# Supplementary material for: IDPpi: Protein-Protein Interaction Analyses of Human Intrinsically Disordered Proteins
Source: Sci Rep. 2018 Jul 12;8:10563. doi: 10.1038/s41598-018-28815-x (PMC6043496; doi:10.1038/s41598-018-28815-x)
Supplement: Supplementary file 2 — Supplementary Datasets 1-28 [file 41598_2018_28815_MOESM2_ESM.xlsx]

## Sheet: Table S1-TrainSet1
1 P27540 P06400
1 O43157 P19174
1 P09104 Q96MC5
1 Q92597 P62249
1 Q13573 Q08999
1 Q9H1J1 Q9HAU5
1 O95990 Q12933
1 Q13873 Q92547
1 Q99728 P54257
1 Q00613 Q00403
1 P24928 P13984
1 Q6NZY4 O75400
1 P46108 Q8TDZ2
1 Q86V81 Q9Y5S9
1 Q14165 P23508
1 P16471 P52735
1 Q9UPT5 Q9BXC9
1 Q12824 P51608
1 P49815 P84022
1 O96006 P63279
1 Q9BX67 O00254
1 Q14114 O75052
1 P04004 P05121
1 P53582 O15198
1 O43173 P13591
1 P56537 Q9Y3B9
1 P48634 Q07021
1 Q96T37 O60346
1 O14964 Q96LR2
1 Q9BXP5 Q9Y2X7
1 Q13425 Q16849
1 O43557 P36941
1 Q5T3J3 Q9UQ90
1 Q9UQL6 Q9UHI6
1 P09603 O00459
1 P30679 P25116
1 P56192 P01106
1 P25788 P25789
1 P02778 P49682
1 Q99750 Q9ULZ1
1 Q9ULX3 Q9HAU5
1 A7KAX9 P56945
1 O15455 P08571
1 P01160 P17342
1 P27694 Q8WXE1
1 Q9P1U1 O43242
1 P51148 Q9H1K0
1 P62993 Q9BWF2
1 Q8TEX9 Q9HAW0
1 O15230 Q02388
1 Q9Y6J9 P01106
1 Q86SQ9 P61916
1 Q96ST3 Q5THR3
1 Q5RKV6 O95396
1 O14802 Q00403
1 P20823 P40763
1 O95149 Q9UHI6
1 Q8NFG4 Q8TF40
1 O00231 Q5RL73
1 Q14511 P84022
1 P49768 Q9NZ42
1 P04150 O75582
1 P21860 P04843
1 Q13064 Q96B02
1 P62487 Q8TAF3
1 Q8WVK2 Q53GS9
1 P55197 O95619
1 Q9UBN4 Q9NSC5
1 Q92889 P43351
1 Q9NR30 Q9NX58
1 Q9HD15 P03372
1 P18583 Q15654
1 Q9BUV8 Q5T9A4
1 Q8N1F7 O14908
1 P78406 Q8IUR7
1 A0JLT2 P52434
1 Q93038 P51398
1 Q99689 Q86UE8
1 Q9Y6M4 Q96A00
1 P30679 P34972
1 Q9UHV7 Q9NWA0
1 Q9UJX2 Q9H1A4
1 P20333 P63173
1 P35568 P12830
1 Q05655 P25098
1 P62993 Q9UQC2
1 Q14978 Q00403
1 P49023 P06396
1 P21579 Q14653
1 O43734 Q13114
1 P62805 Q9UK53
1 P52435 Q9BWH6
1 P15923 O00233
1 P04626 P15941
1 P21589 P25391
1 P23467 Q5TCQ9
1 Q13535 P33993
1 P20333 O00165
1 O95571 Q5T3J3
1 Q14203 P01106
1 P33992 Q99459
1 Q99519 P16278
1 P54278 P78527
1 P62258 Q9NYJ8
1 Q99062 P08246
1 Q13227 Q15466
1 Q96QZ7 P08887
1 Q9NXF1 Q05209
1 Q13526 P30307
1 Q16650 Q9H2G4
1 Q9NQC7 Q9UHD2
1 Q9NRI5 O95376
1 P42336 Q13224
1 Q92769 P48552
1 Q15628 Q08380
1 Q8IZ52 Q5RKV6
1 Q9UG56 Q8NCG7
1 Q5JSZ5 P54259
1 Q9NQS1 Q9HCE7
1 Q08170 Q9H307
1 P41250 P78545
1 Q8WU39 P55211
1 Q13064 Q969T4
1 Q9UI95 Q15645
1 Q96FS4 O60885
1 O15533 Q03518
1 Q8N668 O15524
1 O43525 O43526
1 Q9GZV9 P78562
1 P17931 P15502
1 Q9H1K0 Q9NRW7
1 Q8WYK2 Q13573
1 Q8NCE0 Q92989
1 Q15645 Q8IVS8
1 P49023 P11274
1 Q9NX74 P07814
1 Q01094 Q15744
1 P11926 P84022
1 P62993 Q8WX92
1 P07550 P29475
1 Q9NYG5 Q12834
1 P55210 P10636
1 Q99814 Q15118
1 P78314 P43403
1 P50052 Q9ULD2
1 Q04206 Q8N668
1 O95714 O75352
1 P61421 P54253
1 Q09019 O15460
1 P11234 Q15311
1 Q13237 Q03393
1 O15371 Q9Y6I4
1 Q13535 P54277
1 P05388 Q9Y6K9
1 Q16394 P26441
1 P43034 Q9NXR1
1 Q13501 Q14596
1 Q8NI35 Q8WXI2
1 P50613 Q13330
1 P62993 P48634
1 P28067 P04233
1 Q9Y3A3 P40337
1 Q5VV52 P54257
1 P12004 Q07864
1 Q15287 Q8WXA9
1 O14936 O14964
1 P62424 Q00653
1 P12956 P09874
1 Q15287 Q8IUR7
1 Q6UXB4 P35658
1 O95149 P14678
1 Q9Y2I6 Q9BVJ6
1 P05783 Q96RK4
1 P12755 P84022
1 Q9Y620 Q8TBB1
1 P63279 Q969V5
1 Q13505 Q9HC24
1 Q16891 Q14807
1 Q99848 P11487
1 Q9HC77 P54259
1 Q92574 Q02535
1 P08246 P25116
1 Q96MU8 O94907
1 P24928 P29083
1 O43264 Q9HAW0
1 P51532 Q12962
1 Q9UKB5 P12830
1 O60343 Q9HCM1
1 P17987 P40227
1 Q14145 Q96IP4
1 Q16594 P62258
1 P04792 Q9HAW0
1 Q07021 P50281
1 Q9UQL6 P62805
1 P40189 P08887
1 P52630 P42226
1 P49639 Q15654
1 Q99615 Q15750
1 P03372 Q5QJE6
1 O15260 Q9HC24
1 Q9BQ95 Q15047
1 Q96HS1 Q8IY92
1 O60885 Q93074
1 P20273 P19174
1 Q9P2S2 Q9GZR7
1 Q6UY14 O75716
1 Q8IXR5 Q86UK7
1 O75056 P09038
1 P10275 Q9P2W1
1 P51532 Q09028
1 Q9Y297 Q9BT78
1 Q9UHV7 P38398
1 Q96QZ7 P54259
1 O76071 Q96M83
1 P30793 Q9Y2J0
1 P55210 P61289
1 P49023 Q13480
1 Q02410 O14910
1 P28749 Q06190
1 P40763 Q6PD62
1 Q9NX70 Q9NPJ6
1 O94782 P52294
1 Q8N4C8 O15020
1 Q92844 P54136
1 Q9Y5H5 P46108
1 Q13098 Q9HA65
1 Q96DG6 P49407
1 O95182 Q9BQ52
1 Q9Y4X5 Q13393
1 Q16665 O43524
1 P61244 Q13105
1 Q9H1I8 P11831
1 P40763 P38398
1 P49715 P23511
1 P06400 P55211
1 P26641 O43639
1 O00522 Q9BSQ5
1 Q9NQC7 Q9BWF2
1 Q96J92 Q9UEW8
1 Q07157 Q9P2M7
1 P24385 Q9Y6Q9
1 Q9C040 Q9Y4I1
1 P26441 P40337
1 O43172 O43290
1 Q9H7H1 Q9Y5J5
1 Q08211 Q07666
1 Q05655 P63244
1 Q9UMX1 Q7Z412
1 P78317 Q969T4
1 Q13574 P19174
1 P08637 P01730
1 P26641 P30519
1 P09874 P06748
1 P51617 Q9BUZ4
1 Q9P2E3 Q96KG7
1 Q12846 O00161
1 P61244 P68400
1 O00401 P06396
1 Q9BZL1 O43290
1 P26368 Q15637
1 P08311 O00254
1 P27694 Q12888
1 P50542 P04040
1 P47914 Q02878
1 O76080 Q9Y6K9
1 P21860 Q13671
1 Q9HAW4 O14757
1 P62993 Q92947
1 Q92769 P06748
1 P29692 Q86UP2
1 O75376 O75446
1 P22303 P25391
1 P00742 O14880
1 P78396 P28749
1 O14907 P35222
1 Q9BX66 Q01101
1 Q9UNN5 P78406
1 Q9Y679 Q969T4
1 P62310 Q9H0D6
1 Q9C0C2 P50616
1 Q04206 Q9UNL4
1 O43292 Q96S52
1 O43396 Q9Y5K5
1 Q04206 Q00403
1 O43504 Q96AW1
1 O00541 Q9GZL7
1 Q07157 P56748
1 O94759 Q9Y210
1 Q9UQB8 P54259
1 Q96TA1 Q14145
1 O95208 P42566
1 Q71SY5 Q96RN5
1 Q15124 P11532
1 Q15645 Q9NTN9
1 Q00577 P06400
1 O60244 P01106
1 P25963 Q9NYS0
1 O43593 P10827
1 Q70EK8 Q92878
1 O75716 P49247
1 P40189 P21860
1 Q07157 O15399
1 P78527 P19438
1 O14964 Q15404
1 P13984 P29084
1 Q02952 P25098
1 O00237 Q96B02
1 Q8WYR1 P02766
1 Q14847 P50613
1 P12956 Q92597
1 P52434 P53803
1 P29375 P28749
1 P46531 Q04864
1 P46781 Q92597
1 P54278 P20585
1 O43422 Q13217
1 Q96B26 Q9H0D6
1 O00203 O60566
1 O76082 Q86UT5
1 Q15714 Q9Y2S7
1 Q9Y240 P21583
1 Q9Y620 Q96JP2
1 P43364 Q96AJ1
1 Q04912 P62258
1 Q9BW66 Q96AJ1
1 P06213 O14492
1 Q15427 O43639
1 Q9H832 Q9BWF2
1 Q9GZR7 P01106
1 P05783 Q9Y5B8
1 P23743 Q8WXA9
1 P15509 P08865
1 P06396 P19174
1 Q8IZD4 Q8IU60
1 Q6IA17 Q9NR96
1 Q05655 P41594
1 Q15041 O14964
1 P35568 P10912
1 P24522 P10276
1 Q15047 P30519
1 Q9NV70 O60239
1 O43524 P84022
1 Q9ULK4 Q9NWA0
1 Q66K74 O14543
1 P17676 P10275
1 O94763 Q9NPF5
1 Q8WWW0 P50749
1 O14776 Q9UBS3
1 Q13813 O15287
1 Q9H0D6 Q9H0E2
1 P24394 P42226
1 P50053 O95400
1 Q9ULA0 Q6UY14
1 P05090 Q6EEV4
1 P29692 Q70Z53
1 O43399 Q969L2
1 Q15287 O60925
1 Q9Y5V3 P53007
1 Q99466 P84022
1 P04424 P47897
1 Q9GZY6 P19174
1 Q9NUG6 Q8IXW5
1 P28222 P08908
1 Q8N6L1 Q15714
1 Q04323 P47712
1 P62993 P17600
1 Q9Y2W1 Q9BS40
1 P63279 P07910
1 Q13023 P46108
1 O75909 Q8N5I3
1 P35222 Q00534
1 P51617 Q15750
1 P78559 Q12791
1 Q15542 Q12962
1 Q96EF6 Q92905
1 P52434 P62487
1 O14974 Q13976
1 Q92574 P14635
1 O95218 P08621
1 P47224 P26006
1 Q9H9T3 O95163
1 Q9UQE7 Q92845
1 P46531 P49757
1 Q969D9 Q9HC73
1 P21860 P43403
1 Q9H3U1 P01106
1 P48552 P56545
1 Q08211 Q9UHI6
1 P67870 Q9UBF6
1 O60844 O43765
1 P62993 P10721
1 P24928 P13010
1 P62280 Q8IXH7
1 P98177 O14980
1 P12004 Q08211
1 O75815 Q01813
1 P08581 Q04756
1 Q5VU43 Q99459
1 Q8IZD4 Q13485
1 Q03518 P30101
1 P23276 P51811
1 P29083 P29084
1 Q13105 Q02556
1 P46939 Q9NRI5
1 P28324 P38398
1 P13569 Q9HD26
1 Q9UK53 P62258
1 Q96NT1 O00273
1 Q9BX63 P38398
1 P35998 O14777
1 P98082 P84022
1 Q4U2R8 Q92624
1 Q14137 Q9GZL7
1 P62993 Q9HCM9
1 O60237 Q13976
1 O75629 P11717
1 P56537 P48047
1 Q9UHV7 Q71F56
1 P08311 P49913
1 Q15126 P05455
1 P48634 Q14697
1 O75161 Q96KN7
1 Q13671 P42684
1 Q96EZ8 O95071
1 Q9NX47 Q96B02
1 Q9Y297 Q00653
1 Q9HC98 P50613
1 P18848 Q14494
1 O00231 P21246
1 P12956 P27695
1 Q8HWS3 O75909
1 P19099 P10109
1 P62993 P04278
1 P00734 P05546
1 P46108 O14980
1 O75379 Q96AJ9
1 P40337 Q8WU17
1 Q9UKV5 P10809
1 O15372 Q9Y262
1 P51809 Q13277
1 Q9BWV1 P12830
1 Q9P031 O94817
1 Q96S15 Q92624
1 P50281 Q08629
1 O00159 O14908
1 Q9UQB8 Q8IV90
1 Q9GZY0 Q9BUJ2
1 P23769 P29590
1 O15117 P48023
1 Q9BUV8 Q9UNL2
1 Q9UGI0 Q9HB71
1 P24928 Q15648
1 Q12986 P52948
1 Q12888 O96017
1 Q14814 Q13164
1 Q99689 Q9NRN5
1 Q12931 Q93063
1 P78527 Q96SD1
1 Q92769 P40337
1 P23471 Q9Y2X7
1 Q9UKN8 Q9Y5Q8
1 Q01844 P62244
1 P48736 O60906
1 P06213 P01344
1 Q9BUJ2 Q9H4D5
1 Q13098 Q13309
1 Q05516 P20042
1 O60244 Q9NWA0
1 O15020 P02549
1 O95831 Q9BRX2
1 Q14690 P05109
1 Q9Y4Z0 O15116
1 P78545 P14314
1 Q03113 P25116
1 P35968 P49767
1 Q15029 Q9Y230
1 O75665 Q9H7U1
1 Q86YZ3 Q9Y2Q3
1 Q92830 P40337
1 Q16270 P18827
1 Q92769 P25490
1 O75396 Q9P2W9
1 Q9NRL3 Q9Y6E0
1 P98170 Q15750
1 Q71SY5 Q9NWA0
1 Q99618 P30291
1 P14678 P57678
1 O15304 Q9NR77
1 O15357 Q14315
1 P54253 Q86U70
1 P01871 Q9P209
1 Q92752 P23471
1 Q9NX58 Q9UKE5
1 Q13155 O60260
1 Q12913 P48357
1 O95600 P56545
1 Q01844 O96019
1 Q9BUV8 O95831
1 O96006 P07602
1 Q8N8S7 O75400
1 P01871 Q9UKI3
1 Q7L590 Q9UBD5
1 Q9Y5X1 P49257
1 Q9NX55 P61289
1 P38936 Q12834
1 O43493 P19174
1 Q969V3 Q92956
1 Q9NX58 P62249
1 Q9BUH8 O75604
1 Q9UKG1 Q12933
1 A5YKK6 P50616
1 P48047 Q9Y6K9
1 Q9Y3C5 P08621
1 Q07817 Q12981
1 Q5T5P2 O60504
1 P52594 P42566
1 O43493 O00189
1 Q5TCQ9 Q9ULL4
1 P62256 Q9BWF2
1 Q15466 Q9Y6B2
1 P48634 P25788
1 P78318 P50990
1 P27694 Q13416
1 O60732 P35269
1 Q969G3 Q68CP9
1 Q14152 O15371
1 Q15554 P49959
1 O95816 Q12933
1 P10145 P25025
1 Q9H204 P43364
1 Q05655 P35568
1 P40763 P42229
1 Q13526 P30291
1 Q6IBW4 O95347
1 Q9NZN4 Q8NDI1
1 O95376 Q16851
1 Q9Y2I6 Q8N8B7
1 P49792 O14980
1 P36955 Q99972
1 P14784 Q15464
1 Q15645 Q9H0W9
1 Q15751 Q9Y3C5
1 Q9NRI5 Q92845
1 Q14147 Q14181
1 Q9P2I0 Q9NZC7
1 P29590 Q96EP1
1 Q14677 Q10567
1 P40337 P05455
1 Q9NQT5 Q9NQT4
1 Q92876 P08572
1 Q8WUM4 P54259
1 Q02218 P36957
1 Q8TDH9 Q6QNY0
1 Q9BPX1 P35638
1 Q9BXL7 Q9UDY8
1 P51693 P20042
1 P61968 Q99708
1 P08575 P14314
1 P50402 Q9NSA3
1 Q14289 Q8TDY2
1 O15315 O75771
1 Q99750 P24278
1 Q92783 P40818
1 P30613 Q9Y6I4
1 Q13569 P55854
1 Q8IZL2 Q14406
1 Q15645 Q9BYR7
1 P48643 Q9HCN4
1 P40189 P05231
1 P49796 P62258
1 Q9ULK4 Q14686
1 Q9Y3A3 Q8WZ74
1 Q99627 Q13098
1 A0JLT2 P62487
1 Q8IW41 Q16082
1 P67870 Q00688
1 P46527 P33993
1 O14617 P51809
1 P35222 P28827
1 Q92851 Q8IX12
1 Q99689 Q99828
1 Q14204 Q9Y5V3
1 O75884 Q86U90
1 Q05639 P20333
1 P62993 Q8IXJ9
1 A7KAX9 Q13224
1 P15336 O60934
1 Q9P031 Q15714
1 Q96B26 Q9NQT4
1 Q96EB6 O43159
1 P41212 P63279
1 P55060 Q14974
1 P78317 Q8NCF5
1 P23508 O15371
1 P46108 P10721
1 Q9Y2X0 Q9H204
1 Q99661 O14965
1 P46934 P55212
1 Q15544 Q10570
1 Q9NWT6 Q9Y574
1 Q9P2K6 P38432
1 Q96EY1 O15198
1 Q9H204 Q9GZV5
1 O43242 Q9Y5K5
1 Q13418 O14974
1 Q99062 O14543
1 P62805 P63279
1 P13010 Q96PK6
1 P51116 P61289
1 Q9BZI7 Q9HAU5
1 Q05469 Q9UNZ2
1 O15294 P11831
1 O75940 Q9NQ55
1 Q08945 Q9Y5B9
1 Q00653 Q02878
1 Q86Y56 Q9HAW0
1 O75533 Q9HAW0
1 Q9H8T0 Q00341
1 Q9Y2D1 O75899
1 Q99990 Q15562
1 Q04206 O94992
1 Q9UNA4 P12004
1 P62993 O43426
1 O75319 Q13242
1 P23508 P30084
1 Q99683 P47897
1 Q96A72 Q9Y5S9
1 P27540 Q15596
1 Q9UI95 Q9UBZ9
1 P62851 O43147
1 P32927 P43405
1 Q6P2Q9 O95400
1 P42568 Q9HC52
1 Q9H2M9 Q5RKV6
1 P10809 Q07812
1 Q8NI22 P00451
1 O76061 P21246
1 O75056 P18827
1 P02652 Q8NCW5
1 Q70EK8 Q02413
1 Q9UBX3 Q15714
1 Q14241 O15524
1 Q9NRI5 Q3T906
1 Q01105 Q5FBB7
1 Q9UQ80 P21860
1 Q9UPT6 P53779
1 Q9UPV9 O15294
1 Q9GZZ8 P18827
1 Q15008 O43396
1 P25788 P68400
1 P04150 Q969G3
1 O60925 Q5JY77
1 Q15628 O00220
1 P78357 Q9NQC3
1 P23511 Q13952
1 Q15398 Q12933
1 P01100 P68400
1 P19532 P55209
1 P43490 P03886
1 Q9ULJ3 O43829
1 Q9Y2I8 Q04864
1 O94915 Q16611
1 P04150 Q9P2W1
1 O95714 Q9Y5T5
1 Q8NA92 P63167
1 Q93038 O43508
1 P62424 Q6EEV4
1 P60228 Q99814
1 P62993 P61769
1 P19174 Q9NQ76
1 Q14940 P49407
1 Q9NZ52 Q7Z3U7
1 Q99613 O15198
1 P23511 P18850
1 Q969H4 Q15669
1 P62256 P42566
1 O75112 Q9NP98
1 Q9Y4H2 P42336
1 Q96DI7 Q9UHV9
1 Q9NWV8 Q8N1G4
1 P28360 Q04727
1 P49755 Q15363
1 Q9Y6F1 P35244
1 Q9Y5J5 Q96T76
1 O75376 Q9UI36
1 P67870 O14757
1 P18848 Q96EY7
1 P11473 Q13503
1 Q7L5N1 Q96L50
1 Q9NP79 Q9UI14
1 Q14566 Q93009
1 Q96S44 Q9Y3C4
1 Q9UQ80 Q9NQT4
1 P49790 P62826
1 P46108 P30291
1 Q9H0E3 P01106
1 Q7L590 Q9BWH6
1 Q9BUZ4 Q15633
1 Q8IWR1 P03372
1 O00220 Q13158
1 Q8NBJ4 Q15528
1 Q8WVM0 O00411
1 O43660 Q99459
1 P61764 Q13393
1 O96017 P06400
1 P51693 P00491
1 Q12824 Q8NFD5
1 Q7L5N1 Q99417
1 Q9UJW3 Q9NRX4
1 P28715 P50613
1 Q96HS1 Q15047
1 Q9BRP4 P48556
1 O60260 P68036
1 Q9UBU8 Q9NV56
1 P25205 Q7L590
1 Q16594 Q8WVD3
1 Q93034 Q92905
1 Q13573 P15172
1 O60603 Q9BXR5
1 P49715 Q16667
1 Q93052 Q6UW56
1 O75081 Q9BY41
1 Q9NPI8 O15360
1 P25942 P52434
1 P33993 Q9HAW0
1 Q15773 Q15126
1 P11831 P15172
1 Q96P31 P43403
1 Q5JVS0 P63244
1 Q7Z614 P43364
1 P62993 Q7L0Q8
1 Q9Y297 O43847
1 P46939 P11532
1 P57678 Q00653
1 Q14145 Q9Y297
1 Q14739 Q9ULX6
1 P24928 P68036
1 P04792 O94782
1 Q8NI70 Q9BTE0
1 O60936 Q13242
1 Q15287 O43290
1 P42336 P06396
1 P19174 P43405
1 P23508 Q9NYU2
1 Q9UBK9 O15116
1 Q9GZT8 Q9NP71
1 P40692 P78527
1 P09012 Q99459
1 Q92934 Q9HD36
1 P09919 P08246
1 P50570 P29084
1 P51665 P54252
1 P28749 P24385
1 Q9Y3A3 Q8TDY2
1 Q16594 Q15544
1 Q9UHV7 O95402
1 P49792 P62826
1 O75400 O00401
1 Q969Z0 P21246
1 Q15714 Q15149
1 Q9UQ80 Q01094
1 Q96B36 P31751
1 Q96EV8 P78537
1 Q00653 P23246
1 P04150 P28069
1 Q9NRR4 Q8TAD8
1 P54274 Q9BVJ6
1 Q8N6Y0 O14964
1 P51811 P68400
1 Q12840 Q9H0B6
1 O43586 P31939
1 P26367 P51532
1 Q9NQX5 P24385
1 Q99689 Q96PY6
1 Q14203 Q96RK4
1 O75400 P10586
1 P16144 P07947
1 Q8NEZ4 Q14686
1 Q9H8T0 Q96H22
1 Q16820 Q05655
1 O75674 Q69YN2
1 O75376 P52732
1 P49450 O60610
1 P61289 Q7Z3B3
1 Q7L5N1 Q9BXR0
1 Q92963 Q9Y574
1 Q9UJX4 Q9H1A4
1 P21246 Q9NQZ2
1 Q9UNA4 P36406
1 P62993 Q96RL7
1 Q9Y3A3 P42566
1 Q9UNF0 P48023
1 Q9UKE5 Q9Y3D3
1 P25942 Q99417
1 P24928 Q99728
1 P49842 Q07864
1 P26441 Q93063
1 O00206 Q9Y6Y9
1 Q9Y5B0 P68400
1 Q9UBI1 Q9Y3M9
1 Q9ULW5 Q86UR5
1 O75528 Q9Y3D8
1 Q9NRL3 Q8WZ74
1 P62826 Q8TD19
1 P20929 P52907
1 P14780 P10145
1 Q9UPT5 Q6PJT7
1 Q16698 O14964
1 P51948 P06400
1 Q6NZI2 Q15361
1 P24928 Q9H7B4
1 Q9P2S2 Q96PK2
1 Q12802 P28702
1 P20916 P08138
1 P28749 P29323
1 Q13114 Q92956
1 P53350 O96017
1 A0JLT2 Q9H944
1 O75791 Q13480
1 P09874 Q01094
1 Q86YW7 Q96T91
1 Q13535 Q01094
1 Q96IF1 P56945
1 Q03468 P28715
1 P51116 Q5T681
1 P31939 P78545
1 Q9UIW2 P30101
1 P46108 P42684
1 P62993 P43403
1 P30411 P34947
1 Q99704 P06213
1 Q9C004 Q15569
1 P04626 P35070
1 P29372 P24752
1 O60229 Q9NRI5
1 P54132 Q15554
1 Q9UER7 P37173
1 Q9P1U1 P59998
1 P18031 P03372
1 P23396 P32969
1 Q99598 Q13901
1 Q99748 P07949
1 O14641 Q8TAD8
1 P60228 O00422
1 O75319 P47897
1 Q14974 P48436
1 P01034 P54253
1 P41180 Q9NV58
1 Q9UHD2 O15084
1 Q9H8G2 P21246
1 P42768 P19174
1 Q5JR59 Q9NPA5
1 Q9Y6K9 P51398
1 P04626 P35568
1 P62277 Q53EL6
1 P17676 O75582
1 P53985 Q13530
1 Q9Y376 Q13617
1 P19438 P48023
1 Q15645 Q8N720
1 Q9NWF9 O00206
1 P54253 P62258
1 Q96DU3 P43403
1 Q9Y296 P34741
1 Q92769 Q13573
1 Q92887 O14745
1 Q14315 Q86SQ0
1 Q04206 O00255
1 Q03135 Q9UQ49
1 P49023 P56945
1 Q14207 P31948
1 P17181 P29597
1 Q01844 Q96MA1
1 Q969H0 Q00653
1 Q14160 Q99816
1 P68363 Q9Y253
1 P51948 P03372
1 Q05209 O75592
1 P10721 Q13322
1 Q9NYB9 A5D8V6
1 O15151 O14757
1 P42566 P46934
1 Q9Y2B9 P63167
1 P46108 Q13625
1 P56537 P62249
1 O75569 P19525
1 Q7L590 Q00534
1 P35968 P19174
1 Q15654 Q9P2R6
1 P49023 P23471
1 Q96HL8 Q5HYK7
1 Q92900 Q9BZI7
1 Q8WXE1 Q9Y6K9
1 O95544 Q8TBB1
1 Q01094 O96017
1 P21860 P52735
1 P53350 Q14203
1 O95999 Q13490
1 Q9ULE0 O75940
1 P35222 P51532
1 P22888 O14908
1 Q96B86 O43147
1 P63208 Q6PGQ7
1 Q92890 Q96JH7
1 Q9H3S1 Q9ULL4
1 Q9BX84 Q96QT4
1 Q96FE5 P08138
1 Q16594 P62263
1 P60484 Q5TCQ9
1 Q9BUN8 P08582
1 O95163 Q9Y6G3
1 P29597 P10912
1 Q9H081 Q9H410
1 Q8N3Y1 P63208
1 P78347 P25490
1 Q12923 P35222
1 Q9Y385 Q9NS56
1 Q9NR82 O43525
1 P56159 P13591
1 Q9P003 Q92956
1 Q92905 P15374
1 Q9H2P0 P19174
1 Q8IWL1 Q9NPY3
1 P29372 P48047
1 Q92466 Q92905
1 Q96EV8 Q9Y4J8
1 Q93009 Q86TM6
1 Q9UMX1 Q8NEA6
1 Q9NZM4 P19174
1 P98170 Q9NR28
1 P51116 O00161
1 Q9NZH6 P84022
1 Q13105 Q92547
1 Q9BUV8 O43242
1 Q15648 Q9H944
1 P04626 Q9NSE2
1 P58753 O15524
1 P20963 P04234
1 P51813 Q96T51
1 Q9UMW8 P48551
1 Q99728 P21246
1 O15121 P53985
1 Q9Y4E8 O00273
1 Q9UHV7 P03372
1 O14920 Q9UHD2
1 O14776 P06748
1 P58511 Q9HC24
1 O95273 O75791
1 P10124 P14222
1 Q96RL1 Q13564
1 O15392 Q9NR28
1 P61244 Q16594
1 Q6UXN9 O15047
1 P52435 Q9NX70
1 O15067 P19532
1 P62993 P19174
1 Q9UM13 O95996
1 P62805 Q9BW71
1 Q9NZQ3 P42768
1 O60716 P35222
1 Q9H6Q3 P43403
1 Q9NPI6 Q8IU60
1 P07910 Q96IZ5
1 Q15528 Q96HR3
1 Q93009 Q92667
1 Q07817 Q9NYF8
1 Q01201 P27708
1 Q9Y6H5 P37840
1 P05067 Q13526
1 O94817 Q9Y3D9
1 P81274 Q9BZE0
1 P09012 P23246
1 Q07912 Q9NZC7
1 Q9HCE7 Q53GL0
1 Q00613 P68400
1 Q96NT1 P54257
1 O75081 P54259
1 P10323 Q05996
1 Q09019 O75306
1 Q9NQC7 Q9UM54
1 Q92844 Q13114
1 O95218 Q16637
1 P55060 Q9Y6K9
1 Q01658 Q16649
1 O14641 Q96BR9
1 Q04206 Q13526
1 Q96RK0 Q9P1U0
1 P38432 Q07021
1 Q8N1F7 Q92621
1 Q15648 Q6P2C8
1 O75970 O00501
1 P19532 P84022
1 P49755 Q9H8Y8
1 Q5T3J3 Q15047
1 P62993 O43493
1 Q07889 P35240
1 P51587 P42229
1 P05060 Q14151
1 P40692 P52701
1 O43353 Q9HCE7
1 Q15287 Q13435
1 Q99750 P13498
1 P29371 Q86UU9
1 Q9Y5V3 Q9UBB4
1 P31939 P23458
1 Q9UEW3 Q96QR1
1 P19174 O75167
1 Q6RW13 P40426
1 Q13573 Q9P2M1
1 P62993 Q99572
1 Q7L0Q8 P19174
1 O75592 Q8TAF3
1 Q13404 Q8N9I9
1 P54277 Q92995
1 P39880 Q9BQ52
1 Q9UI08 O00401
1 Q15008 O95816
1 O14879 O15360
1 P24928 Q9NZC7
1 O75865 O60232
1 Q92934 Q16548
1 Q15788 P55345
1 Q96B26 Q15024
1 Q01844 Q13485
1 Q712K3 P68400
1 P35568 Q13322
1 P42680 P08575
1 Q04206 Q00653
1 Q9Y2I1 P35568
1 O60716 P28827
1 P02751 P07288
1 Q15788 P40763
1 P33991 Q9UBD5
1 Q9H0D6 Q13148
1 Q9P0U4 O00255
1 P14625 O00206
1 Q99750 P15172
1 P40692 P16298
1 P06401 Q8TDD1
1 Q16512 O15530
1 Q03154 Q9BXC9
1 Q86UR5 Q8IUD2
1 Q05516 P17028
1 O60318 P84022
1 Q9H204 Q9H944
1 O43353 Q9Y239
1 P28067 P27701
1 Q7Z6M2 O00571
1 P78527 Q15080
1 Q9ULK4 Q9H204
1 Q96DB2 Q8IXH7
1 O43294 P04150
1 P49715 P03372
1 Q15699 O94829
1 Q09019 P26640
1 Q14847 Q15038
1 P05386 P56134
1 P83876 O95400
1 P61619 P20333
1 Q5XUX1 P63208
1 Q15628 Q7Z7A1
1 Q969N2 Q9H1J1
1 O75791 Q8WWW8
1 P63279 P54253
1 Q9UPT5 Q8N6Y0
1 P33241 P49137
1 P20807 Q14315
1 Q8NBZ0 Q9Y5K5
1 Q03701 P01106
1 Q9BUH8 Q8IV36
1 Q9Y5V3 Q9Y5M8
1 P51813 P42229
1 P10809 P15104
1 Q969H6 Q99575
1 P78396 Q92615
1 P29323 P52735
1 Q96P70 Q9BWH6
1 Q14137 P49407
1 O75558 Q96QD8
1 O95373 Q14974
1 P78559 Q9NRI5
1 O75052 Q16849
1 Q92900 P54198
1 Q14566 P54277
1 P49407 P06702
1 Q04206 P11831
1 Q13098 Q13617
1 P22083 P16109
1 Q6ZNA4 Q969T4
1 Q13158 Q9Y6K9
1 Q9UJZ1 P23508
1 Q15678 P35222
1 P40337 Q9Y5B9
1 P09012 Q16637
1 P48634 Q9UNL2
1 P40763 P15172
1 P51808 O43684
1 Q9BW71 P54198
1 P08581 Q99933
1 Q9NRI5 P11532
1 Q11203 P62917
1 P08246 P08519
1 P46060 Q9HC24
1 P35227 O75461
1 Q6P3X3 Q9Y5J5
1 O76094 P55212
1 Q3ZCQ8 Q9NYJ8
1 P63244 Q9H3D4
1 Q01201 Q969G3
1 P40763 P10912
1 Q13569 Q01831
1 Q14BN4 Q13033
1 Q13418 Q15459
1 P28223 O75970
1 P62993 Q68EM7
1 O76064 O60934
1 P01106 Q13164
1 Q9BXC9 P61289
1 Q15751 O00273
1 Q9BV57 Q92882
1 Q92769 P10827
1 Q9UKV5 P04234
1 O60674 Q14289
1 Q9UM73 P23470
1 Q9NT62 O94817
1 Q92834 P62258
1 Q13114 Q99683
1 P60228 O15121
1 P05060 O15527
1 Q9HCN6 P30273
1 O60716 P33151
1 Q8WXD5 Q9BQ83
1 P01100 P84022
1 Q9UMX1 O14978
1 P26641 Q9BUT9
1 O96017 Q9Y294
1 P61086 Q8WVD3
1 Q92985 P63146
1 Q9Y233 Q9UNX4
1 P42680 Q05209
1 Q7Z417 Q9UN86
1 Q9UM11 Q9H1A4
1 O95163 P48643
1 P49207 Q9NY93
1 P04278 O75352
1 P53384 Q99608
1 Q9HC98 Q93008
1 Q99442 Q9UGP8
1 P61968 O75398
1 Q9BRP4 Q9Y5K5
1 Q15139 Q96A00
1 P29372 P51149
1 P63241 Q9C0E2
1 Q8IY31 Q9UPT5
1 Q9UGI0 Q9NVK5
1 Q14152 P78344
1 Q96EK4 Q96CN5
1 P49802 P19174
1 Q9UGK3 P42229
1 P62993 O75593
1 P11717 P20933
1 Q92905 P35398
1 Q8WWB3 Q8N6Y0
1 Q16186 O60381
1 P35556 O00339
1 Q9H0E2 Q05516
1 O43541 P50616
1 Q9UMX1 Q9NV58
1 P35240 Q9Y4B6
1 P54253 Q7Z570
1 O75376 P15036
1 P08603 P26022
1 Q9Y4H2 Q9Y2I1
1 Q16548 Q16611
1 P30876 Q9NZC7
1 P55210 P61244
1 Q16512 O60583
1 Q96G25 Q9H944
1 Q92878 O96017
1 Q96HR3 Q13503
1 O75554 O14776
1 P35240 P16070
1 Q02156 P04264
1 Q14687 Q99459
1 O95751 P25786
1 Q9Y297 Q96CW5
1 Q9Y230 Q6ZRS2
1 P37837 P23508
1 Q09013 O14974
1 P20810 P19174
1 P55210 P20810
1 O75815 P12268
1 Q01094 Q99608
1 P35251 Q8WVB6
1 Q99750 Q8TAI1
1 O43586 P37268
1 Q9H6J7 Q5RL73
1 P09104 Q6IA17
1 Q16665 P51398
1 Q15714 P51693
1 P49715 P06400
1 P24928 P52434
1 Q9NX58 Q9BQE6
1 P20963 Q9UQQ2
1 P27540 Q9GZR1
1 O14777 P07199
1 Q16674 P48023
1 Q01844 P54252
1 Q92974 Q12962
1 Q8TDY2 Q9BWU1
1 P36941 Q06643
1 P45954 O94966
1 Q15149 P02549
1 Q14289 Q8N5H7
1 P35222 P23470
1 Q9Y3A3 P50990
1 Q9Y3A3 P23508
1 O14492 P43405
1 Q96A72 Q9Y2J4
1 Q7LBC6 Q9UMW8
1 Q8TDH9 Q9NUP1
1 Q9UHD2 P40227
1 Q9H832 Q6PJ69
1 Q15506 O75969
1 P18031 P42229
1 Q8N490 P43364
1 Q96BR9 Q8TBB1
1 P56537 P23508
1 Q99608 P08138
1 P51617 Q13158
1 O75460 Q16611
1 Q14527 P63146
1 Q6P1X5 Q9Y3D8
1 O75334 Q9Y2X7
1 P50281 P56945
1 Q6PCD5 Q969T4
1 Q9NX58 P05455
1 P42568 Q5RL73
1 Q8N392 Q99547
1 Q08752 P03372
1 P23246 Q9NZC7
1 Q9Y230 Q9ULZ2
1 P19438 Q13158
1 P11387 Q92547
1 P10747 P29459
1 P35711 P35712
1 P01350 P32239
1 Q04206 P21980
1 Q00653 Q9BQG0
1 Q15628 Q14974
1 Q8IWS0 Q9NX58
1 P53350 P28066
1 Q9Y3C5 Q15025
1 P49366 P63241
1 O43172 P56134
1 Q06190 Q15257
1 P49792 P46060
1 Q14511 P12830
1 Q8N357 P50454
1 Q05655 P78527
1 Q15714 P57088
1 P08962 O00189
1 O60716 P07947
1 O14777 Q8N6Y0
1 Q9NWT8 O14965
1 P09529 P05111
1 Q9UJY1 Q9UBY9
1 P10275 Q5THR3
1 P29375 P03372
1 P47224 O43504
1 P62993 O75083
1 Q9NWV8 Q9GZT3
1 P30304 Q99683
1 P35244 P40337
1 Q9NRI5 Q8IYX8
1 P52907 Q9Y6K9
1 P35240 Q9P0W5
1 Q92769 Q13330
1 Q9H4K1 Q12933
1 Q8N6I1 Q13485
1 P25791 Q86U70
1 Q9P2K9 Q99417
1 Q96KB5 Q5JY77
1 O00571 P78545
1 Q9NRI5 Q70YC5
1 O00562 P53350
1 Q01844 Q9H0M0
1 Q9H832 O00237
1 Q96RK0 Q99442
1 P21246 Q13625
1 O14777 O14965
1 Q15393 Q8WXA9
1 P57088 O94966
1 Q8IX04 Q9HCN8
1 P09455 O95402
1 P23508 Q00059
1 P30990 P30989
1 P25490 Q00403
1 Q9UI95 P12830
1 P40337 P39019
1 Q9NXD2 O15198
1 P46459 O75899
1 P05060 P17480
1 Q14155 P37173
1 Q9UI95 Q13443
1 P62306 Q9Y4Y9
1 O95714 O94966
1 P13804 P23508
1 Q6ZNA4 P84022
1 P29475 Q9Y314
1 O75376 Q13901
1 Q8IZL2 Q99466
1 Q13526 Q99640
1 P27708 P19438
1 O76071 P33992
1 Q8WWZ3 Q12933
1 O43493 Q9NZ52
1 P49023 Q16827
1 Q8IYI6 O75478
1 P28072 P53350
1 Q86Y82 O00161
1 P63244 P32927
1 Q9H1I8 Q9P2J2
1 Q9UQE7 Q9Y5V3
1 Q99814 P40337
1 Q96PK6 Q96PU8
1 P48643 Q9Y6E0
1 P26641 Q92597
1 Q9P2B4 Q9Y6E0
1 P48047 P40337
1 Q9Y3I1 Q99607
1 P56537 Q13347
1 Q9H0I3 P35080
1 O14964 Q9NZ52
1 Q14114 O75553
1 P62993 Q9Y587
1 P23508 P21964
1 O60763 Q6P1W5
1 Q9Y617 Q9UKE5
1 Q14160 Q9Y2X7
1 P34741 P02751
1 Q96HA1 Q08379
1 P23508 P52701
1 P04183 O60383
1 Q9GZS1 Q9Y5B9
1 P22674 P12004
1 P51809 O00161
1 Q92574 P35240
1 O76071 Q9UHI6
1 Q15382 Q12933
1 Q00597 Q9Y2Y4
1 P31323 Q86UN6
1 P53999 Q16633
1 P07099 Q969H0
1 Q9Y5X1 Q07912
1 P15941 Q10471
1 Q9P299 Q9Y678
1 O43175 P20333
1 Q8TEX9 Q9Y5J5
1 Q13418 Q7Z4I7
1 P08962 P27701
1 P14174 Q7Z465
1 Q96ST3 Q9UQ80
1 Q9C086 P18065
1 Q96RL1 P38398
1 P16581 Q05397
1 Q12824 Q15532
1 Q96A65 P01106
1 Q9HCM3 Q05516
1 Q6ZYL4 P19447
1 P35222 P49789
1 Q01094 Q00577
1 P06746 Q96FI4
1 Q05397 P04626
1 Q92823 Q01484
1 Q15554 Q14191
1 P51825 O15198
1 Q13526 Q12933
1 Q9NY93 P62910
1 O14512 O00459
1 O60260 O14936
1 Q6RW13 P63244
1 Q15788 Q92841
1 Q9NWV8 P46060
1 A2VEC9 P54259
1 P01730 P43403
1 P25787 P25786
1 O00295 P50222
1 P63279 Q9BUZ4
1 P10275 Q15652
1 Q9H993 O00422
1 O75528 O75478
1 P49023 Q05209
1 P08311 P55085
1 Q13042 Q9H1A4
1 Q9Y2K2 Q53ET0
1 Q99497 Q8NFJ9
1 P04626 Q8WV28
1 P06213 Q05209
1 Q7Z7C8 P49848
1 Q8WXH2 Q9Y6E0
1 P36507 O15399
1 P06454 Q92769
1 Q96HE7 P30101
1 Q99496 Q969T4
1 P05062 Q96RK4
1 Q14999 Q96KG7
1 P54577 O00422
1 O00230 P30872
1 Q9NX70 P62487
1 P62191 P54277
1 Q92636 P63244
1 Q9NZC7 Q15459
1 Q9Y2S0 Q9Y535
1 O95267 P40337
1 P04626 P50616
1 P25205 P25963
1 P50281 P16112
1 P17676 P03372
1 Q9UNE7 O60260
1 O43639 Q15654
1 P35240 O14745
1 Q8N594 Q70CQ3
1 Q08752 Q00613
1 Q15427 Q9Y4C2
1 P00734 P01008
1 P28072 Q9Y5K5
1 P27540 P68400
1 Q6EEV4 Q96GD3
1 P02671 P08697
1 P01106 Q92830
1 Q92963 O95782
1 Q14289 Q9Y2X7
1 Q8N5U6 Q9BVJ6
1 P59998 O15145
1 Q96HW7 O60268
1 Q8IWV1 P43405
1 P98170 Q96HA8
1 Q14980 Q14686
1 Q96JK9 Q92585
1 P48643 Q8WZ74
1 Q99584 P21579
1 O00458 Q92963
1 P06734 P20702
1 P06454 P62805
1 Q12933 Q93009
1 Q9GZS1 P51991
1 P62256 Q96DV4
1 Q6UN15 Q9NZC7
1 Q96FW1 Q9GZR7
1 P18031 P35222
1 Q53FE4 Q7L5N1
1 O15524 P10912
1 P78318 P78371
1 P63244 Q15149
1 Q9C0C9 Q86WJ1
1 P21127 Q9BTM9
1 Q9BQD3 Q8IYF1
1 P04150 P15036
1 Q9BXF3 Q9UBK9
1 Q13114 P20333
1 Q9ULJ8 Q8TAF3
1 Q8N6Q3 P04278
1 Q9UHV7 Q93074
1 Q96ST3 Q9UK53
1 Q969G3 Q9Y6Q9
1 O95197 O75815
1 Q15648 Q9ULK4
1 Q12955 P25445
1 Q13535 Q9UQ80
1 P67870 P35222
1 P53355 P19438
1 Q9Y5Z0 Q9UJY5
1 O94953 Q9BTT4
1 O00311 O60610
1 Q96ST3 Q13422
1 O60674 Q9UGK3
1 P23508 Q96C36
1 O77932 Q15024
1 P26718 Q6H3X3
1 Q9NTM9 Q8TBB1
1 Q9Y6K9 O14980
1 Q9UM13 Q13042
1 Q14152 P23508
1 Q92664 P25025
1 Q15287 Q86VM9
1 O75460 Q12933
1 P19174 O14939
1 P51686 O15444
1 P34947 Q9NZU7
1 Q92905 Q15048
1 Q9BX70 P21246
1 P06213 P63244
1 Q9P2S2 Q8NI35
1 P50402 Q7L190
1 P05161 P78545
1 Q12824 O75376
1 O60220 Q92783
1 Q93096 P36915
1 O75554 O43670
1 O14641 Q8IYF1
1 P30533 O15355
1 Q9GZP9 Q9UKV5
1 Q969V3 O00422
1 Q9H3S1 Q96D42
1 Q9BXS5 Q14872
1 O95782 P32004
1 Q9BXS5 Q13224
1 Q9Y5J5 Q9C0E2
1 P10275 Q99933
1 P24385 Q9UII4
1 Q9BUV8 Q9Y2G4
1 Q9Y3I1 P63208
1 O14867 Q9BYM8
1 P25963 P63208
1 P07947 P48023
1 O60333 O14908
1 P51116 Q9Y2J4
1 Q14582 Q9UH92
1 P49023 Q9BX66
1 P10242 Q15744
1 P27487 P61073
1 Q9H992 Q93009
1 O43281 O60504
1 Q7Z6Z7 Q9BQ83
1 Q9UNN4 Q02535
1 Q9H9Y6 P62993
1 Q9BZD4 Q9HBM1
1 P23508 P40337
1 Q16342 Q70EL4
1 P55884 P23588
1 O14672 P30101
1 O43193 P12872
1 P50570 Q8IXW5
1 Q14527 Q149N8
1 Q12789 O00267
1 P54259 P61289
1 Q9UQ80 P06748
1 Q05209 Q07912
1 P00748 Q9NPY3
1 P15336 Q9Y230
1 Q13790 P02652
1 P63279 P55854
1 O43172 Q15287
1 P31269 O14770
1 Q14155 P49023
1 Q99549 Q96S59
1 P28749 Q02363
1 Q9NQ84 Q9NRM2
1 Q16543 Q9GZS1
1 Q9Y446 Q02413
1 O60645 P01106
1 Q08462 Q08828
1 P63167 P15104
1 P28749 Q13574
1 Q7Z698 P10721
1 P22314 Q9BYM8
1 P19388 Q9BTT4
1 P49137 P04792
1 Q9NX70 P13984
1 Q13501 Q9UDY8
1 Q92769 Q09028
1 O60763 O15498
1 P62993 P02753
1 Q8IVF7 O75400
1 Q9GZT8 Q96CG3
1 Q15427 P49842
1 P06213 P08575
1 O94967 Q96EP1
1 Q99683 Q12933
1 Q13561 Q9NRI5
1 Q9NWU2 Q96S59
1 Q9UL49 Q92547
1 P49715 Q13485
1 Q9BTT4 O95402
1 Q8N8S7 Q70E73
1 Q00597 P02549
1 P51617 Q9NWZ3
1 P62993 P10768
1 Q9Y5K5 P60900
1 P19438 P51571
1 O14931 P13987
1 P06396 Q9UEW8
1 Q9BRP4 O43242
1 P60228 Q92597
1 P35222 P08575
1 P68400 P17936
1 P24928 Q96KS0
1 P48634 P47897
1 Q96B26 O15116
1 Q8IZH2 P26651
1 Q53T94 Q15573
1 Q16513 O43639
1 Q00403 Q04864
1 Q9Y6K1 Q99592
1 P36894 O60383
1 Q5T5P2 P51116
1 Q15466 P28702
1 Q13155 P07814
1 P27540 O14980
1 P50222 Q9Y512
1 Q9Y6H5 Q8N5H7
1 P12018 Q9UKI3
1 Q8IZ69 Q09019
1 P11226 P08575
1 Q9GZR7 Q9UN86
1 P46108 Q7L190
1 O75533 Q9Y3B4
1 Q9H1I8 Q9Y2S7
1 Q9UPU3 P01138
1 P55084 Q00653
1 Q9Y483 Q5JY77
1 P29590 Q9GZV1
1 P25963 Q9Y6K9
1 Q9NQT5 Q96SZ6
1 P63279 Q9NS56
1 O60674 P16471
1 Q9H1I8 Q9BVP2
1 Q13569 Q8TAD8
1 Q9Y5V3 O95400
1 Q01844 Q9NQ32
1 Q9H5V7 O95751
1 Q15287 Q03001
1 Q9UQE7 Q92769
1 Q16891 Q9NRI5
1 Q92530 Q12933
1 Q9NZZ3 Q92624
1 Q12802 P62258
1 Q15154 Q8NFJ9
1 Q08999 P15172
1 Q14512 P09038
1 P53567 P55198
1 P61769 Q30201
1 P63279 O60683
1 Q02080 Q8IYF3
1 Q15714 P61619
1 O76094 Q9BWH6
1 Q9UPX8 Q14247
1 P53350 P25788
1 Q9Y3C0 Q9NYB9
1 Q15154 O95613
1 Q08426 Q99816
1 P63167 Q9HC98
1 P29084 Q9Y5B9
1 P62826 Q9H6Z4
1 P49023 P53667
1 Q8IW41 P15336
1 O43809 Q15287
1 Q9H944 Q96HR3
1 Q7L2E3 Q12788
1 Q9UJ78 Q8TAD8
1 O43734 Q12933
1 Q13523 Q9Y2Y9
1 O15116 O43776
1 Q8N726 P06748
1 P23508 Q9Y6E0
1 P15036 P01100
1 Q99929 Q8NEZ4
1 Q16082 Q9UJY1
1 P30533 Q99523
1 Q9BY67 O00560
1 Q01094 P55345
1 Q9Y230 P01106
1 Q96AJ9 Q9BV40
1 P84022 Q13952
1 Q00653 Q93008
1 P01106 Q96T76
1 Q14152 Q8TAF3
1 Q9UGP5 O95751
1 P36957 O95376
1 Q8NFD5 P51532
1 Q9UNN4 Q9NQ33
1 P15018 P42702
1 Q15075 Q7Z3T8
1 P02545 P63279
1 Q12888 P62805
1 Q13546 Q9Y6K9
1 P14324 Q99816
1 Q15029 O95400
1 O14802 Q99959
1 P21246 Q14508
1 O95251 Q96BR9
1 O15315 O43502
1 O43541 Q15750
1 Q9H270 O43752
1 P11473 Q93074
1 O60936 P0C1Z6
1 Q7Z4K8 Q99816
1 P60228 Q9GZR7
1 Q12933 Q13158
1 Q9Y2I6 Q6UWE0
1 P08697 Q92876
1 Q92900 Q9UL03
1 Q13485 Q13573
1 Q9Y2I6 O15015
1 Q9Y3R0 P49683
1 Q5RKV6 Q9HAU5
1 Q12996 P40337
1 P02751 Q9GZZ8
1 P11362 P12830
1 Q7L4P6 Q9NSA3
1 O75971 Q13287
1 Q9BXS5 O43493
1 Q13813 Q9NYJ8
1 P11274 P06400
1 Q7Z7F0 P26368
1 Q8NI70 P20042
1 O95163 Q96EB1
1 P21675 P28360
1 Q9Y580 Q9NP66
1 P63244 P48551
1 Q5JWF2 P50406
1 P01106 Q9Y5L0
1 Q9UNH7 P11309
1 P04839 Q15080
1 P05386 O95563
1 Q7KZF4 P10242
1 Q86SQ9 P28300
1 Q8N6C5 P27037
1 Q14511 Q02363
1 P67870 Q14978
1 Q7Z443 P40337
1 Q9UBT7 Q96PY6
1 Q9Y230 O14730
1 P32418 P62258
1 O75815 P62273
1 O95990 P17812
1 O95059 O95707
1 Q04206 P03372
1 Q9H832 Q7Z4K8
1 Q8TAX7 Q86SR1
1 O43660 Q9H3G5
1 Q05209 P35222
1 Q8N1F7 Q9BUV8
1 O14544 Q9BYM8
1 Q13347 P23508
1 Q49AN0 O15534
1 P03372 P42229
1 Q14990 Q15654
1 Q99417 O60383
1 Q12933 O14836
1 Q8WYQ5 Q9NRR4
1 Q14498 Q14686
1 Q9HCM9 Q969T4
1 Q05516 Q9Y333
1 Q8TAF3 P38398
1 P78317 P03372
1 P19174 P43403
1 Q14155 P42768
1 O95433 Q9BUV8
1 Q9ULZ3 Q96P20
1 Q13480 Q12913
1 P29692 P09326
1 P62993 O60721
1 Q9Y5J5 P51571
1 Q03135 P06213
1 P17181 P05000
1 O95990 P81605
1 Q8WVC0 P35222
1 Q8NHL6 P61769
1 Q8WUX9 Q15102
1 P49023 Q14289
1 P40763 P03372
1 Q9ULW5 P30793
1 O60716 P15941
1 O75116 O75716
1 P10747 P08575
1 Q96EK4 Q9BUW7
1 O75400 P51608
1 P51116 Q03393
1 P38919 Q9Y5S9
1 P38432 Q6ZVK8
1 P78527 Q15628
1 Q9Y2L1 Q15024
1 Q12955 Q13158
1 P53350 Q5FBB7
1 Q96BD5 P78347
1 P08133 Q07157
1 Q13418 P14174
1 O15287 P20618
1 Q7LFL8 P84022
1 Q9UGJ1 Q5JST6
1 Q8NC24 Q8IUW5
1 Q96PV0 Q9Y2H0
1 Q9Y3I1 Q7L5N1
1 O00206 Q9H0E2
1 P62993 O75167
1 P54253 Q6ZMJ4
1 O60716 Q86T24
1 Q92466 Q9NVE5
1 Q14005 P68400
1 P22234 P23508
1 Q6XZF7 Q8N8S7
1 Q14152 Q9Y6I4
1 Q04206 Q8WTS6
1 Q8IYT4 P23508
1 P62993 P00813
1 Q13402 Q9Y6N9
1 Q9Y2X7 Q9Y6V0
1 P52434 P13984
1 O75400 P18583
1 P21675 Q08999
1 P49137 O00418
1 P48643 Q8IZH2
1 Q96ST3 P29374
1 Q01844 Q96M83
1 Q92769 Q05516
1 Q9Y5V3 P22670
1 P34741 P18827
1 P10275 P03372
1 P35251 P49959
1 P62993 Q13438
1 Q16186 P60900
1 P30305 O14757
1 P11274 Q9UQC2
1 P48736 P06396
1 Q9Y2Q3 Q6P996
1 O14514 Q5TCQ9
1 Q06481 Q9HCB6
1 P62633 P07550
1 Q5VWG9 Q12962
1 P19174 Q99490
1 Q05823 P10275
1 P46108 P48023
1 Q9Y5M8 P40337
1 Q14203 O15020
1 Q15643 Q15654
1 Q9UI36 Q9UJ70
1 O43541 Q9HCE7
1 Q07889 O60239
1 Q15029 Q9Y2Q3
1 Q9NVA1 O15047
1 P02751 O75400
1 P14635 Q96KB5
1 Q92905 P36507
1 P40692 Q7L8L6
1 P32927 Q9NSE2
1 Q13526 Q9NQX3
1 Q7Z6Z7 Q93009
1 O76003 Q9UKE5
1 P25942 O75449
1 Q9H8Y8 Q12933
1 P07766 Q9H6S3
1 Q13751 Q16787
1 O43586 Q9UMN6
1 Q9NX58 Q05516
1 Q00059 Q9H5Q4
1 Q9UK53 Q9Y4A5
1 Q8N1F7 P78406
1 P36406 Q0VDD7
1 Q12931 P37173
1 O15160 Q9GZS1
1 P51587 Q14565
1 O14579 Q99816
1 P31939 P40337
1 Q86UT5 Q9UIG8
1 Q13838 Q9NRL3
1 P26196 O94817
1 Q9Y3B2 Q8IZH2
1 Q96NY7 P21917
1 Q15907 Q7L804
1 Q9NWQ8 P43403
1 P52757 Q9H0H5
1 Q9NRX3 Q9GZU0
1 Q9Y6D6 P26885
1 Q12834 Q9H1A4
1 P46940 Q99816
1 O60907 P62805
1 Q8WYK2 P15336
1 P14174 P04233
1 Q6UVK1 Q9Y3R0
1 P54132 P38398
1 Q13227 Q96EA4
1 Q13535 Q15382
1 P14678 O75554
1 O15287 Q8N6K7
1 Q03164 Q9UBL3
1 Q16543 Q9Y6K9
1 Q05823 P61221
1 Q9UNE0 Q13114
1 P35240 Q9H204
1 Q9Y6F6 Q13976
1 Q96EV8 Q13023
1 Q5TAT6 P98160
1 P49790 P38398
1 Q5T3J3 Q16891
1 O15151 O96017
1 Q96FW1 P06748
1 Q9HAP2 Q9Y2B0
1 Q99750 Q9H0I2
1 Q12802 P21980
1 Q9Y230 P50613
1 P00748 P07359
1 Q96PZ0 P23508
1 Q8N766 Q9H3R5
1 Q9NPI5 P38936
1 P55085 Q9Y5Y6
1 Q9UBW7 Q8TAD8
1 Q03135 Q9H1Q7
1 P27708 Q9NYJ8
1 Q9UJX2 O95996
1 P61201 P51843
1 P78527 P20333
1 Q9Y5J5 P63173
1 Q92956 P05455
1 P00414 P37840
1 Q14566 Q9BWG6
1 P21675 P01100
1 P51116 Q9NQC3
1 O15260 Q9HC98
1 O15230 Q99972
1 P46459 P23470
1 O15269 Q9BUV8
1 Q15788 Q9Y6Q9
1 P51813 Q13480
1 Q13546 P21580
1 Q96IY4 P01031
1 P23142 P98160
1 Q9BPX3 O95347
1 Q96NY9 Q9BQ83
1 P27540 Q99814
1 O15067 O75815
1 O75400 Q15287
1 Q9Y6M9 P54257
1 O15198 P50616
1 P56199 P27658
1 Q9H0E3 O00268
1 Q9Y547 P40337
1 Q14152 Q8NFJ9
1 P54253 O43776
1 O75940 O75533
1 O15144 O15145
1 P30084 P40337
1 Q9H1I8 Q9BQ52
1 P26006 O00214
1 O95373 Q9Y6K9
1 Q9HCE7 O60508
1 O75376 Q6ZRS2
1 Q01201 O96019
1 P42336 Q05655
1 Q9UI10 P20042
1 Q3ZCQ8 P25963
1 Q15047 Q9H5F2
1 Q9BXC9 P05783
1 P39656 Q9H7B4
1 Q13485 Q49AG3
1 Q96EL2 Q9NY93
1 Q9H0Q3 Q5RL73
1 Q9NQT4 Q06265
1 P52701 O60934
1 Q13158 Q9HAV4
1 P29475 Q16566
1 Q7Z2E3 Q9H2G4
1 Q96ST3 Q9H2S9
1 Q96RN5 P84022
1 Q05469 O75449
1 O00411 P25963
1 P53350 Q6PGQ7
1 Q9NQT5 Q92841
1 Q9BVJ6 P43307
1 Q03468 P24928
1 O75582 P47712
1 P11274 P19447
1 Q6IE81 P35222
1 O15357 P56945
1 Q02156 Q07812
1 Q9GZS1 Q9NXS2
1 P61758 Q9UHV9
1 P38398 P06748
1 O14512 O14654
1 Q9NR50 Q13144
1 O60674 P15260
1 Q9H204 Q6P2C8
1 Q9NPP4 Q9Y239
1 Q96LD8 P62913
1 P25788 P62306
1 P25788 Q9H0D6
1 Q15628 P08138
1 O75791 P10747
1 Q12923 Q9BUL8
1 O75970 Q6UVK1
1 Q8N2Y8 Q08379
1 P04003 P07225
1 P21579 O00555
1 O15116 Q6NUQ4
1 O75376 P41229
1 Q96HD1 P26641
1 Q15047 P50616
1 P23769 Q05516
1 Q9UKF6 P51003
1 Q15004 P12004
1 P31321 Q13485
1 O43504 Q9BVJ6
1 P48556 Q9Y5K5
1 Q9BVJ7 P62917
1 P23246 O95400
1 Q5T5P2 Q9NQT4
1 Q9NX58 P37108
1 Q8N3X1 Q07666
1 Q16531 P52435
[truncated: 25,751 more rows]

## Sheet: Table S2-TrainSet2 
1 Q9UHD2 Q16543
1 Q14676 Q92793
1 P56537 Q8TEY7
1 O76003 Q6FI81
1 O95251 Q9HC52
1 O60341 P56134
1 Q8IXJ6 Q92830
1 P62993 P19174
1 P06213 Q13257
1 P09619 Q9Y2R2
1 P39905 P13591
1 Q9UI95 Q9UM11
1 P41567 Q9HAU5
1 Q96JY6 Q04206
1 P48061 P46092
1 Q9NQT4 Q01780
1 O15357 P56945
1 Q6WBX8 O75943
1 P26367 P51532
1 P04626 Q99650
1 Q13111 Q9Y294
1 Q9NWU2 Q96S59
1 P62993 P00813
1 Q13418 Q9NVI1
1 Q9Y3A3 Q9BTT4
1 P62993 P25106
1 Q15628 O95831
1 P08047 P78527
1 P54257 P56134
1 Q9NP85 Q9Y5K6
1 Q14145 Q9BXB5
1 P20963 P06729
1 P55210 P20810
1 Q8TCJ0 Q13616
1 P22695 Q9NQC3
1 Q13200 Q05516
1 Q9BZZ2 P15941
1 O14641 P35222
1 P54253 Q9UKJ3
1 P48552 O43318
1 P35080 O43765
1 P40855 O43808
1 Q96C74 O75969
1 Q15653 P62913
1 Q92851 P06400
1 Q96CS2 P38936
1 Q16594 O00268
1 O94817 Q9H0Y0
1 Q9Y266 P78545
1 O95433 Q9Y2Q3
1 P10275 P82094
1 P98170 P55211
1 Q15831 Q7RTN6
1 Q96BK5 P39019
1 Q14315 Q8TDC0
1 Q9UHY1 Q9H4K1
1 Q9BV73 P51955
1 O00198 Q16548
1 Q8N554 P54253
1 P40855 O60683
1 Q15256 P09619
1 Q9GZT8 Q9UI14
1 O14594 P13591
1 Q71SY5 Q96G25
1 P00491 Q5RL73
1 Q9UPT5 O14964
1 Q5JWF2 P34998
1 Q13094 P43403
1 Q03135 P51813
1 O95718 Q15596
1 P18124 Q00653
1 P35968 P49767
1 Q99558 Q07021
1 P33993 Q9Y4K3
1 Q9H1Y0 P23921
1 P78406 P35658
1 Q13444 Q13257
1 A0JLT2 Q6IAN0
1 O43463 P15172
1 Q13616 Q969H0
1 P01106 Q9NYY8
1 Q9NTI5 O60216
1 Q9H4D5 O14980
1 O43734 Q13077
1 O95347 P01106
1 O76024 Q13352
1 Q9UKR5 P05109
1 Q96BR1 Q15118
1 P20823 P11274
1 P21246 P18827
1 Q92793 Q86UE4
1 P62249 Q9NY93
1 Q9UBM7 Q13418
1 Q9HBG7 O60880
1 Q9P1Z2 Q9HA65
1 P05388 O95793
1 Q99558 P25398
1 Q16520 P35638
1 Q99704 P19174
1 P10145 P18827
1 P04637 Q96PM5
1 P02686 P54253
1 O75888 P19438
1 P01106 O95782
1 Q15465 P18509
1 Q9UBC2 P52594
1 Q86Y56 Q9HAW0
1 Q9NWA0 Q9BTT4
1 P55210 Q9BQQ3
1 Q68CJ9 P18850
1 O75815 Q15631
1 P07550 P13473
1 Q96EZ8 Q96CN9
1 P42336 P23443
1 P07093 P08572
1 Q9C0F1 Q8NA61
1 P35249 Q8WVB6
1 P14210 P04004
1 P61244 Q99583
1 Q96HA8 P49247
1 Q9H0M0 Q9BTC0
1 Q8TE12 Q9UBR4
1 P37287 Q9BRB3
1 Q99704 Q9HD43
1 Q6ZW49 Q9BTK6
1 Q02363 P41970
1 Q96EV8 Q9UL45
1 Q9BQ95 O00206
1 P61278 P30872
1 P78549 Q9HC36
1 Q92985 Q92830
1 Q9UKF6 P51003
1 O14788 P78536
1 Q96B02 Q96GF1
1 P60983 P68400
1 Q9UJC3 Q99459
1 Q9UJ41 Q9UJY5
1 O14964 Q96EY7
1 P11912 P24071
1 Q15428 Q7L014
1 P11597 O15145
1 P62906 Q99558
1 P56192 Q9HAW0
1 P41182 Q9Y618
1 Q92890 Q92995
1 Q06124 Q14511
1 O95777 Q9BV44
1 Q15427 P62993
1 Q7L5N1 P17028
1 Q99519 P34059
1 P06576 P02647
1 Q15363 Q9BQQ3
1 Q9H0I3 Q16891
1 O43298 Q8TBB1
1 P30260 Q9UM11
1 P62993 Q15036
1 Q8WWM7 P54253
1 Q9Y572 P14649
1 O75400 P16284
1 P40189 P29597
1 Q13501 Q14145
1 Q9HC36 Q92956
1 P54253 P53990
1 Q9H1I8 P05386
1 Q8IXJ6 Q13342
1 Q96BR9 Q8TBB1
1 Q06945 O00560
1 Q8IY31 Q9NWB7
1 Q01201 P62263
1 O43586 Q9H204
1 P41279 Q13546
1 O95096 Q13516
1 P61244 Q16594
1 O00287 P51532
1 O75496 P09629
1 Q96A65 P01106
1 O15304 Q07817
1 Q9Y6H5 Q8N5H7
1 Q9Y4E8 O00273
1 P17676 P15336
1 P98170 Q9UHV2
1 P36542 Q9Y3M9
1 Q15653 Q8N163
1 Q14145 P48444
1 P57738 Q13485
1 Q9NQC7 Q6PFW1
1 Q92802 O43172
1 Q9BUH8 Q8NEC5
1 Q99966 P15336
1 P09874 P18887
1 P04626 O43639
1 P08571 P08174
1 Q96KM6 Q86U86
1 Q9UQL6 Q9NYJ8
1 Q9UJU6 Q8TDY2
1 Q99856 Q969T4
1 Q9UDY8 Q9Y6K9
1 P78545 P14314
1 Q9UKR5 Q9BUJ2
1 O95251 Q8NHQ1
1 Q07820 P53779
1 P51693 P17028
1 P52435 P35269
1 P42336 Q13224
1 Q15029 Q6P2Q9
1 Q9UKE5 O43236
1 Q15428 Q8N163
1 O00206 Q9Y6Y9
1 Q13546 O15519
1 P46777 Q15025
1 Q06124 P33151
1 P62993 Q15262
1 Q13596 O14964
1 Q7RTS1 P15172
1 Q9Y3C7 Q6P1K2
1 P19235 P07288
1 P02647 P04180
1 P04637 Q14974
1 P02751 P11912
1 P54252 Q92995
1 Q53GS9 O43395
1 P27540 Q9UBP5
1 P36406 P63279
1 Q14671 Q9UFF9
1 P63146 Q5T4S7
1 Q9H1Y0 P62249
1 P23511 Q13952
1 P05386 P46459
1 Q96HD1 O60383
1 P99999 Q07817
1 Q9UPR3 Q86US8
1 Q12959 Q96PE1
1 Q13190 Q5UIP0
1 Q7Z7C8 Q15544
1 O00303 P78344
1 Q13049 Q5VVX9
1 P11161 P51610
1 P25788 P60900
1 P11473 Q9Y4A5
1 Q96CW1 Q9NPJ6
1 P49790 Q9GZY0
1 O95819 Q99704
1 Q8NFF5 Q9NRG1
1 Q92993 Q49AJ0
1 Q13438 Q9UBV2
1 P25705 Q9UHD2
1 P63279 Q9NS56
1 O75688 P49407
1 P51610 O15294
1 Q16236 Q92793
1 Q9Y3A3 P23508
1 P15509 P08865
1 P61201 Q9BT78
1 O43172 Q6P2Q9
1 P04626 P98077
1 P01100 P13984
1 Q9H204 O95402
1 O60244 P11473
1 Q96Q04 Q05516
1 Q8N9I9 Q969T4
1 P67870 Q6VY07
1 Q9Y297 Q9BSJ2
1 P11274 Q13322
1 P11226 Q13257
1 P33993 O14908
1 Q14739 Q9ULX6
1 P05067 O94985
1 Q01081 Q12874
1 P25788 P25789
1 O15498 O95249
1 O15265 P62191
1 P40189 P42702
1 Q9UJX2 P12830
1 O14514 O94812
1 Q92956 O60762
1 O15527 P18887
1 P23508 Q9UI30
1 Q01105 Q9Y6X0
1 P11274 P55196
1 Q8NFH8 Q9ULH1
1 P15923 P63279
1 Q6NUQ1 O60238
1 P42680 P51813
1 Q92993 P29074
1 Q8IY67 P50616
1 P16070 P17936
1 P62136 O00566
1 Q15287 Q9BU76
1 Q6XZF7 A6NGB9
1 Q96A65 Q13224
1 Q9BUZ4 Q8IUC6
1 P11161 P13686
1 Q9BUV8 Q92616
1 Q4V328 P42261
1 Q96KM6 O75807
1 Q15645 Q9BYR7
1 O43172 O95777
1 O94817 Q676U5
1 P14317 O00165
1 P38646 Q12933
1 P51816 P19174
1 Q92905 Q9UNS2
1 P55001 P15502
1 P62995 Q96MU7
1 P62993 Q92954
1 P62487 P53803
1 P56537 Q969H8
1 Q16254 Q9Y4A5
1 O43586 P42766
1 P10415 O15151
1 Q8WUM0 P57740
1 P30622 P46940
1 O00522 Q9BSQ5
1 Q7Z591 O95400
1 O75379 Q6VY07
1 O60674 P78324
1 P51617 O43318
1 O43586 P37268
1 Q9P287 Q96IP4
1 P30990 Q9BYT8
1 O00567 Q13428
1 O14599 Q05086
1 Q99698 Q92665
1 Q9H832 Q96A37
1 Q15428 Q09161
1 Q9P0U4 Q9UPS6
1 O14686 Q9P0U4
1 Q07011 Q96L50
1 P38398 P54727
1 P62805 Q96T88
1 Q01105 P19532
1 Q15758 Q70EL3
1 P30101 P11047
1 O00159 O14908
1 O14974 Q13976
1 P13804 Q9Y4K3
1 Q96ID5 P84090
1 Q09019 O15460
1 Q14145 Q6UVJ0
1 Q02817 Q9Y4G2
1 Q13608 P84022
1 P04150 Q02790
1 P06127 P43403
1 Q9Y3A3 P23142
1 P62993 Q12796
1 Q13485 P17098
1 Q14847 Q15038
1 Q9H1I8 P00966
1 P54132 O60934
1 P43307 P21246
1 Q9UL40 Q9HAV4
1 P12956 Q15102
1 Q05209 O15530
1 P12259 P07225
1 O76071 O75419
1 P46060 P68400
1 Q16363 Q6VMQ6
1 Q8N163 P50613
1 P19438 O00165
1 O60674 Q99665
1 Q96B02 Q969V5
1 O95273 Q92905
1 P04150 P48552
1 P62993 P30260
1 Q9HC98 O95347
1 Q99062 O14543
1 P27708 Q13233
1 Q13287 P38398
1 P43246 Q92793
1 P46108 Q9Y3L3
1 Q9Y620 Q8TBB1
1 P51116 Q7Z7J5
1 Q96DG6 O95400
1 P78396 Q92615
1 P55210 Q13490
1 O95295 Q5JY77
1 Q9Y3B4 Q9Y5J5
1 Q8TEQ6 P62316
1 O43264 Q9P2W9
1 P35606 O76071
1 Q15596 Q9Y6Q9
1 P00491 Q9H5Q4
1 Q5W0B1 Q9HAW0
1 Q9BXW9 Q9Y4K3
1 Q9Y297 Q9NX09
1 Q9Y3Q8 Q9P2M1
1 O43809 Q5RL73
1 Q9UKF6 Q92989
1 O76071 Q9UHI6
1 Q09161 P78344
1 Q15029 O00273
1 P62256 Q9BWF2
1 P06213 P07550
1 Q9UJA3 P33993
1 P19174 Q13224
1 Q8N2M8 P84022
1 Q13501 Q9Y4K3
1 Q96KM6 O75794
1 P61619 O94966
1 O00560 P18827
1 Q9ULW0 O75330
1 Q9UDY8 Q9Y4K3
1 Q9UJX2 Q13042
1 Q9NP98 O15273
1 P12757 Q9UBW7
1 P63279 P11387
1 O43164 Q96B02
1 P19838 P78527
1 P10124 P16070
1 P41182 Q96J92
1 P51617 Q9H0E2
1 P30260 Q13526
1 Q9BWC9 Q9UKR5
1 P38936 O75419
1 O60701 Q9Y6K8
1 Q9BSF8 O15230
1 Q9Y2K7 Q96KM6
1 P23142 Q16610
1 O94906 Q7L2J0
1 P01137 P62258
1 Q13129 Q92963
1 Q96ID5 Q9UGL9
1 Q9UMW8 P48551
1 P03372 Q99933
1 P35462 O14908
1 P24928 Q6P1J9
1 P30260 Q12834
1 P26022 P09038
1 P40197 P07359
1 Q9BVV2 Q9NR12
1 O60674 P42229
1 P19099 P10109
1 P12004 Q5QJE6
1 Q5VYS4 Q9Y4K3
1 A3KMH1 Q96KG7
1 P41235 Q93063
1 Q9H4K1 Q12933
1 P55884 Q14152
1 Q8IZ08 Q9Y5V3
1 Q06124 Q96P31
1 P84022 Q13952
1 Q7L5N1 P51159
1 P50616 Q07666
1 O14920 P25963
1 O95619 Q92481
1 P50991 Q8N1V2
1 Q9Y3Q8 Q8TBB1
1 Q13485 Q14974
1 P10415 P09874
1 Q96MH2 Q7L2J0
1 P29375 P28749
1 Q86YJ7 P05386
1 Q05209 Q9Y4C8
1 Q9UMX1 Q9P2Y4
1 Q6P1W5 Q15038
1 Q8TEY7 Q5VTL8
1 O75643 Q7L2J0
1 Q8N668 Q9H0A8
1 O43592 P49790
1 Q96EQ8 Q96B02
1 P04626 O15524
1 P08047 O75475
1 P38432 Q15020
1 P38432 Q96RS0
1 Q6QNY1 Q6QNY0
1 Q96G25 Q6P2C8
1 Q92900 Q8IU60
1 Q9UQL6 Q13761
1 P62495 Q9Y4K3
1 Q8TF74 O00401
1 P42336 P46531
1 P01040 P21246
1 P37837 O95777
1 Q9UBK2 P51610
1 Q9HAT0 O75969
1 Q9Y2Q3 Q16891
1 Q9UGK3 P42229
1 Q9Y613 P62256
1 P60228 P48634
1 P10747 P19174
1 P29692 P10589
1 Q9Y2W1 Q15654
1 P04637 Q8TAF3
1 P46108 Q14807
1 Q96BN2 Q9Y3D8
1 Q8NFZ0 Q13616
1 Q3ZCQ8 Q9Y6K9
1 O00206 P58753
1 O00303 O60832
1 Q9Y5M8 O94966
1 P36941 Q13114
1 O94782 Q8IZ83
1 Q9NWF9 P62256
1 Q8WXE9 Q96D71
1 P54819 Q9Y4K3
1 P35606 P53618
1 Q9C0A6 Q12933
1 Q13616 O60260
1 Q9UQB8 O60610
1 Q13867 P62913
1 P84022 P50616
1 P04844 Q9HC24
1 O75665 Q96AW1
1 P52732 Q9BWH6
1 Q99728 Q8WV28
1 P35606 P19838
1 Q9H4K1 O94972
1 P99999 P10109
1 Q9H6P5 Q03164
1 P98160 Q14512
1 Q01105 Q8TAF3
1 P00734 P12259
1 Q9UJ70 O95777
1 Q96B26 Q06265
1 O95273 P24385
1 Q8IW41 P47712
1 Q13501 Q9Y6K9
1 P23508 P51149
1 P62316 Q9Y3F4
1 Q99558 Q16543
1 P35462 P62993
1 Q15560 Q96BT3
1 P11717 Q15075
1 P09661 Q12874
1 Q8WUM4 Q9Y5J5
1 Q9NS00 Q96EU7
1 Q13887 P19838
1 Q8N766 Q9H3R5
1 P38570 P12830
1 P26651 Q92841
1 Q5M7Z0 Q5VVX9
1 O00231 Q9BQ83
1 P49407 Q03431
1 Q05639 Q12933
1 Q9UH92 Q9HAP2
1 Q16236 Q6P1K2
1 Q96P70 Q9BWH6
1 O75582 P15336
1 Q6EEV4 Q86VK4
1 Q9NZZ3 P63173
1 Q13237 Q03393
1 P39748 Q14191
1 P49840 O75398
1 P19532 P30084
1 Q15008 Q9BRP4
1 P60228 Q9GZR7
1 Q5T3J3 Q15102
1 Q03164 P51610
1 Q99689 Q9NRI5
1 Q01105 Q9Y6K9
1 P16066 Q13976
1 Q8NHL6 P61769
1 Q9NX58 P46778
1 P56537 P55786
1 Q53GS7 O75694
1 Q96BR1 P49840
1 P10415 O15304
1 O43157 Q9NZN5
1 Q9Y2X7 Q9GZR7
1 P49792 P63279
1 O15287 Q8N6Y0
1 Q96B26 O15116
1 Q8TAT6 Q96JH7
1 P13611 P02778
1 Q9UBK2 Q96EB6
1 P06702 O60285
1 P30260 Q9UJX2
1 Q9UBQ5 Q14152
1 Q8TD08 P04150
1 P36406 Q12815
1 Q96BK5 P62910
1 Q99728 P14859
1 Q13838 Q06265
1 Q15306 P42226
1 Q9Y446 Q02413
1 P35568 Q13322
1 P30307 P46934
1 Q08752 P03372
1 Q9UJY4 Q13526
1 O43561 Q15464
1 Q16594 Q03164
1 Q5T1R4 Q13077
1 Q8NFZ5 Q9Y6K9
1 Q9UDV6 P36915
1 P12109 P20916
1 P02786 P01730
1 P57678 O14908
1 O95267 O75688
1 Q96BK5 Q9Y3D3
1 Q9Y4E8 Q99623
1 O95405 Q96RT1
1 Q9Y297 Q5JTC6
1 P78318 P50991
1 P56537 Q5T3J3
1 O60674 Q92783
1 Q13200 Q9HC98
1 P02686 Q9Y4K3
1 Q14145 Q13402
1 P19174 Q05996
1 P62993 Q9UQC2
1 Q00987 P98177
1 Q9Y3A3 Q9Y4G2
1 P78527 Q96SD1
1 Q08378 Q99598
1 P12004 Q9UGP5
1 P80723 Q9Y572
1 P12270 Q16666
1 Q9NYG5 Q13042
1 Q14289 Q8TDY2
1 Q9NX58 Q9BUJ2
1 Q15369 O75159
1 O43768 Q96SI1
1 Q16630 O43809
1 O75056 P34741
1 P56537 Q96HD1
1 P21817 P19174
1 O43593 P11473
1 P36542 Q9NRX1
1 P24863 Q9BTT4
1 P49683 Q9NRD5
1 O60671 Q99615
1 Q13257 Q12834
1 Q9Y297 P22314
1 P04150 Q71SY5
1 Q01105 P27695
1 Q9UI08 P02549
1 Q99759 P46940
1 Q12906 Q7L2J0
1 P27816 P28702
1 O00273 Q7Z6G3
1 O75586 O95402
1 Q99689 Q14596
1 P01308 Q96C24
1 P48061 P27487
1 P98160 P54259
1 Q09019 P26640
1 Q58EX7 P38432
1 P27635 Q13233
1 Q9UHD2 Q04864
1 O95714 Q9NRI5
1 Q13535 O14757
1 Q9UI12 Q9Y5J5
1 Q13233 Q93008
1 P24928 O14776
1 O60674 P32927
1 P23508 P27695
1 Q9NY26 Q15464
1 P38432 Q6ZVK8
1 P62993 O43900
1 O95359 O95619
1 Q96A47 Q9UBR4
1 P43364 Q96AJ1
1 P15941 P35222
1 P13010 P12004
1 O60674 Q9NRF2
1 P18124 Q13233
1 Q92993 P05067
1 Q92963 Q9Y574
1 Q04864 P25963
1 O14796 Q13291
1 P68400 P38936
1 P04626 Q05209
1 P68363 Q8N4C8
1 Q7L1W4 Q9NPD3
1 P17275 Q8WYK2
1 Q96CV9 Q9HA65
1 P84090 Q9NQY0
1 Q02878 Q13352
1 Q9BUJ2 Q9H4D5
1 Q96C92 Q9Y2X7
1 Q9ULK4 Q9NWA0
1 Q9Y6Q6 Q9NYJ8
1 P78559 Q9HAU5
1 Q00653 Q6P2Q9
1 P32418 P16298
1 O14717 P58107
1 O95359 P28702
1 P13987 P02748
1 P09884 Q8NG08
1 P03372 P14859
1 Q9BUV8 Q9Y5J5
1 Q01105 Q9BT49
1 Q9BX66 P18206
1 P10747 P46459
1 Q8IXH7 P62263
1 O15446 Q9Y5B9
1 Q9BZI7 Q13352
1 P38432 P24864
1 Q6WN34 P08476
1 Q96PV0 Q15654
1 P43403 O43561
1 P63279 Q96GF1
1 Q86UE8 Q9Y294
1 P10275 Q14790
1 P24863 Q92793
1 P07992 Q9BQ83
1 P35222 P98177
1 Q9Y230 O43156
1 P14635 Q13635
1 Q9UQ90 Q5UIP0
1 Q13114 P28908
1 P09874 Q9UGN5
1 Q9UBB5 Q09028
1 O14641 Q96CW1
1 Q9ULK4 P41235
1 Q13368 Q15393
1 Q9ULX9 P07602
1 Q99558 P62913
1 O95251 P49736
1 Q9NRM2 P49753
1 P62993 Q14118
1 Q02363 Q96BH3
1 Q14686 P11387
1 P98164 Q13387
1 Q92990 P08581
1 O43929 Q13415
1 P51532 P15976
1 Q8N8S7 Q70E73
1 Q9HCM9 Q969T4
1 Q13233 P50991
1 P10275 Q9ULJ6
1 Q13573 P11473
1 P11473 P51532
1 P68400 P11836
1 Q8IZD4 Q9NPI6
1 Q16594 P04637
1 O15446 Q9GZS1
1 Q96I25 Q15637
1 Q12888 P62805
1 Q99759 P78527
1 Q9Y230 P62136
1 Q96ST3 Q7L2E3
1 Q99836 O60602
1 Q9H0E2 Q05516
1 Q9H832 O00237
1 P78396 Q12834
1 Q15544 Q15543
1 Q15528 Q9NVC6
1 P18847 P18848
1 Q9UM13 Q9UJX3
1 P62191 Q16401
1 Q06481 O75553
1 Q16531 Q13216
1 Q14152 P19532
1 Q7Z2E3 P19338
1 Q9Y230 Q9H6R7
1 Q12851 Q13233
1 O76071 Q16795
1 Q99704 P07332
1 Q13823 Q9NX58
1 O14949 Q6EEV4
1 P04278 Q04941
1 P21127 P62258
1 Q8N720 O94972
1 P05026 Q5T3J3
1 Q9UDV6 O60381
1 P25788 P38936
1 Q9UNT1 Q96LK0
1 P55884 P42345
1 O75376 P51532
1 O43516 O00401
1 Q5UIP0 Q99547
1 Q16611 Q05086
1 P41273 Q13077
1 O76094 Q7L2J0
1 P46736 P38398
1 Q96IZ7 O60383
1 Q8TBB1 Q15102
1 P60002 P36542
1 Q14643 Q9BS26
1 P46108 O43918
1 P54257 Q9H079
1 P63279 Q13064
1 P20333 P62249
1 Q9NPP4 Q96MN2
1 P21580 Q13077
1 Q9H993 O00422
1 Q9UJY5 Q6ULP2
1 P68400 P08575
1 Q96JN8 O94966
1 Q8IX07 P56545
1 O75909 Q7Z6G3
1 Q9UBD5 Q13416
1 Q9BY67 O14936
1 P05108 P19099
1 P62993 Q9Y2S0
1 O43261 P25786
1 P09874 P19838
1 Q99996 Q53EZ4
1 P06401 Q13886
1 O76071 O76031
1 P28749 Q9NPF0
1 P17301 P98160
1 P40259 P08575
1 Q13114 Q8IUC6
1 Q9UQ80 Q9NQT4
1 Q09666 Q13426
1 P51948 P03372
1 Q15653 Q8NI77
1 Q9H4K1 Q8WXE1
1 Q8NFH3 P57740
1 P19235 Q9Y297
1 Q13526 P30307
1 Q9BQA5 Q9UBB5
1 Q13444 Q9Y5X1
1 Q13444 Q7Z6J0
1 Q04206 P68400
1 Q9Y6C2 Q96QG7
1 O95714 O94966
1 P60228 Q7L5N1
1 Q9NWT6 Q9Y574
1 Q9BVG8 Q6IQ23
1 P06213 P46108
1 P08575 P01730
1 P16144 Q15149
1 P56177 Q13485
1 O00159 Q9Y5J5
1 O43795 Q9Y572
1 Q00653 O75604
1 P35998 P32780
1 P42336 P08700
1 P62306 Q9Y5J5
1 Q92585 Q92793
1 P54253 Q8N684
1 P35398 Q9NPJ4
1 Q9UJV3 Q13049
1 Q15645 O15389
1 P62256 P42566
1 Q96L92 Q13574
1 Q14204 Q9Y4K3
1 Q9NRG1 P42229
1 P62805 P19438
1 Q05655 Q92793
1 Q00987 P25098
1 Q05397 Q9BX66
1 P04637 P53779
1 Q9UKY1 O75400
1 Q92993 Q9NXR8
1 P54132 Q92878
1 Q9HC36 Q15654
1 P07332 P11274
1 Q15544 Q10570
1 P12004 P40937
1 Q9UEE9 P84022
1 P51948 P14859
1 Q13315 P49736
1 Q14511 P42336
1 P63208 Q9UJT9
1 P11912 P08575
1 Q96HW7 O60268
1 Q8NI77 P62136
1 Q13402 Q9Y6N9
1 P30305 Q99623
1 P54252 P54727
1 P23508 Q9BXJ9
1 P49721 P25786
1 P61964 P01106
1 Q7L5D6 P14314
1 P55072 O00221
1 P49959 P52701
1 Q96PU4 Q96B02
1 Q9UBQ5 Q9Y4K3
1 O14713 P98164
1 P12956 Q07687
1 Q96B26 Q15024
1 Q9UJX5 Q9UM11
1 Q9Y618 Q13901
1 Q92759 Q13503
1 P04637 P17028
1 Q9UHP3 P12273
1 P17676 P10242
1 O00232 Q9UNM6
1 Q8N163 Q15628
1 P38646 Q9UHD2
1 Q14289 O14543
1 O75592 Q16611
1 Q92597 P23396
1 O75478 Q92830
1 P10275 Q16082
1 Q9Y572 P78371
1 Q6SJ96 P62380
1 Q16630 Q9H6L4
1 P67870 Q96EZ8
1 Q9Y6K1 P01106
1 P42575 P19438
1 Q5T3J3 Q12988
1 P14780 P08572
1 P42768 P23467
1 Q99750 Q96HB5
1 P11912 P55107
1 P18065 P01344
1 P11362 P12830
1 P40227 Q9BWH6
1 P11473 P84022
1 Q9NPI1 P63279
1 P08962 P10721
1 Q9P2S5 O14832
1 Q93009 Q9NRD5
1 P42704 P01106
1 Q969H4 Q92888
1 Q92558 O43295
1 P62993 Q9Y244
1 P62805 Q9UK53
1 Q8IY31 Q9UPT5
1 P46108 Q13480
1 P43489 Q12933
1 Q14676 Q96RU2
1 P21675 Q6P1X5
1 Q96SB4 Q9NX58
1 Q9Y5Z0 Q9UJY5
1 P49715 P03372
1 Q12933 Q9NYJ8
1 Q04206 Q86UE4
1 P16144 P08581
1 P42704 Q9Y4K3
1 O14788 Q07666
1 Q8IU60 Q9HAU5
1 O14980 Q7L2J0
1 P52434 O95402
1 Q16514 Q9Y3D8
1 P19338 Q13233
1 P55735 Q8WUM0
1 P21980 Q14766
1 P25942 Q12933
1 Q96DW6 Q9UGY1
1 Q86VP1 Q9Y4K3
1 O14735 P19438
1 Q9H1R2 P46108
1 P32927 P43405
1 Q15653 P52434
1 Q9UK45 Q7L2J0
1 Q01804 P06280
1 P13611 P23142
1 Q99704 O60880
1 P49721 Q9Y4K3
1 Q969V5 Q5VVX9
1 P19838 Q14686
1 Q5H9R7 O15084
1 O14686 P03372
1 Q9NQT4 Q9Y5X9
1 Q15041 O14964
1 Q05397 Q8TDY2
1 P11912 P06127
1 O43504 Q9BVJ6
1 Q96DV4 P49642
1 P62993 P11274
1 O60244 Q9H204
1 P02787 P27797
1 Q96KM6 Q13118
1 Q15020 O95777
1 P53985 Q9Y4K3
1 P10415 Q9HCN2
1 P52435 O95402
1 P25942 Q5W0B1
1 P46937 Q13625
1 Q14191 P43351
1 Q6UVK1 Q07912
1 P17301 P30101
1 P68400 P36955
1 Q08345 P19174
1 O00267 Q9NRX1
1 Q9Y467 P08138
1 P51532 Q09028
1 Q12988 Q5RL73
1 P35556 Q14766
1 Q5RKV6 Q15024
1 Q9H1Y0 P12268
1 Q04206 P38398
1 P26367 Q05925
1 P23508 P52701
1 O60260 Q9H4P4
1 Q96G01 P49840
1 Q99728 O14776
1 P28749 P24385
1 P02671 P00734
1 Q9Y561 Q9UBF9
1 Q9Y3Q8 O75909
1 Q13351 Q92793
1 Q9UKR5 Q9BTE0
1 Q9BTT4 O95402
1 O95400 P46934
1 Q7Z7E8 Q9UBF6
1 Q92989 O43809
1 P62258 P30307
1 Q13042 Q12834
1 Q16342 O60260
1 Q9NZR2 P00750
1 P27708 P19838
1 P30154 Q9Y6E0
1 Q9Y3A3 Q9Y376
1 O14893 P08621
1 Q5T124 Q12933
1 Q7L9B9 P29323
1 Q99698 Q9UBB6
1 Q14134 Q8NHQ1
1 O95163 P42858
1 P05109 Q09019
1 Q13322 P46934
1 Q96GQ7 Q9NX58
1 O75940 Q76L83
1 Q9UQ80 P06400
1 P08047 Q09028
1 P54098 Q9UHN1
1 Q9P035 Q13530
1 Q9NQX3 P42345
1 P04629 P18031
1 Q9NPI1 O00231
1 Q00653 P39019
1 Q13114 P20333
1 Q00987 P49407
1 O95163 O14530
1 P50402 Q96MU7
1 Q12933 P21580
1 P46108 Q9BYB0
1 Q9UHD2 P46782
1 Q9H0M0 P54259
1 Q16594 Q00613
1 P14635 P38936
1 Q96RI1 Q14790
1 P41217 Q8TD46
1 P23508 O43809
1 Q9UJY4 Q15276
1 Q9H0E3 Q4LE39
1 Q13347 Q92956
1 Q99460 P54727
1 P62280 Q8IXH7
1 P00505 Q9UKE5
1 Q8NI35 Q8WXI2
1 O43318 Q13075
1 P49721 Q9BQ83
1 O75400 P98160
1 P17676 P03372
1 P46108 P43403
1 O43172 Q7L2J0
1 Q9UQL6 Q14814
1 Q96FW1 P40818
1 Q15170 P49915
1 Q8WXE1 Q9Y6K9
1 Q9NZN5 P16070
1 P56199 P25391
1 Q92993 Q9HC52
1 P25786 Q9Y4K3
1 Q16543 Q15831
1 Q99741 Q7L590
1 O00567 Q13873
1 Q99836 Q15306
1 Q13315 O43313
1 P05067 P02766
1 Q9Y3C0 Q15154
1 P78396 Q01094
1 P54253 Q13049
1 O75530 Q12972
1 P04637 Q02880
1 Q06124 Q9HBG7
1 O94762 P78527
1 P25963 P63208
1 O75478 O14964
1 Q7L2J0 P40937
1 Q9P2S5 O00159
1 Q13526 P18031
1 Q9H3H3 Q15056
1 Q14008 Q7L2J0
1 P78317 Q9UGU0
1 Q01892 Q15306
1 P51532 O15360
1 Q9BRP4 Q8IZ83
1 Q9Y5J5 P57088
1 P35222 P51532
1 Q14155 O14936
1 Q9Y5X1 P48023
1 O43353 Q14790
1 Q9UJX5 Q9UJX2
1 Q96D46 Q01804
1 Q13315 Q00987
1 O43353 P51991
1 Q5JR59 P25786
1 P49715 Q10586
1 Q9H4K1 P14136
1 Q01094 O15151
1 Q14653 Q9UHD2
1 P62993 P41970
1 Q14697 P23508
1 Q13618 Q14790
1 Q8NFP9 Q13873
1 Q13501 Q16288
1 O76071 Q86Y56
1 P50053 P49407
1 P19544 P63279
1 Q5HYK7 O14672
1 Q99613 P42345
1 Q01201 P46782
1 Q9Y3C7 P63146
1 P10275 P78317
1 P98164 Q15036
1 P10275 P51398
1 P28072 Q9Y4K3
1 Q9UGI0 Q8IWJ2
1 P21127 O95251
1 P30154 Q9BUL8
1 P62993 P23508
1 P17301 P47224
1 Q13477 P16070
1 P35998 Q92597
1 Q13233 O14654
1 Q8WXD5 Q9Y3F4
1 P19174 Q13470
1 P60468 Q9HBM1
1 P12004 P27695
1 O00115 Q9Y230
1 Q15287 Q9NWU2
1 P56537 Q9P258
1 P78537 Q13330
1 P31151 P21980
1 Q99750 Q12906
1 Q86XN7 O15550
1 Q9NX58 O60832
1 P19338 O15084
1 Q13618 P55854
1 P12956 Q00613
1 Q9BUV8 P57088
1 Q9H1I8 Q14181
1 Q9Y6D6 P26885
1 O75400 P24347
1 Q13155 Q8TBB1
1 P20719 O14627
1 Q9Y3C0 Q9UL45
1 P48061 P13611
1 Q9UKY1 Q9NX58
1 O94777 P57054
1 Q9NXR8 Q9H0E9
1 Q13287 Q8N4P3
1 P51948 P50613
1 P30304 P11309
1 Q96HA1 P25963
1 O43739 Q9P1Z2
1 Q9HCS7 Q03468
1 Q13485 P84022
1 P38646 Q00653
1 Q9Y679 P56199
1 Q9Y295 Q9H446
1 P09884 P06400
1 O75486 O00268
1 Q01094 Q14201
1 Q15560 P09874
1 Q9Y3C7 Q99832
1 Q7L2J0 O95232
1 P42702 P19174
1 P56545 P37275
1 P26441 P02649
1 P36941 P01375
1 P15172 Q99623
1 Q96SB4 Q08170
1 Q9BXP8 Q6VMQ6
1 Q9Y3A3 Q9Y228
1 Q99759 O95831
1 Q7L5N1 Q99417
1 Q05655 O14939
1 Q5VZL5 Q9P2N7
1 O43257 P04637
1 Q14974 Q9Y4K3
1 Q01804 Q99417
1 Q9Y5N6 O75419
1 Q9BUE0 Q9H944
1 Q8IZ52 P12757
1 Q9HC98 Q9HC35
1 O43557 Q92956
1 Q99689 Q8IX03
1 P29692 Q8WVB3
1 P11274 P13569
1 P56537 P24666
1 Q9BX66 Q14289
1 Q16891 O95295
1 Q9P209 Q05516
1 P19174 P29323
1 A0JLT2 Q96G25
1 Q3ZCQ8 Q00653
1 P84022 O00255
1 Q9BUE0 Q9BTT4
1 O60290 Q96AY4
1 Q01813 P20333
1 O95251 Q13415
1 P30876 Q9Y230
1 P78560 Q13546
1 Q9C004 Q15569
1 P49802 P98161
1 Q9Y5T5 Q01780
1 P11274 P18031
1 O95816 Q12933
1 P30876 P52434
1 P50613 Q13330
1 P02647 Q6UXB4
1 Q9BUN8 P13569
1 Q04206 O00255
1 Q9UNM6 Q9Y4K3
1 P50458 Q9NVW2
1 O75665 Q13352
1 Q9Y4C2 P38432
1 Q8N2H9 Q9Y4K3
1 Q7Z4Q2 Q9Y2Q3
1 Q92993 Q7L5D6
1 Q13368 P40925
1 P41182 Q15306
1 P52435 P51610
1 Q99759 P62258
1 Q14582 Q9UH92
1 Q15428 P84103
1 Q8TDH9 P78537
1 P08397 Q96S59
1 Q9UBW7 Q8TAD8
1 P08575 Q13224
1 O75096 Q9P202
1 P19235 O14543
1 Q8IX29 P63208
1 Q9NX18 Q16891
1 Q9Y2A7 Q92558
1 Q9HCM9 Q96B02
1 P61244 Q8TAD8
1 Q9BTT4 Q6P2C8
1 Q9Y383 Q15287
1 Q13615 Q15024
1 Q99638 O96017
1 Q92793 Q08050
1 Q92878 O96017
1 P67870 P04637
1 Q9NX58 P49458
1 Q13033 Q9BRV8
1 Q92793 Q9Y6K9
1 Q99759 Q9P0K7
1 Q9UPX8 P62993
1 Q9Y580 Q9NP66
1 Q9Y2X0 P41235
1 P62993 P51587
1 O14964 Q9NZ52
1 Q13094 O43561
1 O43172 Q96DI7
1 O14641 P26368
1 Q92905 P55085
1 P12004 Q07864
1 Q15554 Q9NUX5
1 Q8WVK2 O43172
1 P82279 Q93063
1 Q01105 O75815
1 P11926 P84022
1 O43463 Q08999
1 P26992 P26441
1 O75376 Q15459
1 Q9Y6X8 P23511
1 Q13277 O00161
1 P17676 P51532
1 Q92993 Q96PM5
1 Q9NXR8 O95619
1 Q15853 P06702
1 P55210 P19438
1 P14678 O75643
1 Q15428 Q9Y2W2
1 P26441 Q93063
1 P78406 Q9Y5S9
1 P62993 Q96GP6
1 Q5JY77 P11229
1 P56192 Q9P2S5
1 Q9NX58 Q9UKE5
1 Q9UKY1 P23511
1 Q9Y3A3 Q5T3J3
1 Q15645 Q86UW9
1 Q6QNY1 Q9NUP1
1 P62993 Q86UR5
1 P09619 P53618
1 Q00613 P68400
1 Q00325 Q15628
1 P48643 Q9UHD2
1 P02545 Q14146
1 Q99549 Q96S59
1 Q99750 P33992
1 Q9NRA8 P54253
1 P55210 Q9UBF6
1 Q9NSI6 P51532
1 Q13077 Q9Y6Q6
1 Q9HC36 Q9GZS1
1 O76080 P21580
1 P26992 O75462
1 Q92783 O14964
1 Q04206 Q99728
1 Q9NRL3 Q13033
1 Q14203 P52732
1 Q9NP98 P43364
1 Q8N554 Q8NAP8
1 Q01954 Q9NRD5
1 O60832 Q8TAF3
1 O43395 Q7L2J0
1 P32780 P51946
1 O15357 Q14315
1 P05198 Q9NX58
1 Q15678 P35222
1 Q9NQX3 Q01804
1 Q13490 Q13546
1 Q8IW19 Q13426
1 Q00613 O75506
1 O75317 O60346
1 P99999 O14727
1 Q15645 Q9BV99
1 P42771 P49736
1 O60343 Q9UK61
1 P62993 Q01344
1 O15297 Q99459
1 P78396 Q96AG4
1 P54578 Q92905
1 P04150 Q13263
1 Q01813 Q9Y4K3
1 O15318 Q9BUI4
1 Q04206 Q96EB6
1 Q70EK8 Q12933
1 P42081 P10747
1 Q9Y230 P62280
1 Q8TES7 P14373
1 P78545 P27797
1 Q9BWF2 Q5VVX9
1 Q9Y297 O95858
1 Q9Y6K8 Q9H1E3
1 O43639 P54259
1 Q9UQL6 P23769
1 P35249 Q7L2J0
1 Q03405 P00749
1 P62136 Q9UD71
1 P56537 P27695
1 Q9BVC3 P12004
1 P04637 P30307
1 O95999 Q04759
1 Q5JWF2 Q9NVN3
1 O43463 O95248
1 P52434 P13984
1 Q8N2M8 Q13627
1 Q9NP79 P49840
1 Q93096 P36915
1 Q06190 Q99741
1 P11177 P08559
1 P29372 P54727
1 Q04637 Q9Y4K3
1 O43586 Q8IV90
1 O43242 Q9UNM6
1 Q13099 O75940
1 Q96ST3 Q05516
1 Q05516 P30556
1 P62875 Q9BTT4
1 Q9Y6F1 P13995
1 Q01105 P29372
1 Q5U623 Q9UIS9
1 Q16891 Q9Y5J5
1 P30203 P06127
1 P05067 O95704
1 P04637 Q99728
1 Q13323 Q16548
1 Q15428 O94906
1 P08962 P01033
1 O43353 Q5EG05
1 Q9Y6R4 Q9BUZ4
1 P09619 Q13480
1 O75691 Q5T8A7
1 Q9UHD2 Q00653
1 Q7Z699 Q15569
1 P01100 P06400
1 Q53GS9 O75643
1 Q92793 Q15596
1 O94762 Q13472
1 Q00987 P56545
1 P04626 Q92625
1 Q13315 O15151
1 P20963 P43403
1 Q15643 P10827
1 Q96RL1 Q9BS26
1 P04150 P63279
1 Q7Z434 Q9UHD2
1 P13489 P21580
1 O75461 Q9H2F5
1 P51809 Q13277
1 P12956 Q9NY59
1 P68400 Q9UBF6
1 P62805 Q13233
1 Q9BRP4 O00231
1 Q9Y3D3 Q9Y5J5
1 P12956 P16284
1 Q6PK04 P56134
1 P12004 P18858
1 P62993 Q07912
1 P04637 Q9UK53
1 P51148 Q9UH99
1 P30533 O15355
1 P54253 P38432
1 Q04206 O15294
1 Q8IZH2 P26651
1 Q63ZY3 P68400
1 P56537 P12268
1 Q9UGI0 Q9Y4K3
1 Q5SXM2 Q16533
1 Q9Y3Q8 Q14145
1 O00560 O75385
1 P19174 O95487
1 Q96BK5 P33993
1 P08621 P84022
1 P28908 Q13077
1 Q6ZSG1 Q96B02
1 A0JLT2 P25963
1 Q03135 P09619
1 P18124 Q8IXK0
1 Q9NP79 Q05516
1 P12004 Q8IWY9
1 Q9UKT8 P63208
1 P52435 Q9NWA0
1 P02679 P04004
1 Q09019 O94966
1 P12004 P49005
1 O15530 P35568
1 Q9UHX1 Q16851
1 P04637 Q15102
1 Q08752 O95251
1 Q7L2J0 Q16763
1 P14678 Q9H840
1 Q5T3J3 O60828
1 Q13480 P23470
1 Q03135 P03372
1 Q16665 P51398
1 Q8IXH7 Q9Y4R7
1 P48509 P15529
1 Q92600 P50616
1 P04626 P43405
1 Q9UNM6 P82279
1 P06729 P01730
1 Q13315 Q03393
1 Q13287 P01106
1 P06213 O15524
1 Q99558 P62753
1 Q9BUH8 P28749
1 O43639 O60500
1 P54253 O43776
1 P12757 P84022
1 Q9NR30 O75925
1 Q9BZR6 Q9NQC3
1 Q12996 Q05048
1 Q9Y572 P40939
1 O15160 Q14191
1 P07288 P20742
1 P04637 P68400
1 O75056 O14936
1 P49720 P49721
1 O15504 Q03518
1 Q9Y3A3 O94989
1 P62861 Q7L5N1
1 Q9NX76 Q9HC24
1 O43172 Q9BTD8
1 Q03135 Q9H1Q7
1 P22695 Q9BQ83
1 O75643 Q96DI7
1 Q9NRM6 Q9H293
1 Q9BTP7 Q9Y4K3
1 Q13332 Q16849
1 Q9Y4E6 Q15042
1 O00442 O14874
1 Q15653 P18077
1 Q9UHR5 Q15428
1 Q9BVJ6 P43307
1 O14874 P12694
1 Q9Y4E8 O43172
1 P11717 Q9UJY4
1 Q92844 Q13077
1 Q9NQS3 Q92692
1 Q96ST3 O96028
1 Q9UHD2 Q13568
1 P12081 Q9Y4K3
1 P25963 Q969T4
1 Q9NZH6 P84022
1 P23511 Q14974
1 Q07817 Q13323
1 P49790 Q9UKX7
1 Q99081 Q92793
1 Q13526 Q7Z5J4
1 P54253 O15273
1 Q9Y2Q3 Q8TEX9
1 O15116 O43776
1 O75400 P51608
1 Q13501 Q9UDY8
1 Q99933 P11473
1 O00206 P43405
1 P06400 P55211
1 P61764 Q13277
1 Q07157 Q9NPG3
1 O75940 P37268
1 Q9P003 Q92956
1 P04629 Q16827
1 P42677 P20333
1 Q14008 P62993
1 Q96EY1 P20333
1 Q92786 P41235
1 P61619 P04114
1 P25788 P25786
1 P54098 Q04837
1 Q9NWA0 O00257
1 Q92851 P25445
1 Q9Y3F4 O60921
1 P35225 P19320
1 Q96HA1 Q53EZ4
1 Q12824 Q969G3
1 P01019 P50052
1 Q9UNM6 P60900
1 Q9HCH5 P62136
1 Q6UB99 Q9Y6Q9
1 Q15643 Q15654
1 Q9Y5N6 P33993
1 Q9NRY4 P20936
1 Q14676 Q14191
1 O75592 Q8TAF3
1 Q9NQU5 P03372
1 Q07817 P35568
1 P50895 O15230
1 Q8N3Y1 P01106
1 O14717 Q5RL73
1 P12956 P55769
1 P01100 Q9Y618
1 O95402 P36954
1 Q13526 O14543
1 O14625 P27487
1 Q5PSV4 Q09028
1 Q8HWS3 O75909
1 P28223 O75970
1 Q95604 O15533
1 P13611 Q92752
1 P28223 O00303
1 Q14582 P04278
1 O75815 P40939
1 P42229 Q13287
1 Q712K3 P68400
1 Q05516 Q9Y333
1 Q02241 P40818
1 Q9Y3Y2 Q13838
1 P68363 P01106
1 P61244 P04198
1 Q96DI7 Q9UHV9
1 O15018 Q96RT1
1 P56537 Q9BZE4
1 O75815 Q96AG4
1 Q13190 Q9UEU0
1 P06127 P26842
1 Q16594 Q5RL73
1 Q03135 Q9Y4K3
1 O14920 P51617
1 P19883 P05111
1 Q9UJ37 P84022
1 Q06124 Q6GTX8
1 Q5TC12 P25705
1 P62993 P51787
1 Q9UPR0 P62136
1 O14732 Q15011
1 A0JLT2 Q13503
1 O95990 P17812
1 P62993 Q92968
1 Q12824 P38398
1 P08581 O95295
1 O60674 P19174
1 Q01105 P12544
1 Q06124 Q9UQC2
1 P03372 Q13772
1 Q9UBU8 Q9H7Z6
1 P20963 P06127
1 P04637 Q9H7Z6
1 Q08999 Q9HAW0
1 P49736 O43929
1 Q13444 Q96R06
1 P23467 Q5TCQ9
1 P10275 O75925
1 P78406 Q14181
1 Q9Y2Q3 Q92797
1 Q96JK9 Q92585
1 Q15813 Q9BTW9
1 P54257 P82933
1 Q9H9B1 Q92833
1 P19838 Q8IV45
1 P63279 P22314
1 P45985 Q13233
1 Q9Y3B4 Q9UKE5
1 Q99759 Q92600
1 Q9BXW9 P22314
1 Q6XZF7 Q16643
1 Q99728 Q05048
1 Q86X76 P12956
1 O00231 Q00653
1 P55211 Q13075
1 Q8N1F8 Q13485
1 P38646 Q13546
1 P02787 P08833
1 Q6WKZ4 Q15907
1 Q8WVK2 Q53GS9
1 Q8N3Y1 Q14999
1 P04626 Q13387
1 P99999 P45880
1 Q96KM6 Q9NRG4
1 Q13315 P43246
1 Q13418 P57678
1 O00628 O14832
1 P24666 Q9UKE5
1 Q96EV8 Q13023
1 P24928 O00267
1 Q6RW13 P40426
1 P99999 Q96BK5
1 Q9Y2D5 P62993
1 Q13111 O14776
1 O96006 Q9Y4P9
1 Q96EZ8 P68400
1 O15160 O76071
1 P35222 Q9NSA3
1 O95405 Q96IP4
1 P35568 O00459
1 Q14005 P68400
1 O95620 O15360
1 Q9UK53 O14497
1 Q9HC73 P16871
1 Q5T3J3 P51693
1 Q9UPW5 Q9P2P1
1 P00750 O15230
1 Q8NCE0 Q92989
1 P62633 P39019
1 Q99496 P78364
1 P51610 Q8WTS6
1 Q03135 P17936
1 P42658 P04156
1 Q96ST3 O75376
1 P62913 Q9Y6K9
1 P08962 Q9P2B2
1 Q15149 P02549
1 P54253 Q8N2M8
1 P46937 A2RUS2
1 Q96Q07 Q7L5N1
1 Q92993 O95295
1 Q6UWB1 P23458
1 Q96SB4 Q8WXA9
1 P12956 P78527
1 P10415 P04637
1 P21817 Q9NSC5
1 P35240 O14980
1 Q16513 O43639
1 Q01105 Q9NYV6
1 P14866 P27695
1 P18848 Q96EY7
1 O43747 Q6VY07
1 Q14315 Q9NPC6
1 Q99627 Q7L5N1
1 P54257 O95295
1 P55010 P68400
1 Q9BXS5 Q96BR9
1 Q8IYD9 P43364
1 Q9Y3D0 Q15773
1 Q14232 P14866
1 Q99996 P30154
1 P55210 O15519
1 P10415 Q07812
1 Q9H1B7 Q7Z7E8
1 Q9BUH8 Q9H4E7
1 P52907 Q96RL1
1 P56537 Q9BX66
1 Q86Y56 P01106
1 Q9NX58 P62280
1 O94817 P62273
1 P09038 P39019
1 P61812 Q8WUH2
1 P04637 Q9Y2A0
1 Q9UK45 P62318
1 Q03164 Q9UBL3
1 P27694 O15457
1 Q14289 O95886
1 P78423 P49238
1 P02545 Q9BYN8
1 Q6IB77 Q96AW1
1 Q99759 O94763
1 P41252 Q00653
1 Q9Y6B7 O00189
1 Q5T3J3 Q9BWV1
1 P11137 Q15149
1 P62316 Q9H840
1 P02647 Q13790
1 Q92985 P51617
1 O75400 P40123
1 Q8N201 O75398
1 Q02543 Q07912
1 Q15428 Q12874
1 Q9UKF6 Q9Y2Q3
1 Q13573 Q08999
1 P62805 O75582
1 Q9Y2I1 O14654
1 P11473 Q15596
1 P62633 Q99848
1 P29372 P03372
1 P50570 Q7L2J0
1 Q06124 Q9NWQ8
1 P19174 Q13393
1 P20823 P35222
1 P27918 P42345
1 P11274 P35568
1 O75716 Q9NRH2
1 P18848 Q9BWC9
1 Q15560 O94967
1 P19838 P12980
1 Q92934 Q16548
1 P19174 O14939
1 P42771 O75496
1 Q16394 P26441
1 Q05516 Q8NHQ1
1 Q13111 Q13112
1 Q01094 Q8NEM0
1 Q96EV8 Q92994
1 P55210 Q08378
1 Q16236 P18848
1 Q9Y3E2 O76081
1 Q15287 Q96S59
1 P07332 Q15185
1 Q14140 Q92793
1 O00548 Q04721
1 P38936 P06400
1 Q99704 P04626
1 P01106 Q93008
1 Q92905 Q9Y4B6
1 Q9UI95 Q13444
1 Q5TCQ9 Q13224
1 P62993 Q9NR96
1 P38936 P11309
1 Q8IWV8 P63146
1 Q13618 Q92905
1 O60671 Q6WBX8
1 Q15393 P01106
1 P10767 P11362
1 Q15528 Q9P086
1 Q13155 P54136
1 O76094 P12757
1 Q9GZT8 O95073
1 P35712 P55854
1 Q99728 Q9BXW9
1 Q13162 P21731
1 O95071 P52294
1 Q99547 Q9Y448
1 Q03135 Q10588
1 Q9UNL2 Q9HAW0
1 P05109 O60383
1 Q9NQX3 P48167
1 Q92934 Q92558
1 P16144 P56537
1 Q96JP2 P14136
1 Q5JVF3 P60896
1 P62993 Q8N5U6
1 P06213 Q07666
1 P41235 Q96EB6
1 Q92900 O95777
1 Q9BXB5 Q13616
1 O15372 O14514
1 Q99714 P05067
1 Q9UBS8 Q96B02
1 Q9P0K7 Q9Y572
1 O95980 P14780
1 P04637 Q9UNH5
1 Q14847 Q13237
1 P42575 Q9Y239
1 Q9Y6M9 Q16891
1 P60468 Q9UGP8
1 Q9HC98 Q8TEX9
1 Q9ULW0 P46108
1 P08697 P21980
1 P08581 Q96S59
1 P04637 Q14999
1 Q9BYD2 O43570
1 Q99759 Q9NWS0
1 Q8IZD4 Q13485
1 Q9P2I0 Q15287
1 P04278 P57057
1 Q9HCU8 P49005
1 Q16819 P20366
1 Q9Y2Q3 Q96EK5
1 P10145 P25025
1 P62993 Q92558
1 Q13200 P19438
1 O75317 Q9BRK5
1 Q04206 P23396
1 Q9UI95 P12830
1 Q99759 O14974
1 P04150 Q9UBS8
1 P02686 Q9NSY1
1 Q9Y5V3 Q92621
1 Q02363 P19419
1 Q14204 Q99459
1 P28749 P24864
1 P12270 Q9Y4K3
1 P16455 Q92793
1 P27694 O60921
1 Q9BVP2 Q9P2S5
1 Q9Y3A3 Q9P2B4
1 P02545 P63279
1 Q8IVD9 Q9P2N7
1 Q04656 Q5EBL8
1 O75909 Q9NP66
1 Q15554 Q9Y5N6
1 P54277 Q96S59
1 Q99996 Q05586
1 Q02978 P20333
1 P02766 Q7L5D6
1 P38432 Q5TD97
1 Q00059 Q9H5Q4
1 Q8TDB6 Q96B02
1 Q86SQ9 P28300
1 Q96HA1 O95994
1 P55210 O00273
1 Q14160 Q9Y2X7
1 Q99759 P27708
1 Q14114 P02649
1 Q13485 Q9HAV4
1 O75530 P25490
1 Q09019 O75694
1 P16581 P16070
1 Q8WWB3 P56597
1 P10415 Q9NQC3
1 Q92597 P34897
1 Q00688 P25490
1 P10415 O60551
1 P09917 Q8WUH2
1 Q96BH1 Q04206
1 P48509 Q9P2B2
1 P63279 P19438
1 Q9Y3Q8 O95831
1 Q9HAW4 P38398
1 Q99558 Q13895
1 P51617 O00206
1 P56537 Q13257
1 P01106 Q9UHI6
1 P15036 P51532
1 Q05655 P57078
1 P78396 P25205
1 P14635 P30307
1 Q8NFA0 Q96QK1
1 Q9BUN8 O00237
1 Q14289 P42679
1 Q13033 P50990
1 P04637 P03372
1 P53618 P20333
1 Q12824 Q15532
1 Q16698 O14964
1 Q86X55 Q15596
1 Q15653 Q00653
1 P62993 P50570
1 Q9Y4H2 O14543
1 O60674 Q8TF42
1 P62316 Q99459
1 Q7L5N1 Q96L50
1 P29372 Q96PK2
1 O00231 Q9Y4K3
1 Q96EK4 Q9BUW7
1 Q8N163 Q8IXH7
1 P10827 Q13503
1 Q9NYV6 O00159
1 P62306 Q9Y4Y9
1 Q16891 Q9NRI5
1 O75317 Q9Y5K5
1 Q8TED9 Q15654
1 P08709 P00742
1 Q9Y6H3 P12956
1 Q99558 P25963
1 O95352 Q9H0Y0
1 Q13616 O14757
1 O14641 Q8TBE0
1 Q8IZL9 P51946
1 P63279 O60683
1 Q99460 Q9UKE5
1 Q13426 O60934
1 P30154 Q9P2B4
1 Q07817 Q9HD36
1 P54252 Q9NRD5
1 Q9NYA1 Q96S38
1 Q7L2J0 Q9Y224
1 P21675 P01100
1 Q13573 P15172
1 Q14315 Q5VV17
1 P23508 P49411
1 Q9Y385 P38398
1 Q13263 Q16587
1 P01160 P16066
1 P04637 P51587
1 Q9UBC1 P82930
1 P20265 O60828
1 Q8N668 Q9NX08
1 Q01094 P32780
1 Q9UGJ1 P14136
1 P09619 Q05209
1 P19838 O14788
1 P46779 Q5FBB7
1 Q15428 P52756
1 P41252 Q99558
1 Q9P2I0 Q9NZC7
1 P04637 Q13330
1 Q96CS2 Q7L590
1 O14678 O43261
1 Q53GS9 Q6P2Q9
1 Q96KM6 Q13438
1 Q96RL1 P63279
1 P62993 O15360
1 Q01201 P78527
1 Q6UXB4 Q13347
1 P10415 Q14457
1 P19838 Q15650
1 P01100 Q8WX92
1 Q9P031 Q9HAW0
1 P42575 Q14203
1 O15160 Q9Y5J5
1 P56537 Q9BZI7
1 A5YKK6 O95628
1 P01137 P20742
1 Q05639 Q9NYJ8
1 O14920 O15360
1 P35556 P15502
1 P62256 P14373
1 Q15326 Q96L91
1 Q13905 P56945
1 Q9BSA4 P46934
1 P35222 Q9NSC2
1 P23508 Q13200
1 P12004 Q9H211
1 O43396 Q9Y5K5
1 P13569 Q13131
1 Q9Y2N7 Q96KS0
1 Q06124 P42229
1 Q92805 Q8NHG7
1 Q969H8 Q9Y4K3
1 Q9Y6K1 P63279
1 Q9BSD7 Q7L2J0
1 Q0VDD7 Q9UFG5
1 Q8WXE1 P78527
1 Q15532 P51532
1 P18510 P27930
1 P14678 Q15020
1 Q6ZU52 Q12933
1 Q92793 Q14207
1 Q13526 Q99708
1 Q7L590 O43929
1 P49961 Q96S59
1 P58107 O15519
1 P09874 P49715
1 Q9Y5N6 Q9UBD5
1 Q92993 Q01113
1 Q9NQ86 P62256
1 Q14137 Q9GZL7
1 O15260 Q13530
1 Q5JSZ5 Q9P2R6
1 P55084 Q00653
1 Q16658 Q9UKE5
1 P20023 P15391
1 P08579 O43719
1 Q96HN2 Q9Y4K3
1 P62633 Q9BUJ2
1 P08709 P13726
1 P04637 P62913
1 Q9Y618 Q8WUI4
1 Q7Z7J5 P26368
1 Q96RL1 Q86XR8
1 O75940 Q15811
1 O15116 Q9UBQ7
1 Q96EB6 P16401
1 P41279 P58107
1 P04637 P61201
1 Q12988 Q6X4W1
1 P20963 Q9BZW8
1 O00232 O75832
1 Q6KC79 Q16643
1 Q9GZR7 Q13352
1 Q9HC36 O94817
1 Q13315 Q92878
1 P67870 P09038
1 A0JLT2 Q9NWA0
1 P04637 P49642
1 Q96BK5 Q9UNL2
1 P62993 P46092
1 O00458 Q92963
1 Q99558 Q9Y6K9
1 Q9NP62 P63279
1 P01100 P19838
1 P23141 Q13873
1 O95388 Q9NYU2
1 Q6P4R8 Q9Y5K5
1 Q9UNM6 P25786
1 P42680 P10721
1 P78406 Q93009
1 P03372 P49815
1 P49715 P06400
1 Q99700 P13797
1 O75400 Q9BUJ2
1 Q5RL73 P17028
1 Q13535 Q13315
1 P16860 P16066
1 Q8IYD8 O15360
1 P54253 Q8N8B7
1 P00734 P17936
1 Q96AT9 Q01780
1 Q99627 Q9UNS2
1 P68363 Q99471
1 Q07912 Q9UEU0
1 O60343 Q9NY93
1 Q06481 O14964
1 Q9BW91 Q9HC38
1 Q96JB5 O75940
1 P04629 Q9Y2R2
[truncated: 27,505 more rows]

## Sheet: Table S3-TrainSet3
1 O75815 Q01813
1 Q16236 Q05655
1 Q96KQ4 Q99459
1 Q7Z699 Q15569
1 O00499 P26006
1 Q9BRT9 Q9Y248
1 Q8WUM4 Q9Y3C5
1 Q9BUQ8 O75554
1 Q96AG4 Q9Y4K3
1 Q00577 Q7L2J0
1 Q12933 Q13158
1 Q9Y230 Q9UHD2
1 P62263 Q7L2J0
1 P61201 P51843
1 P00505 P78396
1 Q9H936 Q15714
1 A7KAX9 P35240
1 P78406 Q2TAY7
1 Q05655 P63244
1 Q01844 Q15011
1 P12004 Q9UGP5
1 Q9ULK4 Q9H204
1 O95819 Q99704
1 Q14160 Q99816
1 Q15008 P48556
1 O14641 Q96BR9
1 P40692 P78527
1 P27694 Q9Y5N6
1 P63244 Q8WXA9
1 Q13546 Q9HB75
1 P61968 P52294
1 P20333 O14654
1 Q3L8U1 P03372
1 Q9NX58 Q13610
1 Q9BPX1 Q96HA8
1 Q9Y4H2 O14544
1 Q9NWV8 Q8TD30
1 Q9H204 Q9BTT4
1 P12757 P07951
1 Q9UET6 P49321
1 P63279 P14373
1 O75554 O00571
1 O60333 P38398
1 Q14566 P21580
1 Q92805 Q8NHG7
1 Q9H0E7 Q96EL3
1 Q9NVC6 P41235
1 O60671 Q99615
1 Q12959 Q14722
1 P12004 P78527
1 Q99728 P06748
1 P01222 P16473
1 Q15714 O60762
1 Q99759 Q07021
1 P40763 P16473
1 O43823 P24385
1 Q01780 Q9HAU5
1 P08709 P00742
1 P56589 P40855
1 Q99547 O60383
1 O00482 P01160
1 Q15382 Q12933
1 Q9BRG2 Q99816
1 Q92963 Q9Y574
1 Q6NXE6 Q9BUV8
1 Q6PD62 Q8N7H5
1 P23508 Q13617
1 P10124 P16070
1 P18031 P29597
1 Q8WYR1 P02766
1 P98082 Q9UM54
1 Q92859 Q9HB63
1 Q99832 P26641
1 Q9UQL6 Q9H2S9
1 Q92793 Q15650
1 Q16520 P80217
1 P42680 Q12913
1 O94906 Q7L2J0
1 Q06124 P17181
1 O95297 Q06124
1 P14324 P11362
1 P28749 P24385
1 P16112 Q9UNA0
1 Q9UER7 P27037
1 P19388 P30876
1 P08567 O95810
1 Q13309 Q9UM11
1 Q9UNE7 P04626
1 P00505 O75815
1 Q9Y3B2 Q15024
1 Q9UJ70 O15198
1 Q9H8Y8 P01135
1 O75400 P78362
1 P10275 Q13228
1 Q00987 Q96DY7
1 Q5VYV7 P04843
1 O15446 P23025
1 Q9H6T3 P62136
1 Q12824 P62136
1 Q05655 P09543
1 Q9H773 P40337
1 Q8TES7 P14373
1 Q9BRP4 O00231
1 O75182 P51610
1 P03372 P14859
1 P55010 P52298
1 Q6KF10 Q13873
1 P49720 P49721
1 Q6UWE0 O14798
1 O75190 P40818
1 P06729 P08575
1 Q05209 O75592
1 P78406 P26718
1 Q92743 P43026
1 P06400 Q9NY61
1 Q8N4C6 Q4VCS5
1 Q03113 Q05655
1 O43353 P30049
1 Q05655 P98082
1 Q9Y3Q8 Q9BVI4
1 Q9UNA4 O14641
1 P05198 Q9UI10
1 O75376 Q86T24
1 P20701 P27701
1 P40337 Q99471
1 Q5T5Y3 P12757
1 P00736 P05155
1 P17931 Q99972
1 P49407 P34981
1 O43318 P30086
1 Q8IYU8 P02686
1 Q05655 P61978
1 P78552 P05112
1 P16144 P54253
1 P28715 P12004
1 Q04206 Q00653
1 P53667 Q9NVW2
1 P00751 P27918
1 Q15428 Q9UQ35
1 Q9UMX1 Q9NV58
1 Q6UWE0 P49840
1 Q9UJX2 P12830
1 Q15021 Q9NTJ3
1 P09234 P08621
1 P61247 Q9NY93
1 Q9NPJ1 Q05084
1 P42336 O14745
1 Q13671 P62258
1 P03372 P51398
1 P04626 P19174
1 P10275 P06396
1 P18124 Q9UHD2
1 P14314 Q9Y4K3
1 Q92993 Q00987
1 P78527 Q66K89
1 P19532 P60900
1 P58340 Q9UNS2
1 P62258 P30307
1 P61081 Q7L2J0
1 P30086 P40337
1 Q9Y5B0 Q00403
1 P54253 Q9UKJ3
1 Q9Y3C7 Q99832
1 Q92616 O94966
1 P18848 O75899
1 Q16594 Q9Y6J9
1 Q9H270 O43752
1 P10415 O43521
1 O76050 P62256
1 P28070 Q8IY92
1 P78537 Q13330
1 P08246 P18827
1 Q15653 P52272
1 Q71SY5 P10276
1 Q96FW1 O15198
1 P21246 Q14508
1 P30040 P23508
1 Q53GS9 Q8WTT2
1 P27694 O60921
1 P22695 Q9BQ83
1 Q14566 Q9UJA2
1 P08047 Q8IXK0
1 Q13137 Q9UER7
1 P55010 Q04637
1 P09619 O14745
1 P35398 P51843
1 Q12959 Q9NQT8
1 Q9ULU4 P54259
1 Q9NTK1 Q8N6Y0
1 P53041 P03372
1 O43592 P20333
1 Q15714 Q8TDY2
1 P20042 Q9Y4G2
1 Q92993 P29074
1 Q99075 P16070
1 P62993 P10721
1 Q9Y3Q8 Q8IYF3
1 Q15560 Q96BT3
1 P62136 P12830
1 Q9UHD2 P50991
1 P40855 O43808
1 Q96BI3 P49768
1 Q8WZ19 Q9H6L4
1 P56537 P08559
1 Q12888 P63167
1 Q05048 P38398
1 O95197 P11362
1 Q15714 Q9NYY8
1 Q01844 Q03426
1 P54132 P55854
1 P25063 P16109
1 Q05586 O15399
1 Q9NUP1 P78537
1 Q9UMX1 P17931
1 P63167 Q8TD26
1 P50542 O60683
1 P46977 O75534
1 O60716 P49768
1 Q6XUX3 P49720
1 O60763 P46459
1 Q02410 P49768
1 Q99608 Q9Y5M8
1 P35240 P16070
1 O00716 Q14188
1 Q13569 P55854
1 Q8WWY3 Q8IXW5
1 P62993 O60885
1 Q9BVK8 Q9HAW0
1 P57678 P17931
1 P36957 Q9H6F5
1 Q12824 Q13503
1 O75175 P50616
1 Q9NRY6 O75340
1 Q8WWQ8 P55854
1 Q01831 Q92889
1 Q8N8S7 O75400
1 P02751 P26010
1 Q8N2Y8 Q08379
1 P61812 Q8WUH2
1 Q9NVC6 Q96HR3
1 P17676 P11831
1 Q02410 Q9P2E2
1 Q16594 Q03164
1 Q13113 Q5T2W1
1 O95071 P52294
1 Q03135 Q15628
1 Q7L5D6 Q96AC6
1 P08047 Q9NRR4
1 P04629 Q12913
1 P01137 Q07507
1 P42704 P01106
1 P78362 O95232
1 P28288 Q9BRX2
1 P42773 Q14919
1 Q96HD1 Q7L5N1
1 P15260 P01579
1 Q12931 P37173
1 Q13200 O75832
1 Q9Y385 Q86TM6
1 Q6PD62 Q92541
1 P26718 Q9UBK5
1 P28749 Q15654
1 Q9GZT8 P38432
1 Q12888 Q96PY6
1 O75746 Q9BRX2
1 P23508 P06748
1 P62829 P20333
1 P35658 Q9HAV4
1 Q8TAF3 O60346
1 P23769 Q92793
1 P45985 P41279
1 Q12802 P28702
1 Q86YJ6 Q05516
1 P02751 Q13485
1 Q9H2S9 Q9H5V7
1 P46937 Q12840
1 O00253 Q9UBU3
1 P10636 Q8TER5
1 P54132 P54274
1 P42771 O43929
1 Q9Y3P9 Q9NRI5
1 P78559 Q8WZA2
1 Q16674 P48023
1 Q9BWQ6 Q96EC8
1 O00560 P29323
1 P30154 P10809
1 P35227 Q5VVX9
1 Q16236 Q8TD26
1 Q07157 Q9Y6H8
1 O14733 O43318
1 Q9ULV1 Q5TCQ9
1 Q96SN8 Q9UKR5
1 Q13105 P03372
1 P04626 P27701
1 Q9H6E5 O43172
1 P62993 Q8WV28
1 P23258 P53350
1 P04183 Q14919
1 Q15029 O00273
1 Q15653 P18124
1 P56537 Q9HB71
1 Q93009 O15355
1 P62993 P30260
1 P49023 P35240
1 Q01201 Q93008
1 Q8N715 Q96LR2
1 P62993 Q9H1R2
1 Q13404 Q6ZNA4
1 Q13286 Q9Y3A5
1 P60900 Q9BQ83
1 P63279 P27695
1 Q7L590 O75419
1 P40337 P13797
1 P62993 Q9UBS5
1 Q15428 P51991
1 Q15428 O43290
1 P12004 Q8IWY9
1 Q16342 P51610
1 P30260 Q9UJX3
1 P35269 P13984
1 P36957 Q05516
1 Q9Y4H2 O14512
1 O60229 P38432
1 P63244 P21579
1 Q9UNE2 Q15942
1 Q16637 Q9Y3F4
1 P10276 O15516
1 P10276 P28702
1 Q14145 Q8IUH3
1 Q01201 O96019
1 P01034 O15018
1 P17480 P35568
1 Q15628 Q07021
1 Q92560 O14929
1 P62633 P23508
1 P49005 P28340
1 P10275 P24385
1 Q8WXG6 O14763
1 Q03135 Q9UQ49
1 Q96HD1 P56134
1 Q13501 P42261
1 O43353 Q9BX69
1 O60763 Q9Y6K9
1 P43699 Q9P031
1 Q9BVM2 Q9Y230
1 O75815 P25787
1 P61254 Q9UET6
1 Q14145 Q6UVJ0
1 O75477 Q9Y4K3
1 O75182 P51608
1 Q13021 O43889
1 Q12959 P78559
1 Q96DG6 P31939
1 Q8WYQ5 Q9NRR4
1 Q9C086 P18065
1 Q92851 Q8IX12
1 P49366 Q6ZVK8
1 Q99459 P54277
1 Q00059 Q9H5Q4
1 Q9UI08 P02549
1 Q96ST3 Q5PSV4
1 P24863 Q92793
1 Q8WXI9 Q09028
1 O60716 O60500
1 Q9Y2Q3 Q96A33
1 Q5RL73 P50453
1 O15371 O75821
1 Q9NP79 Q05516
1 Q8WX92 P38398
1 Q9UQQ2 P19174
1 Q9BX70 Q5RL73
1 P42677 Q9NYJ8
1 O43521 Q07817
1 Q01201 P23246
1 P55040 Q9BU61
1 Q99259 P46952
1 P35712 P55854
1 P62258 Q9NYJ8
1 P78556 P13611
1 Q15788 P28702
1 P30304 P62258
1 O00230 Q96LB1
1 O60494 P17931
1 Q13563 O00165
1 P40692 Q9Y230
1 Q14790 P06400
1 O14641 Q96H20
1 O43768 P25205
1 O95267 P40337
1 Q92993 P37275
1 P49716 Q92793
1 Q99996 P51787
1 P14317 P11912
1 Q6ZW49 Q96BR9
1 O14802 Q00403
1 P18509 P47872
1 Q99714 Q8NBK3
1 O75400 P16284
1 Q9UMX3 Q07820
1 P19388 Q00403
1 Q07817 Q96LC9
1 O75052 P98164
1 P23508 P43897
1 Q8WWW0 P50749
1 Q8NCU1 Q96BD8
1 P05060 Q16635
1 Q96G27 P46934
1 Q15653 Q96A65
1 Q9UBS5 Q9Y2D1
1 Q9NPI1 P62805
1 Q9Y385 Q9UBV2
1 Q8TBE0 Q12933
1 P41252 P41250
1 P38432 Q4J6C6
1 P15407 P23025
1 P60228 Q9Y4K3
1 P63279 Q8WV44
1 Q6ZMT1 P54253
1 Q96EK5 Q96S99
1 O95433 Q9BUV8
1 Q8ND30 P46108
1 Q9UJX5 P12830
1 Q8IZH2 Q9BZI7
1 Q9Y2Q3 Q6P996
1 Q15788 P37231
1 Q9UEW3 Q96PL1
1 Q99689 Q99728
1 P01137 Q8WUH2
1 Q9GZS1 Q9NXS2
1 O95295 O00161
1 Q2M1Z3 Q15811
1 P61024 Q13309
1 Q9UJY4 Q00610
1 Q9H900 O43264
1 P26651 Q9HAU5
1 Q6ZNA4 P84022
1 Q9NPC6 O43707
1 Q13137 Q53FD0
1 Q03135 P35568
1 P26718 Q6H3X3
1 Q8NDC0 Q6P1W5
1 P15812 P61769
1 P50914 Q13233
1 Q9NQT5 Q96B26
1 P29590 P62913
1 Q5T3J3 P51948
1 Q04446 P52209
1 P78527 Q15080
1 P49368 Q9UHD2
1 O75376 Q99081
1 P35998 Q16401
1 P47804 Q96EK5
1 Q13485 O75925
1 P36888 Q13191
1 P26992 Q92624
1 O43353 O00206
1 Q9Y616 Q9Y4K3
1 Q96CG3 Q8TBB1
1 Q92993 Q9H1D9
1 P35250 P35269
1 Q99638 Q92547
1 O43918 Q92793
1 Q8WUA4 Q92664
1 Q9Y2G2 P55211
1 Q00653 P20749
1 Q9UI46 P43034
1 P18847 Q9BZD4
1 Q04637 Q9UGR2
1 O14744 P30872
1 P49715 P23511
1 Q99750 Q9NQX5
1 P40225 P40238
1 P55273 Q00534
1 P51617 Q9Y4K3
1 P13804 P29372
1 Q14289 O15530
1 Q8WYB5 P54259
1 Q14152 Q9NRI5
1 P62280 Q9NY93
1 P53985 Q13530
1 Q8WWY6 Q09028
1 P04626 P16070
1 Q00987 P46777
1 P26641 O43639
1 P51946 P29084
1 Q96SB4 P02686
1 P12956 P55769
1 Q8WXE1 O60934
1 P06454 P62826
1 Q03518 P28062
1 P04150 P14653
1 P48061 P13611
1 Q16819 O15230
1 P23511 P08047
1 P63173 Q7L2J0
1 Q07889 Q12929
1 P56192 Q9HAW0
1 Q9Y446 Q02487
1 Q9Y6Y8 Q9HCU8
1 O94818 O75971
1 Q00987 P06400
1 P28331 P21580
1 P07814 P14859
1 Q9NPD3 Q9BZI7
1 Q9UJX3 Q12834
1 P11387 Q92547
1 Q15645 Q9BSH5
1 Q12837 P03372
1 P12956 P27695
1 Q13315 O75943
1 P0C1Z6 Q9Y5K5
1 Q9UET6 Q8IUC4
1 P38919 Q9Y5S9
1 Q9H267 Q9H9C1
1 Q8N1F7 P01106
1 P23769 P29590
1 Q9UNM6 P62191
1 Q9Y2Q3 P28340
1 Q12756 P10275
1 P52630 P51532
1 Q9Y6K8 Q7Z4K8
1 P08311 P55085
1 P23258 P38398
1 Q8IV48 Q14493
1 Q15428 Q9H307
1 P78552 P29597
1 P30876 Q86UL8
1 P62306 Q7L2J0
1 P01019 P04201
1 Q99759 P62258
1 P10586 P12757
1 P61278 P30872
1 P19235 Q12913
1 P17947 P15976
1 P09382 P17931
1 P62993 Q13023
1 P63279 Q969V5
1 P29966 P50616
1 O75553 P98155
1 Q15572 P17480
1 Q15428 O43719
1 P49959 P18858
1 P21580 Q86VP1
1 P54253 Q9H7H0
1 Q13049 Q5VVX9
1 P51116 Q99708
1 P20823 Q9H0N5
1 O60674 P78324
1 Q13418 Q9H0C8
1 P61978 P50616
1 P29372 P35998
1 P41134 P19419
1 Q9H204 O00459
1 P24522 P38936
1 Q03701 P01106
1 P11831 Q8IZQ8
1 Q99759 Q9Y4K3
1 P62805 O14929
1 P46108 O15399
1 O15121 Q15393
1 Q6XZF7 Q9UI08
1 P42336 O75190
1 Q9Y297 Q00653
1 O60716 Q12913
1 P17947 P49716
1 P49023 P60484
1 Q9UGI0 Q9HB71
1 Q13485 P08047
1 Q5T3J3 O60828
1 P28749 Q9NPF0
1 Q9UI95 Q92733
1 P03973 P07858
1 O95059 O95707
1 Q53GS9 O75643
1 P14317 O00165
1 Q8IXR5 Q86UK7
1 Q96EY4 Q9NX58
1 Q96CS2 Q7L590
1 Q01892 P17676
1 P28288 P12110
1 Q8WWQ8 O75925
1 Q9Y219 P46531
1 Q93088 Q96RK4
1 O75815 Q96AG4
1 O15235 Q5UIP0
1 Q9Y6I3 Q00610
1 Q96JZ2 Q07912
1 Q96I51 Q7Z6E9
1 Q13233 O14654
1 Q99689 Q5MIZ7
1 P25791 Q15038
1 Q16394 P26441
1 Q99750 Q8TEE9
1 P60228 P55884
1 O15020 P02549
1 Q03405 P00749
1 Q92993 O15211
1 Q96FF9 P12956
1 Q99759 P50502
1 Q8IYL3 Q7L5N1
1 P23246 O95400
1 Q8N448 Q8TBB1
1 O75694 P40337
1 P40189 P26441
1 O60645 P01106
1 Q9UHK0 P38398
1 P28749 Q9Y5X4
1 Q9UKY1 P17542
1 Q8WV44 Q96BR9
1 Q16540 Q9H0E7
1 Q96B02 Q969V5
1 Q13485 Q49AG3
1 P33993 Q9UBD5
1 Q92902 Q9NQG7
1 P55210 P10636
1 P20936 Q14289
1 Q9UQL6 Q05516
1 Q9GZZ1 Q9Y4K3
1 Q09161 Q04637
1 P23769 Q8IX07
1 P10275 P13984
1 Q99759 O43707
1 P51813 Q96T51
1 P12830 Q9H1A4
1 P17302 Q02156
1 O95405 P84022
1 Q86UU9 P20366
1 P42858 O43312
1 P05120 Q6P2Q9
1 Q5JVS0 Q9UGU5
1 Q8TAQ2 Q13127
1 Q9BX63 P40692
1 P35568 P62258
1 O14492 Q9NWX5
1 Q9UNE7 Q7Z7E8
1 P25942 O43353
1 Q8NFQ8 Q15714
1 O75031 Q03933
1 Q99704 O43639
1 Q9BYJ9 Q9Y2Q3
1 Q9H1Y0 Q9H0Y0
1 P23470 P35590
1 Q12824 Q9UK53
1 Q5JVG2 O15198
1 P01730 P16070
1 Q15788 Q9BTK6
1 P35998 Q00403
1 Q14315 P45985
1 Q99814 Q9BXC9
1 P98170 Q9UHV2
1 O00499 Q8WYP3
1 P49790 Q9UKX7
1 Q8TBZ2 P40337
1 Q15907 Q96CV9
1 P81274 Q1MX18
1 Q8IZL9 P51946
1 A4FU01 O15198
1 Q8N5I2 Q969T4
1 P46108 Q9BWW9
1 Q9NP79 O60232
1 Q9H3R5 Q15126
1 P01106 P15924
1 Q9GZY0 P27695
1 O75607 Q9P2H0
1 Q9UNA4 Q9Y3C5
1 Q8N4C6 Q9Y224
1 P53350 P25205
1 Q92956 Q9H1Q7
1 Q96B97 P52907
1 P12004 P39748
1 P19235 P10721
1 Q02962 Q9BXC9
1 P61968 O75398
1 Q9H9B1 Q92833
1 Q8N668 Q9UBI1
1 Q9UBL6 Q70EK8
1 P15036 O95405
1 P46108 P10721
1 Q99750 Q92692
1 Q5UIP0 P05386
1 Q03135 P35228
1 Q99547 Q5RL73
1 Q99750 O60573
1 Q15560 Q9H307
1 Q09019 O75317
1 P62993 P15391
1 Q16739 Q16799
1 Q9Y613 Q8IWZ6
1 Q9UBE8 P40763
1 Q15528 Q9P086
1 P06400 Q6ZN30
1 Q9NP79 Q8WZ19
1 Q7Z6M1 Q9Y2I7
1 O76064 Q969T4
1 P62424 Q5FBB7
1 P28223 O00303
1 Q99750 Q8N715
1 Q96T58 P19174
1 P39086 Q9NRD5
1 Q9NPD3 Q9HAU5
1 Q5UIP0 Q99547
1 P46108 Q9HCM9
1 P62993 Q2TAY7
1 P05387 Q00653
1 Q9BSL1 Q15038
1 P62993 O14512
1 Q9Y4R8 Q9Y230
1 Q8WWF5 Q96B02
1 P06702 O60285
1 P11473 Q05516
1 Q9BZZ2 Q92752
1 P17980 P40337
1 Q13487 Q5SXM2
1 P17301 P30101
1 P17676 Q14978
1 Q13191 Q8WV28
1 P52630 Q8TAQ2
1 O43918 P78527
1 Q96J92 Q9UEW8
1 P51617 Q96CG3
1 Q16394 Q93063
1 Q86V81 Q7L2J0
1 Q68CZ2 P21860
1 P63279 Q8TAD8
1 Q9P2H0 Q9NRI5
1 O95197 O75815
1 Q9GZY0 P35658
1 Q12888 Q16666
1 P30876 Q9H6T3
1 O60566 Q12834
1 Q15291 P06400
1 Q96GM5 Q13137
1 P40763 Q5VWK5
1 Q8TEL6 Q13546
1 Q9Y232 Q92743
1 Q9H832 Q12933
1 P46108 P16383
1 Q9H1Y0 Q676U5
1 Q9NRD5 Q9NZJ4
1 Q9Y5V3 Q9H583
1 Q66GS9 O15198
1 Q5T2W1 P14136
1 O60687 P07858
1 P35968 P33151
1 P23511 P25208
1 P41235 Q9UBK2
1 P50052 Q9ULD2
1 Q9NYA1 Q12933
1 P27694 P09884
1 P81277 P49683
1 P09874 P14859
1 O14796 Q9UIB8
1 O00560 Q9Y4K3
1 Q8TE77 P53667
1 O00303 O60832
1 Q9H0E3 Q4LE39
1 Q9H4K1 Q9NSU2
1 Q86U70 Q8TE12
1 P04150 Q9UBK2
1 P12956 P12004
1 Q5SXM2 Q12962
1 Q9NQC7 O95786
1 Q9UM73 P35568
1 O14777 O95229
1 Q13485 Q13795
1 Q14498 Q14686
1 A4D1P6 O95376
1 P51148 P40337
1 Q9NWV8 Q9NXR7
1 P62993 Q9Y2S0
1 P56199 O00499
1 Q14005 Q96MA1
1 Q5UIP0 P02774
1 P24394 O60496
1 P09874 P17542
1 P40692 Q92878
1 P01137 P61812
1 O43734 O43318
1 O60716 P33151
1 Q5UIP0 P78560
1 Q13485 P50616
1 Q8WWW0 Q92624
1 Q5VV17 P54727
1 P05108 P84022
1 Q14028 P23942
1 Q9H1I8 Q9BTM9
1 Q14738 P30307
1 Q03135 P35354
1 P20963 P06729
1 O43353 Q9Y6K9
1 Q96PK6 Q15633
1 P62191 P55072
1 Q6WBX8 O75943
1 Q9H0D6 Q13148
1 P46108 P23759
1 P40259 P07766
1 Q07021 P20333
1 P15502 P00995
1 O14641 Q13950
1 Q9ULZ3 Q9NPP4
1 P49023 P23471
1 Q86YS7 O43427
1 O43318 Q9Y4K3
1 Q07889 O43639
1 P08047 P51610
1 P62993 P51816
1 P09661 Q12874
1 Q8TCU5 Q05586
1 Q8WUA4 Q9BUI4
1 Q9UL54 P19419
1 P05060 P28340
1 Q92793 P84022
1 Q92530 Q12933
1 O75530 Q96RS0
1 Q9UBW7 Q8TAD8
1 Q9UH92 Q9Y6D9
1 Q9Y6M1 Q7L2J0
1 P08246 P03973
1 P05198 P19525
1 Q8IVH8 O00499
1 Q75QN2 Q9H832
1 Q13315 Q15382
1 Q13287 P42226
1 P58340 P43364
1 P24522 P06748
1 Q15528 Q9H204
1 P11473 Q14686
1 O75971 Q16520
1 P47914 Q9NY93
1 O00560 P18827
1 Q16082 Q9BZL1
1 Q7Z6M2 Q07021
1 P14174 Q92956
1 Q15008 Q6UB35
1 Q15788 Q9Y3R0
1 Q9UBC2 Q8WXE9
1 Q53HC9 Q9H0J4
1 P30533 P42345
1 Q14114 P30533
1 Q9BWF2 P20333
1 O95999 Q9BWT7
1 P21860 O60880
1 P62805 O75446
1 O00487 O00231
1 Q16270 P18827
1 Q13618 Q7L5N1
1 P09529 P27037
1 Q8N1F7 Q9Y2Q3
1 P40763 Q07666
1 Q9HAW4 Q9UM11
1 Q6IA69 Q96JP2
1 Q9NQ30 P20701
1 O00482 P63279
1 O75940 P14678
1 Q9NVE4 Q7L2J0
1 Q8N5R6 Q8NAP8
1 P26641 O00231
1 Q9BV73 Q6UVJ0
1 Q9Y4G2 Q15102
1 Q92759 Q13503
1 Q13526 P18031
1 Q9BTT0 Q7L2J0
1 P04626 Q9H299
1 P08047 P32519
1 Q9UNE7 Q12933
1 Q8N163 P01106
1 P09874 Q14686
1 Q12959 Q99759
1 Q96GD3 P50616
1 A1X283 P48023
1 Q2M1Z3 Q9HCE7
1 P27540 Q16635
1 Q13162 P21731
1 P54274 Q9NUX5
1 Q9UBX3 Q9Y5V3
1 Q8TEX9 Q9Y5J5
1 Q96ST3 Q9Y2Y9
1 P61964 O15047
1 Q92752 P23471
1 Q9BUV8 Q5T9A4
1 Q99832 P17987
1 P01100 O75444
1 O43240 Q5UIP0
1 P63208 Q969U6
1 Q9UGJ0 O43741
1 Q13418 Q9H3U1
1 Q96SB4 O95232
1 Q07157 Q9BX67
1 P03372 Q05086
1 Q8N8S7 Q9UQB8
1 P78396 O15067
1 O95433 Q9Y5J5
1 P07305 O95373
1 Q12888 Q6PJP8
1 Q9H0I2 Q12933
1 Q9Y4E6 Q8TDJ6
1 Q9Y2D5 P19174
1 Q13257 Q9P2N7
1 P23258 Q92834
1 P56537 Q13347
1 Q16543 P31751
1 O94875 O43426
1 Q92542 Q6UX71
1 P14859 P01375
1 Q8N612 Q16799
1 P06454 Q14974
1 Q9H3U1 Q9HAW0
1 P17181 P40763
1 P06401 Q04206
1 P02751 P12757
1 P00748 P50281
1 Q9NYG5 Q93034
1 Q9BQ95 Q13485
1 P62136 P51955
1 Q8NEY8 O60437
1 Q10570 P47710
1 Q14847 Q13237
1 Q13838 Q8WXA9
1 Q9H269 Q9H270
1 Q9NV92 P46934
1 O60674 P32927
1 Q8N4N8 O95793
1 P23246 P11387
1 O00459 P10721
1 P31483 P50616
1 P30203 P06127
1 P09661 P40337
1 Q96FS4 Q8NHY2
1 Q5TKA1 P06400
1 O95714 P54277
1 Q9UHV7 Q9BTT4
1 Q6NW29 Q8N5Z5
1 Q05586 P36507
1 O15144 O15145
1 Q8N9P6 Q38SD2
1 P36888 Q05209
1 Q92558 O43295
1 Q9H9Y6 O00159
1 P40692 P20585
1 Q12962 O94864
1 P78527 P49959
1 P10145 P18827
1 Q8N5U6 Q969T4
1 P10275 Q04206
1 Q96KM6 Q96TA1
1 Q71SY5 P51610
1 Q86X76 O95405
1 Q8N1F7 P12270
1 Q05397 P07949
1 Q15428 Q15393
1 Q8TBB1 Q15102
1 Q9NQ94 Q92945
1 P25398 Q8NB14
1 Q92945 Q9Y4K3
1 Q9UHP3 Q96RU2
1 Q02543 P40337
1 P68363 O95208
1 O14981 P53602
1 Q8N6I1 Q13485
1 P46695 P49069
1 P30260 P33981
1 P62633 Q08211
1 O43353 Q5EG05
1 Q8NBM4 Q7L5D6
1 Q9UBK2 Q96EB6
1 O43747 Q96CW1
1 P19235 Q9Y297
1 Q9UNK0 Q96AJ9
1 Q9Y2Z0 P63208
1 P54253 Q15800
1 Q9H993 O00422
1 Q13535 P54277
1 P03372 P32780
1 P56199 P21941
1 Q13287 P01106
1 P52797 O95084
1 Q14203 P01106
1 Q15170 Q13617
1 Q8IUF8 P01106
1 Q8IZ52 Q13526
1 P46379 O15145
1 Q96B97 Q9NYB9
1 Q9NX70 Q9BWU1
1 P27694 O15457
1 Q96KQ4 Q9H3D4
1 Q92851 Q14790
1 O75822 Q9Y5V3
1 Q13158 P51398
1 P42773 Q00534
1 Q7L5D6 Q8N2U0
1 P78406 Q9GZR7
1 Q13315 Q9NVI1
1 Q9UK53 P12004
1 O94762 P49959
1 Q7Z6E9 Q9NPJ3
1 O75925 Q14790
1 O15446 P07766
1 Q6VMQ6 Q16651
1 P52655 P38646
1 P60484 O14745
1 Q9NX58 P05455
1 Q96GD3 Q8IXK0
1 Q13315 P52701
1 Q16543 Q00534
1 O95197 Q8N612
1 Q9H761 Q13501
1 Q15149 Q14790
1 Q9BXS5 O14976
1 Q99996 P62136
1 Q96HE7 Q8N807
1 P52948 Q99567
1 O14544 Q9BYM8
1 Q8N201 O75398
1 Q9UM73 Q12913
1 Q6UB35 O14964
1 Q14790 Q02818
1 O95163 P42858
1 O95373 Q9Y6K9
1 Q93038 O43508
1 Q15029 O75554
1 Q9UBZ9 Q9UGP5
1 Q13794 Q07812
1 Q96IF1 P43004
1 P40189 P13725
1 O14893 P84103
1 P62993 P78524
1 P81605 Q92956
1 O95819 O43318
1 P50914 Q8WV24
1 Q9NX70 Q9H944
1 P08575 Q13291
1 P14678 O94906
1 Q8NFW8 Q96PQ1
1 P41279 Q00610
1 Q5T3J3 Q99728
1 Q8N0Z3 P49840
1 Q8WTW4 P61081
1 O14737 Q5UIP0
1 Q96IT1 Q9NWS9
1 P51116 Q7Z7J5
1 Q9NVI1 Q9HAW0
1 O60716 Q96RT1
1 Q92993 Q96NT1
1 P42858 Q92797
1 Q8IWZ6 Q03154
1 P05060 P49750
1 P30260 Q9UJX4
1 P42773 P55769
1 Q9Y679 Q9HAW0
1 Q8WVK2 Q7L2J0
1 O94762 P19338
1 Q9Y561 O95295
1 P11182 P20333
1 Q86VX2 Q8N668
1 Q9NRI5 Q99784
1 Q15788 P03372
1 Q5T3J3 Q15102
1 O14893 P62318
1 P04150 P78527
1 Q9H0D6 P63241
1 P51532 Q13127
1 Q14697 P19532
1 P02545 Q9BYN8
1 P30679 P25116
1 P04234 Q96CW1
1 P62318 Q9H840
1 P56279 P31751
1 Q99689 P49675
1 A4D1P6 Q9UNK0
1 Q01844 Q9NVX2
1 Q9GZR7 Q15102
1 Q9UBS5 P18848
1 O14796 P04626
1 Q15788 Q9UBK2
1 P05109 O75688
1 Q92993 O14737
1 P07498 Q9UBW8
1 Q13569 P54727
1 Q16594 Q5RL73
1 Q99814 P84022
1 Q9NPF7 P42701
1 Q96SW2 Q7L5N1
1 Q15369 Q7L5N1
1 P13569 O14745
1 O43353 P51991
1 P17987 Q8WZ74
1 O15287 O43542
1 O43809 Q9NZC7
1 A7MCY6 Q9UHD2
1 Q16543 Q9GZS1
1 Q96B02 O76064
1 Q13233 P42766
1 Q9Y5V3 P53007
1 P26196 O94817
1 Q9Y3C7 Q15102
1 P46459 O75899
1 Q15306 P42226
1 O43660 Q9H3G5
1 Q99496 Q96B02
1 Q96ST3 Q9Y6D9
1 P02766 Q08345
1 O60216 Q8WVM7
1 Q9Y6M9 P43364
1 Q16658 Q9HD67
1 Q92664 P25025
1 Q13315 Q9Y6K9
1 Q96SB4 Q01081
1 P10646 P08246
1 P51587 Q8N1V2
1 Q9GZT8 Q96GX9
1 Q96AG4 Q5FBB7
1 P62993 Q9H0H5
1 P04626 P23471
1 Q05516 P17028
1 P33991 Q9UBU7
1 Q9UIF7 P52701
1 Q9BUV8 Q9Y2G4
1 P18031 O14939
1 P08887 P40763
1 P62993 P25106
1 P62993 Q13191
1 P51116 Q5T681
1 Q8N726 P11387
1 O00231 Q9Y4K3
1 Q86V81 Q14684
1 Q13137 Q9Y4Z0
1 P54274 Q8TDM6
1 P56537 Q92839
1 P54132 O43543
1 Q96HB5 Q8N6Y0
1 Q8NFZ0 P63208
1 P08246 P05121
1 P04183 Q9UKR5
1 P85037 Q4VCS5
1 P38432 Q07021
1 Q9C0C9 P04278
1 P40692 Q9UHC1
1 Q15154 Q96RK4
1 P17676 P08047
1 O43747 Q6VY07
1 Q8IWL3 Q8NFJ9
1 Q13526 P24864
1 P46937 Q9H3D4
1 Q9NRI5 Q99459
1 Q99759 P17987
1 Q99075 Q05516
1 Q05209 O15530
1 P35228 O14745
1 Q14457 Q07820
1 Q96FW1 Q9GZR7
1 P20309 Q8IZF0
1 Q63HR2 P11362
1 Q9GZT3 Q9Y4K3
1 P62633 P62249
1 Q14738 Q5FBB7
1 Q9Y4H2 P62993
1 P61964 P54259
1 P30101 P27797
1 P05388 Q14684
1 P28223 P15104
1 O75746 Q9BUV8
1 Q96BI3 P49755
1 Q12933 Q15750
1 O75161 O15259
1 Q15788 P40763
1 Q5JVS0 O75807
1 Q9UI08 Q9UGI8
1 Q9UPQ4 Q99816
1 P23508 O43809
1 P20674 P40337
1 O15467 Q9H3N8
1 O76038 O00161
1 O75815 Q15631
1 P62993 Q6PIZ9
1 Q03701 P25208
1 P12004 P30307
1 Q92959 P62993
1 Q9UNY4 Q15025
1 P51452 P43405
1 Q6IBW4 Q86XI2
1 P30876 Q8IXW5
1 Q16512 O60583
1 Q14624 P62993
1 Q6NXE6 Q15008
1 Q02978 P20333
1 P13569 O00161
1 P62249 Q9NY93
1 P09874 Q8WXA9
1 Q15648 P11473
1 Q9HB71 P63208
1 Q99426 Q93009
1 P46108 P42684
1 P11172 Q70EL3
1 Q7Z7J5 Q7L190
1 P47929 Q9Y4E8
1 Q15428 O43684
1 P35240 O14964
1 Q15369 Q93063
1 O14641 Q9HCE7
1 Q5RKV6 Q9Y2L1
1 Q86YT6 P53355
1 P15502 P08246
1 Q8HWS3 O75909
1 Q15428 P10809
1 Q9H992 Q93009
1 P48736 P06396
1 P12757 Q8N3E9
1 P14210 P18827
1 Q05655 O15530
1 Q9BXW7 P04278
1 Q96ST3 Q4LE39
1 P46060 Q9HC24
1 O14802 P78406
1 P35251 Q92878
1 O43707 Q13554
1 Q9XRX5 Q13287
1 Q9UNE7 O15354
1 P56537 P22234
1 P62280 Q8IXH7
1 Q9Y2X0 Q96HR3
1 Q6ZU52 Q12933
1 Q9UMX1 Q9NWS9
1 Q92793 O95359
1 Q9UET6 P62280
1 Q9ULT8 Q8N6C5
1 Q9Y5N6 Q9UBU7
1 P63208 Q8NCQ5
1 Q13485 O43524
1 Q9UNA4 Q9Y253
1 Q15291 Q9UPS6
1 P27708 Q15628
1 O14964 Q9UJY5
1 Q9Y5J5 O60762
1 Q15631 O75807
1 Q9Y587 Q9UPM8
1 O43278 Q96IP4
1 P04632 P31785
1 Q5HYC2 P54253
1 Q8TCG1 P01106
1 P52948 Q92973
1 P24864 Q04864
1 Q15428 P62318
1 Q14241 O95073
1 Q09019 Q16543
1 P48023 P02549
1 Q9H6T3 Q9NUG6
1 Q9NRX3 Q9UKR5
1 P06401 P55345
1 P43034 Q92598
1 Q9NR09 P40818
1 P17931 Q08380
1 Q14566 Q08945
1 P49768 Q14790
1 O14617 P01106
1 P10275 Q99638
1 P35968 Q13322
1 Q9UET6 P14174
1 P47929 O94782
1 P61247 P23508
1 Q13838 Q06265
1 Q9Y230 Q8N5I9
1 P46108 P42566
1 O60674 P07332
1 Q8WXC6 Q7L5N1
1 Q5UIP0 P52756
1 Q9P2H0 P20042
1 P12004 Q9Y4K3
1 Q13098 P61201
1 O00203 Q00610
1 P22061 P40337
1 Q7L5N1 Q13617
1 Q9NX58 Q8TDN6
1 P51693 Q99547
1 Q8WXF3 Q8TDU9
1 P26358 Q93009
1 Q16531 P38936
1 Q09019 O75694
1 Q92900 Q9HAU5
1 Q9NZZ3 P63173
1 P10747 P19174
1 O60566 Q10567
1 P54253 P17980
1 Q07820 P61803
1 P52630 Q92793
1 Q15714 O43264
1 Q99750 O95201
1 P15336 P13984
1 P01160 P41235
1 O60888 P40337
1 P56537 P55735
1 P42680 Q05209
1 Q14232 P49770
1 O76061 Q12972
1 Q8NB91 P13726
1 P31269 Q13485
1 O15287 O75298
1 Q9BQI7 P54278
1 Q13685 Q8IXH7
1 P41159 P40763
1 P17947 P06400
1 Q13526 P30307
1 P54578 O75832
1 P11177 O00330
1 Q9BWC9 Q9UKR5
1 P29372 P48047
1 Q5H9L4 Q15543
1 P49450 Q9UGN5
1 P53396 P78396
1 Q7L5N1 P30519
1 O00273 Q16611
1 P04626 Q05209
1 P62263 Q9Y6K9
1 Q9BQ95 O00206
1 P78559 Q9HAU5
1 P46459 Q05209
1 Q9BXF6 Q7L804
1 Q15428 Q12874
1 P04626 P43405
1 P26718 O43914
1 P62888 Q00653
1 Q9H211 P33993
1 Q99750 P32242
1 P41235 P84022
1 O14782 Q99459
1 P04629 O14908
1 Q9NTM9 Q6ZVK8
1 P07305 Q14974
1 P49368 Q8WZ74
1 Q01844 Q9HC44
1 P49354 P49356
1 Q9BVJ6 Q08116
1 Q13137 O95990
1 Q15645 O00746
1 Q13671 O14964
1 Q96K37 Q16787
1 P54253 Q8TAQ2
1 Q9BV68 Q99816
1 O14777 Q9H081
1 P46379 Q07507
1 P26641 O15211
1 P11177 P23508
1 P10415 P29590
1 P09871 P05155
1 P42081 Q5T0T0
1 O15230 Q7L0J3
1 Q15714 Q08116
1 Q04637 Q9Y4K3
1 Q96LM6 P43364
1 O60674 P21860
1 Q05655 Q9P0J1
1 P98170 O14757
1 P17181 P29597
1 P49005 Q96S55
1 O00560 P39086
1 Q6VVB1 O95278
1 Q01081 Q7L2J0
1 O75925 Q8TAD8
1 Q96A44 Q15369
1 Q12824 O96019
1 Q96QZ7 Q7Z628
1 O95251 Q9H079
1 Q9HCM3 P04179
1 P18847 P18848
1 P68363 Q9UBW7
1 P27694 P35244
1 P05783 P62258
1 P78406 P52948
1 Q9H4A3 Q9BZE0
1 Q9BXH1 Q07820
1 P02647 P29965
1 Q96KM6 O75794
1 Q99741 Q13416
1 P08047 P03372
1 Q15008 Q99436
1 Q00653 Q04864
1 Q7Z6G3 P25786
1 P54577 P08246
1 Q969M7 P29597
1 O00303 O15198
1 O15357 Q14315
1 Q07889 O00459
1 Q6QNY1 Q9UL45
1 O75112 Q9NPC6
1 Q9BXT4 P19174
1 Q9Y3Q8 Q9NZJ4
1 Q12962 Q9Y3D8
1 P61970 Q7Z3B4
1 P63241 P46777
1 Q5T3J3 P05386
1 Q96RL1 Q9NP77
1 Q12906 Q9HAV4
1 P51116 Q9BQD3
1 Q9NPR9 Q6UWE0
1 Q9Y2X0 Q15648
1 P04264 P15924
1 P23508 Q08945
1 P18848 P01100
1 O43593 P10827
1 P21675 P06400
1 Q15528 Q9BTT4
1 Q99728 Q05048
1 P43405 Q9Y4K3
1 Q99728 P38398
1 Q9HC77 P54259
1 Q9NX70 O75448
1 Q13485 Q99466
1 O43422 P19525
1 Q8N4C6 Q96G01
1 P00738 Q7Z6E9
1 Q8WZ74 P50990
1 P25054 O43684
1 Q9Y4E5 O75150
1 Q01201 P15924
1 P11161 P51610
1 Q9UBS5 O75899
1 Q13368 P54257
1 Q9Y6H5 O60260
1 Q9Y5J5 P82664
1 Q9H1I8 P55789
1 P10415 P63167
1 P27540 P08047
1 P61201 Q10570
1 P08559 O94966
1 Q13042 Q9UJX3
1 Q6UW78 Q9Y5J5
1 Q9P2H0 Q9H8T0
1 Q7L804 P42566
1 Q15139 Q99814
1 Q99996 Q9P1U1
1 P46108 P51813
1 Q99966 Q13485
1 Q14241 Q13503
1 P11226 Q9NPY3
1 P49407 P46934
1 P03372 Q8WX92
1 Q96B86 O43147
1 Q09019 Q9NP81
1 Q92597 P62249
1 P04150 P04234
1 Q96RL1 Q13564
1 P35998 O15265
1 P78314 P02787
1 Q9HB71 P80511
1 Q15631 Q9H1Y0
1 Q8TEY7 Q96KR1
1 Q9UPT5 Q13224
1 P25791 P15976
1 Q9BXW9 P22314
1 Q9C0C9 P43121
1 P00403 Q8IXH7
1 P52294 Q7L2J0
1 Q70EK8 P25311
1 P98164 Q5SW96
1 Q92793 P52701
1 Q9NVI1 Q9Y5V3
1 Q6NZI2 Q15361
1 Q03405 P29597
1 P14678 P38432
1 P62258 Q13972
1 Q9UMX1 O14978
1 Q9Y5M8 P40337
1 O96006 O15287
1 Q14145 Q9UGI0
1 P12757 P08572
1 Q00653 P51398
1 P54278 Q16531
1 Q9NX58 P61247
1 P07766 O43639
1 Q15154 O95613
1 O60936 Q96T60
1 O43683 O00203
1 Q12888 Q96SD1
1 Q9BPX6 Q9NWV8
1 Q9UKY1 P55199
1 Q9NX70 O15514
1 Q86Y13 Q969T4
1 Q13569 Q8TAD8
1 Q6EMK4 Q92542
1 Q5JVS0 P63244
1 P09884 O75419
1 P38646 Q15750
1 P58340 Q16478
1 P01106 Q8TAD8
1 Q08211 Q9Y4K3
1 P12956 Q00613
1 P26358 P14373
1 Q15428 Q8N163
1 Q99547 Q9Y448
1 O75486 O15265
1 Q00653 Q00610
1 P04626 Q8WV28
1 Q96GM5 Q8TAQ2
1 Q9H2X0 Q9GZX9
1 Q676U5 Q9Y6K9
1 O95073 Q6ZVK8
1 Q96RN5 Q9BTT4
1 Q00978 P54259
1 Q15699 O94829
1 Q9H204 Q92783
1 Q5T5P2 O43639
1 O14578 P61587
1 Q13501 Q9H0R8
1 P10124 O43765
1 P51148 Q9UI14
1 P53582 O15198
1 Q12931 Q9BXM7
1 P30154 Q5FBB7
1 O75569 O60383
1 P05060 Q99685
1 Q7L5N1 Q9P2K6
1 P62995 Q9Y6Y0
1 Q5RL73 P17028
1 Q969H4 Q15669
1 P61968 Q8WW01
1 P10415 P09874
1 Q7L5N1 Q9UBW8
1 P29475 Q9Y314
1 P42858 Q9P2H0
1 Q9Y6N9 Q8N6Y0
1 O60763 O95249
1 Q13485 P63279
1 Q92956 Q9NZL4
1 Q13887 P35269
1 Q6UXA7 Q92186
1 Q9H2X0 P54259
1 Q15554 P49959
1 Q8WTW3 Q9H9E3
1 P21860 P18146
1 Q16186 O60381
1 P26992 P42702
1 Q5HYA8 Q9NXB0
1 O15287 Q8N6Y0
1 O15503 P04035
1 P60228 Q9HC44
1 Q15052 P30613
1 Q13233 Q12933
1 P21579 Q14653
1 P27694 P49643
1 Q9Y6H5 P21246
1 Q9UPN6 Q99459
1 O95405 Q7Z6E9
1 P62993 Q9HCM9
1 P55087 Q96CW1
1 Q9UJX2 Q9H1A4
1 Q12933 Q7Z3B3
1 O14910 Q4VCS5
1 Q8NFD5 P51532
1 Q12988 O60896
1 Q6UWB1 Q14213
1 Q99615 O60921
1 O75940 Q76L83
1 O43172 Q99471
1 Q9NP79 P49840
1 P10747 P01730
1 Q9Y4H2 P62258
1 Q15678 P12830
1 Q99750 O95336
1 Q8IY81 O15287
1 Q53GS9 O95400
1 Q01201 Q04206
1 Q969V3 Q92956
1 Q7L5N1 P05305
1 Q6EEV4 Q9P298
1 P10275 Q16666
1 Q9Y3Q8 O75800
1 Q9UKT4 Q9UM11
1 Q00653 Q9Y6K9
1 Q13233 P62266
1 P03372 P10589
1 Q13535 P35968
1 Q8IZ52 Q5RKV6
1 O00303 Q04637
1 P63208 Q9UJT9
1 P46379 Q9BV68
1 Q9Y297 Q9H3D4
1 Q13309 Q99607
1 P29459 Q14213
1 Q9UM73 P23588
1 P51532 P38398
1 P56537 Q9NX58
1 Q8IXH7 Q13330
1 P55884 P42345
1 P12757 Q8WUA8
1 P49675 Q8TD31
1 Q15653 P42704
1 Q9UET6 P12268
1 P51587 Q7Z589
1 P05109 O60285
1 O43909 P46108
1 P10275 P51843
1 Q9BTT4 Q96HR3
1 Q9UBE8 Q13309
1 P55084 Q00653
1 Q9UKR5 P78560
1 Q9UKR5 Q96M11
1 Q9UQF2 P37840
1 O60763 Q92538
1 P10275 O75925
1 P41252 Q00653
1 P29083 P38398
1 P07196 Q9Y4I1
1 Q9H583 Q5TCY1
1 Q9UER7 P37173
1 Q8NG41 P48146
1 Q99759 O60925
1 O60674 P10721
1 Q9UKY1 Q99728
1 P13010 O60934
1 P24863 P03372
1 P68036 O60573
1 Q96KM6 Q06481
1 Q92759 O14981
1 P51659 Q92597
1 Q9H307 Q9BV40
1 Q9Y2Q3 P33993
1 Q99683 P62258
1 Q9Y3C5 Q9UJY5
1 Q15428 P84103
1 Q9BS40 Q96KR7
1 P01106 Q9UHI6
1 P01160 P03372
1 Q8N6L1 Q9BUV8
1 Q96LD8 P62913
1 P26641 Q53FA7
1 Q9Y385 O60260
1 Q5T3J3 Q8IX03
1 Q15648 Q9NVC6
1 Q13535 O60934
1 P28288 Q70EL3
1 P54253 Q86UW1
1 Q9UBK2 Q13503
1 O95714 O75352
1 P55103 P27037
1 Q9NRI5 O60239
1 P20936 P10721
1 Q01804 Q9NR21
1 P50553 Q9H2A3
1 Q674X7 P38432
1 Q6AHZ1 Q6VMQ6
1 Q9H9H4 Q99816
1 P00734 P07093
1 P04629 Q9BVN2
1 Q9NVC6 P03372
1 P19532 Q00610
1 P14324 Q9NRA8
1 P62136 Q6NYC8
1 Q2NKX8 P35244
1 Q08426 Q99816
1 P05019 P02787
1 P78317 Q9UHF7
1 Q9UBB4 Q92956
1 O43521 Q86XN8
1 Q99627 P61201
1 P37840 O43236
1 Q13526 O00267
1 P54253 O75170
1 P25787 P40337
1 Q92613 Q9UNL4
1 Q9UBD9 O75462
1 P05111 Q03167
1 Q14643 O76074
1 Q13418 P55211
1 P06737 O94966
1 P10275 P49840
1 Q7Z443 P40337
1 P55345 P06748
1 P26373 P62993
1 P12004 O60921
1 Q13144 Q14232
1 P14625 Q9NZJ5
1 Q7Z6Z7 Q07820
1 P06401 P51398
1 O43278 Q04756
1 P09884 Q07864
1 Q15008 P61247
1 P20936 P10809
1 Q9Y230 Q9BSD7
1 P06396 P49407
1 P33991 O43913
1 Q53T94 P17480
1 O75969 Q5JQC9
1 P04629 Q9Y5J5
1 Q9BWU1 O95402
1 Q13485 P68036
1 Q07817 O60238
1 Q02156 P13569
1 Q99728 Q8WVZ9
1 Q9UGI0 P30154
1 Q9UQL6 Q9UHI6
1 P46108 Q13625
1 Q15008 Q9UNM6
1 Q9BTE3 Q93009
1 P02751 Q8IU80
1 P21127 O95251
1 P29460 P29459
1 P51816 P19174
1 Q9NRX3 P63167
1 P62993 P10747
1 Q9UER7 Q99816
1 O60674 Q12913
1 Q13480 P08575
1 O95400 Q15637
1 P46937 Q13625
1 Q15428 Q7L014
1 Q14145 Q13257
1 P29692 Q9Y4K3
1 Q05397 Q6UVK1
1 Q7Z4W1 Q9Y4K3
1 P23258 Q9H0H5
1 O95433 Q9Y2Q3
1 Q6PJP8 O75925
1 Q07817 P35568
1 Q15020 O95777
1 Q99519 P10619
1 O95466 P12956
1 Q9C099 Q13158
1 P35269 Q15544
1 Q04637 Q8IXH7
1 O43353 Q99623
1 Q99929 Q15291
1 Q9BX69 Q9Y2G2
1 O15265 P62191
1 Q5VYV7 Q9BTK6
1 O75746 Q96T60
1 A5YKK6 O75175
1 P10124 P14222
1 O14737 P13686
1 Q9BWH2 Q08116
1 Q05655 P40763
1 O95571 Q9UI12
1 Q9UQL6 P33076
1 P14625 P51532
1 Q93009 O94966
1 Q92743 P20674
1 O75815 P49321
1 Q12791 P30519
1 P85037 Q92560
1 Q13523 Q14684
1 P29083 P52657
1 Q01844 O00273
1 P12270 Q92621
1 Q15139 P43405
1 P08047 Q6VMQ6
1 Q49AN0 O15534
1 O15121 P53985
1 P14625 Q8TAQ2
1 P20963 P09326
1 Q8N726 P04198
1 O95243 Q13158
1 Q8NDB6 P43364
1 P04626 Q9UQQ2
1 Q9NVU0 Q9HCN4
1 Q9NPA8 Q12962
1 P11473 P51532
1 P08962 P27701
1 Q8IVW6 P06400
1 P53355 Q13158
1 Q13200 Q8WVY7
1 Q96BH1 Q5VVX9
1 Q99466 P84022
1 Q93009 Q5VTB9
1 Q96JP2 O60232
1 P20849 P20916
1 Q7Z698 P10721
1 P12757 P63279
1 Q99689 Q8NI70
1 P19525 P06748
1 Q9UKE5 Q5VU43
1 O75934 Q99459
1 Q13315 P49917
1 P19532 Q9HB71
1 Q8N726 P62913
1 P04150 P10809
1 P23258 Q53EZ4
1 O95551 Q9Y4K3
1 Q9BWN1 P45973
1 P01732 Q8WXA9
1 P30260 Q9H1A4
1 Q9BPX7 Q9UM11
1 P55196 Q92963
1 Q9UNS1 O14757
1 O95218 P08621
1 P46379 Q15714
1 Q5UIP0 Q16637
1 O00567 Q7L2J0
1 Q96AX1 Q9P253
1 P41235 Q92793
1 Q9H078 Q7L5N1
1 P05111 P27037
1 Q13485 O14757
1 P46939 P11532
1 Q8IWZ6 P05783
1 Q9BV68 Q92530
1 P35716 P20265
1 Q6P2Q9 P01106
1 Q6ZU52 O60504
1 Q9Y3Q8 Q14145
1 P43699 Q6NZI2
1 Q12906 P78527
1 Q12888 Q9NS91
1 Q04206 P38398
1 O14939 P42345
1 Q15170 Q9BSK4
1 P09874 Q9Y4K3
1 Q9BPX3 O95347
1 P12272 Q14974
1 Q9HC77 Q92793
1 Q14934 Q92793
1 Q99689 Q3MII6
1 P30304 P24864
1 Q6UWB1 O95249
1 P21675 P24385
1 Q9NY93 Q8IY37
1 Q7Z6Z7 Q9Y3C5
1 P48061 P46092
1 O15304 O95977
1 Q7Z6G3 Q8TBB1
1 Q10570 Q15543
1 P48736 Q7Z444
1 Q16543 Q9Y4K3
1 Q96HA1 Q15654
1 P46939 Q05209
1 P15918 P19174
1 Q12933 P23510
1 Q03164 P01185
1 P53350 P51587
1 P07332 Q08752
1 P01019 Q16819
1 P23443 Q13526
1 Q99627 Q9UBW8
1 P57086 P17028
1 Q06481 P51693
1 Q9UPW5 Q9Y3M2
1 Q14204 Q9NRI5
1 P25942 Q9Y4K3
1 Q8IY81 Q9NY93
1 P15880 Q7L2J0
1 Q8N5R6 Q12933
1 O75582 Q92793
1 P40337 Q3ZAQ7
1 Q99966 P15336
1 Q86UW6 P20749
1 Q13485 Q92793
1 P24864 P51532
1 P54253 O15014
1 Q14145 P48444
1 P08887 P05231
1 Q9BUH8 P28749
1 P47929 Q8NB14
1 O00482 O60869
1 P30305 P03372
1 Q92817 P15924
1 P37173 Q9Y3F4
1 Q96ID5 Q9Y2J2
1 Q9BUH8 P14373
1 Q13148 Q01780
1 P30307 P46934
1 P38936 Q00534
1 P62993 P31995
1 O95352 Q9H0Y0
1 P15923 P17542
1 P51808 O43684
1 P60033 Q9C086
1 Q9Y6X8 Q9H4I2
1 P42575 Q08378
1 Q6V1X1 O14625
1 Q9H936 Q9UNM6
1 P61247 P04179
1 P54274 Q9NPQ8
1 P63279 P19419
1 Q13253 P12644
1 Q05655 P31431
1 Q9NWQ8 P43405
1 Q96AW1 O95295
1 P20333 Q00610
1 Q96EK5 O00422
1 Q9Y6H5 P37840
1 Q96RL1 Q8TBC4
1 Q8N163 Q9NYJ8
1 Q07157 P04264
1 P42680 P51813
1 Q13501 P84022
1 P61244 P41229
1 Q96KM6 O00267
1 Q9Y4W2 Q96T60
1 P40189 P15018
1 Q9NWV8 Q9Y2L1
1 Q99741 P33993
1 P07357 P13987
1 Q96AP0 P12956
1 Q16236 P18848
1 Q9NQC7 Q92995
1 Q96DG6 Q13617
1 Q02410 O14910
1 O96019 Q96L91
1 Q7Z7C8 Q15544
1 P13056 P48552
1 Q9GZT8 Q8N5Z5
1 P53350 Q9Y5Q9
1 Q9NWB1 P54253
1 Q9NP85 Q8IZU9
1 Q9H9H4 Q9UK41
1 Q9Y3Y2 O94817
1 P49715 P01106
1 Q96B26 P26651
1 Q01844 Q9Y676
1 P06401 Q13569
1 Q96CW1 Q96KG7
1 O14737 P26641
1 P25942 P27797
1 Q96ST3 P51532
1 Q14094 Q96MT8
1 P30154 Q9P2B4
1 P16410 Q96CW1
1 P10636 Q14790
1 P38432 O60231
1 Q16864 Q9P2H0
1 Q9GZN1 Q9Y230
1 P12956 P38936
1 Q13477 P16070
1 Q7L5N1 O00231
1 Q12962 Q8WTS6
1 Q9NX70 Q15648
1 P62993 P78345
1 Q99698 Q8N137
1 Q9NWV8 Q96ND0
1 Q86U70 O75081
1 O75529 P01106
1 P42261 Q9NRD5
1 Q15428 O75940
1 Q9Y5V3 Q9ULX6
1 Q8IYF3 Q9H4K1
1 P61218 P53803
1 Q15029 Q53GS9
1 O14964 P46934
1 Q05209 Q14289
1 Q9ULZ3 Q9C000
1 P14780 P16070
1 P63244 Q02156
1 Q9HCU8 P49005
1 P27658 Q6UY14
1 Q99704 P04626
1 P05198 P55212
1 P06401 Q96GM5
1 O43292 Q96S52
1 P54578 O43396
1 P02647 P02654
1 Q9UKA2 P63208
1 Q9NZR2 P05121
1 P28749 P33993
1 P55735 Q8NFH4
1 P02671 P00734
1 P98161 Q6VMQ6
1 Q01844 O60381
1 O94762 O95071
1 O75317 O60346
1 Q92793 O75444
1 P25942 O43734
1 P63279 P03372
1 P08962 P13765
1 Q14207 P14859
1 Q9NXF1 Q05209
1 O60674 Q9UGK3
1 O43719 P13984
1 P62913 P01106
1 P49721 Q9Y4K3
1 Q96BR1 P49840
1 Q5JVS0 Q05655
1 Q01201 P46782
1 O95424 Q9BTW9
1 Q96KM6 Q96QK1
1 Q00577 P06400
1 O15205 Q9Y5A7
1 P42771 P23508
1 P22674 P12004
1 Q01201 Q14974
1 O95071 P29084
1 Q9Y3C5 Q9Y6K9
1 P53674 P53673
1 Q13191 Q9H8Y8
1 O60674 P10912
1 Q5UIP0 Q9BWC9
1 P24394 P31785
1 P62136 O95793
1 P23490 P19957
1 O43747 Q15276
1 P17676 P53567
1 P05109 Q9Y575
1 Q9Y3I1 Q7Z6E9
1 Q96K37 Q9NUQ8
1 O43914 Q07444
1 Q01201 P51659
1 O60763 Q9Y2Q3
1 P08962 Q9P2B2
1 Q9NPI5 P38936
1 P08571 P08174
1 Q8WTR7 Q8WV44
1 Q9Y6R4 Q155Q3
1 Q9BQ95 Q9HCE7
1 P02778 P49682
[truncated: 26,590 more rows]

## Sheet: Table S4-TrainSet4
1 P35222 Q00534
1 Q05655 P07550
1 Q96JH8 P51946
1 Q9Y5T5 Q01780
1 O76071 P78344
1 Q96KM6 O00267
1 Q92793 Q16566
1 Q02543 Q9NY93
1 P05019 P14735
1 Q9UKX7 Q14974
1 P08235 Q15185
1 Q92530 Q12933
1 Q9HCS7 Q13216
1 Q13526 P84022
1 P08235 O75925
1 Q04206 O15524
1 Q6V1X1 P02778
1 P12956 Q9BXJ9
1 Q12906 Q9UL40
1 Q01105 Q7L2J0
1 Q15744 P15976
1 P41235 P84022
1 Q14790 O14763
1 Q99497 Q9NWV8
1 P51617 O43318
1 Q99759 P50990
1 P48740 P05155
1 P54257 P17028
1 P60228 O15121
1 Q13228 Q9Y2S7
1 Q8N9H8 Q15038
1 Q5U623 Q15047
1 Q9UQE7 Q8WVM7
1 Q92900 P54198
1 P34897 P84996
1 Q9NQB0 P35222
1 P49755 Q9UET6
1 O14745 Q8IVM8
1 Q8WU20 P07949
1 O43660 O75934
1 P61962 Q13233
1 P12757 Q96PK2
1 P50613 Q13503
1 P40337 Q04941
1 O15265 Q12962
1 Q9NVH2 Q8IXW5
1 Q86UL8 P27037
1 Q02962 P06400
1 Q9NRL3 Q9Y6K8
1 P46379 Q9BQD7
1 Q15052 Q9Y2X7
1 P35658 P84022
1 Q9Y6K9 Q9NTJ3
1 Q9UPS6 Q6UXN9
1 P51617 P59046
1 P83436 Q9H9E3
1 Q9Y2X7 O60925
1 Q99750 Q02040
1 O00273 P14866
1 Q9UHB9 Q93009
1 Q9NX58 O76021
1 Q96ST3 Q14582
1 Q15008 P17980
1 Q7Z6J0 Q9H0H5
1 O43242 Q9Y5K5
1 Q07817 Q99638
1 P31785 P16871
1 Q96BK5 P14174
1 P48556 Q9Y4K3
1 P55209 Q12933
1 P05108 P10109
1 P35251 P40937
1 Q15672 P15172
1 Q8N766 Q9HC24
1 P58658 Q7Z6E9
1 Q96BK5 P17812
1 Q07912 Q9UEU0
1 P37198 Q03933
1 O00180 P63279
1 Q9P258 Q9UKE5
1 P49918 P53667
1 Q8N5D0 Q9Y6I4
1 P12757 Q9UPZ6
1 Q03135 Q9Y6H8
1 Q13526 Q96Q89
1 O43586 P61254
1 P14625 O00206
1 P49768 Q99466
1 Q96GM5 P51532
1 Q9UKE5 O43295
1 Q9UDY8 P40337
1 P20273 P00738
1 Q9UPT5 Q8IWZ6
1 P15336 O14980
1 Q9UQE7 Q9NTI5
1 O94941 P62256
1 Q9UI95 Q9UM11
1 P61968 O15066
1 O43464 P47710
1 O43592 Q99759
1 Q6ZNA4 P84022
1 P27708 Q13233
1 Q7Z434 Q9H1Y0
1 P08962 Q9P2B2
1 P04629 Q9ULH0
1 Q9UI95 Q12834
1 Q9UM73 Q12913
1 P78396 O00303
1 Q6P1J9 Q7L2J0
1 O15357 Q8IV36
1 O75179 O00221
1 O95972 O60383
1 Q9HCN6 P08637
1 Q9BTP7 Q9Y4K3
1 P50053 P49407
1 Q9H270 Q9P2Y5
1 P55769 Q9Y4K3
1 P10809 Q9Y6K9
1 P58753 O15524
1 Q8IZ52 Q5RKV6
1 Q6UWB1 Q8NEV9
1 Q16543 Q9Y4K3
1 Q9BUE0 Q93074
1 Q9P2B4 Q5VSL9
1 Q15653 P38646
1 Q15029 Q53GS9
1 Q14790 P21580
1 P26022 P09038
1 P52434 Q9NX70
1 Q96KM6 Q9NRR4
1 Q92621 P01106
1 Q96AT9 Q01780
1 P29122 P20382
1 Q01105 Q9Y6K9
1 P35968 P35222
1 Q5RKV6 Q9NQT4
1 P29372 Q9Y3B8
1 Q9Y2Q3 Q96EK5
1 P08559 P10515
1 Q9NWT6 P40337
1 P62993 P29074
1 Q02790 O00244
1 P48643 Q9Y228
1 Q8WUF5 P08047
1 P62993 Q9BWW9
1 P62993 P31995
1 Q9Y3C7 P04792
1 Q9NZJ5 Q13217
1 Q9P2S5 Q9BT78
1 Q9Y615 Q9UGI8
1 P06401 Q04206
1 Q92993 Q92793
1 P31260 O75496
1 Q6UXA7 Q92186
1 P03952 P14210
1 P08246 P08519
1 Q8N5R6 Q7Z6G3
1 Q96ST3 P04637
1 P04275 P07359
1 O94779 P51693
1 P32248 P46092
1 Q9UBK2 Q9H944
1 O00206 P43405
1 Q99558 P62910
1 Q9NYU2 Q92956
1 Q6IE81 Q9HAF1
1 P24928 Q9H7B4
1 P32320 Q86UK7
1 O75593 P84022
1 P10275 P49023
1 P32780 P29084
1 Q9BUF7 Q8NI35
1 P56537 P08559
1 Q9H4L4 Q6VMQ6
1 P29083 P29084
1 P51572 Q14790
1 Q8TCX5 Q969H4
1 Q96AD5 O15198
1 Q15006 P20333
1 Q9UNE7 P84022
1 P04637 Q96S44
1 P26641 Q9C0J8
1 Q6W2J9 P42568
1 Q96ST3 Q13573
1 Q96PK2 Q9UHC6
1 Q92993 P62316
1 O14777 Q13257
1 Q15047 P50453
1 P08047 Q04864
1 Q13277 O00161
1 P11177 O00330
1 Q9P281 O94985
1 Q13190 P55072
1 Q15008 P23508
1 P10747 P33681
1 O94763 Q8IXW5
1 Q04206 P14859
1 O95149 P18621
1 P25791 P15976
1 Q92574 O00303
1 Q96KP1 Q9UGK8
1 Q14028 Q9H307
1 P46379 O76071
1 Q9UNS2 Q9BT78
1 Q06945 P63279
1 P08621 P84022
1 Q86V81 Q7L2J0
1 O75896 P50851
1 Q96T58 P62993
1 Q9H422 Q13158
1 O75529 P01106
1 P52788 P19532
1 P84022 P21980
1 Q99759 Q9UL15
1 P31269 P40426
1 Q93009 Q9NRD5
1 Q9UBQ5 Q9Y262
1 Q9P2E8 P01730
1 Q12873 Q9Y6Y0
1 P78362 P08621
1 Q13418 P84090
1 Q86UT5 O75751
1 P63279 Q9BYV6
1 P78314 P04626
1 Q9BZZ5 P09038
1 P14373 P06400
1 Q07817 P04637
1 O75376 O75446
1 P49023 P31431
1 O75533 Q96DI7
1 Q96KB5 P02686
1 P27694 Q12888
1 P50991 Q8N1V2
1 Q96BK5 P33993
1 Q96GM5 Q96RI1
1 Q14155 Q13191
1 Q96EZ8 Q9BZI7
1 P51948 P50613
1 Q15029 O95400
1 O15013 Q8TAF3
1 Q14669 Q13564
1 Q3ZCQ8 Q9H8T0
1 P46940 Q00653
1 P10275 Q9UBS8
1 Q13671 O14964
1 O95347 Q9NTJ3
1 P01042 P04264
1 Q96E17 Q9UQ26
1 Q9P2A4 Q7Z7G0
1 P06454 Q92793
1 Q05397 Q92859
1 P62993 P98082
1 Q7L590 Q7Z7J5
1 P04637 Q99973
1 Q16864 Q9P2H0
1 Q15493 P10827
1 O76003 Q9UKE5
1 P23471 P35222
1 A0JLT2 Q9H204
1 Q9UBK2 Q93074
1 P20936 P29323
1 Q9Y6K9 P26640
1 O95999 Q96LW7
1 Q7L4P6 Q93009
1 P52434 P62487
1 Q5M7Z0 Q5VVX9
1 Q6ZU52 Q9P209
1 Q9Y283 Q9NWT6
1 P68543 Q96JH7
1 Q92560 P51610
1 P35716 P20265
1 Q9Y2Q3 Q9NVI1
1 O15534 O15055
1 Q15369 Q8IYF1
1 Q16394 Q92882
1 Q14974 Q9Y4K3
1 Q9NW68 Q8IXK0
1 P54257 O95295
1 Q9NRC1 Q9NPI5
1 P07814 Q00653
1 P35568 P29597
1 Q9UKE5 P19634
1 Q12988 Q9NRN5
1 P25098 P49407
1 Q9BVC4 P42345
1 O14893 P62316
1 Q9Y230 Q01780
1 Q14232 Q15831
1 P42704 P19532
1 P55196 Q93008
1 P28288 Q9BUV8
1 P08581 P21554
1 Q14697 Q9Y4K3
1 O60341 Q9H1I8
1 O75663 Q9NY27
1 P54278 P43246
1 Q99558 Q12905
1 Q96JB5 Q9ULE0
1 Q99558 P62266
1 P17301 Q99828
1 Q13422 P51532
1 Q7Z434 Q8IUC6
1 O60939 Q07699
1 Q7L5N1 Q16363
1 Q99759 P23508
1 P46781 Q7L2J0
1 P49802 P28360
1 Q15466 P41235
1 P41212 P63279
1 Q9BUH8 P28749
1 P36406 Q13049
1 Q8IWL3 Q9BXC9
1 P15927 P13686
1 P09619 O14745
1 O75081 Q9BY41
1 Q9HD26 P08588
1 P61764 O14964
1 Q7LFL8 O15198
1 Q32P28 Q8TAF3
1 P23508 Q99623
1 Q9Y572 Q8IUC6
1 Q99638 Q92547
1 P04637 P32780
1 Q15075 Q86Y82
1 Q9H1Y0 P14174
1 Q03113 P25116
1 P20645 Q9UJY5
1 Q9BPX7 Q8WVB3
1 P30260 Q12834
1 P21860 Q4VC44
1 P99999 P55211
1 P98161 Q13563
1 Q9ULJ1 Q9P2H0
1 Q16630 Q9BSL1
1 P23458 P78545
1 Q15287 O43464
1 P04844 Q9Y5J5
1 Q5YKI7 Q86UU5
1 Q00613 Q14686
1 Q9HCN4 Q9BWH6
1 P78396 Q13347
1 Q9Y230 Q92597
1 Q15291 Q14686
1 Q03164 Q92793
1 Q9Y6K9 P04843
1 P21675 Q6P1X5
1 Q96EP0 P54259
1 Q13158 O14763
1 P19532 P55209
1 P23508 Q9NPJ3
1 Q9BXJ1 O43765
1 Q12802 P62258
1 P35556 P55001
1 Q9Y4W6 Q70EL3
1 O95373 Q9Y4K3
1 Q9UJV3 Q14134
1 P40337 Q15652
1 O75534 Q9Y4K3
1 Q96KP1 Q8IYI6
1 Q13526 P18031
1 Q00653 P20749
1 P08575 P35568
1 P56945 P18206
1 Q8NAP3 Q7Z6E9
1 O43772 Q9H910
1 O14744 P02686
1 P28300 Q07507
1 P62993 O43918
1 Q07326 Q5H8A4
1 P15880 P11487
1 O60674 Q05397
1 P51610 Q13105
1 Q8WXD5 Q9UHI6
1 Q9Y4W2 P01106
1 Q13137 Q8N715
1 P18031 P10912
1 O75554 O43290
1 P04629 P23470
1 P62993 P11274
1 P62993 Q9Y697
1 P42680 P23467
1 O95376 O43526
1 P61769 Q30201
1 P21675 Q15543
1 Q13485 Q8IXH7
1 Q92993 Q7L5D6
1 P35251 O60934
1 P23142 Q99075
1 Q06124 P15260
1 P63098 O95644
1 P62633 Q09161
1 O43318 P30086
1 P49755 Q9Y2Q3
1 Q96JH8 Q99732
1 P11274 O14908
1 Q9Y6D9 P38432
1 Q9Y5K5 P54727
1 P03372 P35222
1 P12956 P50453
1 Q5VV67 Q15369
1 Q12824 P55197
1 Q9Y5X1 Q07912
1 P62633 P84090
1 Q9Y3A3 Q13158
1 Q9Y3C0 P11047
1 Q92993 O14737
1 P01040 P15924
1 Q8NEZ4 Q14686
1 Q92804 Q15542
1 Q8N684 O75554
1 P31645 P27797
1 P16144 Q9UQC9
1 P24928 P19387
1 P20333 O00165
1 P07947 P09619
1 Q96AP0 Q9BSI4
1 P55060 Q9Y6K9
1 Q9Y3C7 O60828
1 Q9UMX1 O00422
1 Q96KM6 Q86U86
1 P07288 P12272
1 Q08495 Q86YD1
1 Q15029 Q9Y2Q3
1 P27708 Q9Y572
1 P78347 P40763
1 Q9UNE7 P98170
1 Q06124 P78324
1 P29692 P68400
1 P24928 Q9NYV4
1 Q14005 Q9BZL4
1 P50458 Q99967
1 P83876 O43172
1 Q8IZL8 P03372
1 P56537 P20618
1 P62633 P18077
1 O94985 Q92547
1 Q92844 Q5D1E8
1 Q9BQ51 Q15116
1 Q13485 P50616
1 P42229 P23458
1 Q9UM11 Q9UNH5
1 Q92985 Q92844
1 P13611 O00585
1 Q00653 Q12789
1 P14866 P61978
1 Q92985 Q92793
1 Q9BUV8 P52272
1 P21266 P19532
1 P23508 Q9UGP8
1 Q96C23 Q8IX04
1 Q12905 Q7L2J0
1 Q13347 Q92956
1 Q8N668 Q9H0A8
1 P16471 O14508
1 Q9NX70 Q6P2C8
1 P36894 O60383
1 Q9NYG5 Q9H1A4
1 P04626 O15524
1 P40692 Q9Y230
1 Q9NX58 Q9BRJ6
1 Q92759 P35269
1 Q12959 O14936
1 Q9P2H0 Q9Y383
1 Q969N2 Q9H1J1
1 Q8TEY7 Q13228
1 P62258 Q13627
1 A0JLT2 Q9NX70
1 P05120 P20618
1 Q96P48 O14763
1 P38646 P20333
1 P49368 P49770
1 Q13190 Q9UEU0
1 P06213 Q8WU20
1 Q13439 Q99608
1 Q9H2A7 O00574
1 O60674 P61073
1 P01100 P20749
1 O15118 P61916
1 Q14566 Q7L590
1 Q5SRE5 P01106
1 O43586 Q8IV90
1 P06729 O95400
1 Q96ST3 P09455
1 O15260 Q9BUV8
1 Q16637 Q9H840
1 P31943 Q9HCN4
1 Q00610 Q5SW96
1 Q06587 O00257
1 Q9UI36 Q92793
1 Q15459 Q70CQ3
1 Q99689 Q9NRI5
1 Q8NFA0 Q8N1G4
1 Q9NX58 Q6P158
1 Q9UHF4 Q9NYY1
1 O14893 P62314
1 Q14687 Q6ZVK8
1 Q70EK8 P60900
1 P55072 O00221
1 O75376 Q6ZRS2
1 Q92769 Q9UER7
1 Q9HCS7 P23025
1 Q99759 P62249
1 Q9Y2Q3 Q9NZT2
1 Q13501 Q16288
1 Q9BVP2 P01106
1 Q9H6T3 P62136
1 P24928 Q12962
1 Q9H1Y0 P62249
1 Q92186 P13591
1 P00750 Q07065
1 Q9Y2Q3 Q9Y678
1 P24588 P46940
1 O95271 Q9NUX5
1 O43516 O00401
1 P00505 Q9UKE5
1 P30305 P10275
1 Q8IYB7 Q7L5N1
1 P30044 Q96BK5
1 P33993 Q9BRX2
1 P11831 Q08945
1 Q9P0U1 Q9NS69
1 Q93038 P51398
1 Q12824 Q00613
1 Q96MR6 Q12933
1 P30679 P25098
1 P46779 O95793
1 Q9Y3Q8 Q9H8Y8
1 Q9NRZ9 P01106
1 Q15370 P40337
1 P55196 Q9Y624
1 O43747 P61966
1 P46108 O60885
1 P27708 Q9Y6K9
1 P07858 P02760
1 Q7L590 O94972
1 Q9HB96 Q9BXW9
1 Q04206 Q9UBK9
1 O75182 O75446
1 Q96A33 Q9Y5J5
1 P27708 P62136
1 P20963 P02786
1 P46379 Q969H8
1 P98161 P18206
1 P29459 Q92558
1 Q9BXB5 Q9UQ35
1 P27708 P20333
1 Q96BH1 Q5VVX9
1 Q12824 Q01831
1 P52907 Q9Y6K9
1 Q00613 P49840
1 P14316 Q92830
1 P99999 Q96BK5
1 A0JLT2 P24928
1 Q9NWF9 Q9Y3C5
1 P78406 Q5SRE5
1 P13611 P49682
1 P98170 Q9UHD2
1 Q8TEW0 P84022
1 O14744 P29597
1 O43521 Q07820
1 Q9H0D6 Q9H0E2
1 P84022 Q9Y692
1 Q99759 Q9Y230
1 O43745 Q14940
1 Q13530 Q9HAV4
1 P08047 Q13118
1 O95870 P03901
1 Q9NS00 Q96EU7
1 Q92841 Q15596
1 O00303 Q04637
1 P62249 P40337
1 Q14990 Q5BJF6
1 Q16543 Q9GZS1
1 P50613 Q13889
1 Q13485 P15336
1 Q14134 Q9BZW7
1 Q9Y5P4 P35520
1 P15927 O43929
1 Q13526 P40337
1 Q13887 P35269
1 Q96EZ8 Q86WP2
1 P55087 Q96CW1
1 Q9H211 Q13616
1 Q03164 Q9H7Z6
1 Q9Y4C1 Q15170
1 Q13535 Q03393
1 P14373 Q14134
1 P84090 Q9Y4K3
1 P23508 P04179
1 Q03113 Q12802
1 Q14315 P62993
1 A4D1P6 Q9UNK0
1 P60002 Q49AR2
1 Q99618 Q12933
1 Q96ST3 Q9Y2Y9
1 Q16637 Q14974
1 P30305 Q8TDC3
1 Q9Y5L0 Q9HAW0
1 P55957 P48023
1 P62249 Q9NY93
1 P54259 Q3KQU3
1 O76003 Q6UY14
1 P51825 O15198
1 P04637 Q15831
1 O95273 Q92905
1 Q9NX70 P62487
1 Q9UNH7 Q9NRI5
1 Q96CW1 Q96KG7
1 Q99417 P40337
1 Q96JH8 P43364
1 P62306 O15527
1 Q96SB4 O95232
1 Q9UNK0 Q9BV40
1 O00562 Q14289
1 Q92560 Q76L83
1 Q9NWV8 O76031
1 P40926 P23381
1 Q9H1I8 Q96JH8
1 Q92993 Q6IE81
1 Q04727 P14859
1 P63244 Q02156
1 O00220 Q13546
1 O60885 Q93074
1 Q9Y5N6 O43913
1 Q96ID5 Q15102
1 P42680 O00444
1 P53999 O75475
1 P52655 Q15542
1 O96017 P55072
1 O95782 P32004
1 Q9H081 Q8NBT2
1 Q9Y3A3 P23508
1 Q15121 Q14790
1 Q14315 Q86SQ0
1 O75197 P04628
1 P24928 Q9NZC7
1 P36955 Q99972
1 Q9P035 Q9HC24
1 P52655 P29083
1 Q9UPX8 O95886
1 Q96HA8 Q03393
1 P20963 P08637
1 P20823 Q9H0N5
1 P36406 P63279
1 P34741 Q16787
1 P60228 Q9HC44
1 Q86XK2 P14174
1 O95810 Q6ZVK8
1 Q6EEV4 Q9P2H0
1 Q9Y3D9 P40337
1 P04637 Q14191
1 Q96ST2 Q8TAF3
1 Q9Y2J0 P51159
1 P45973 O95347
1 Q9P2S2 Q9NZ94
1 Q13571 P21580
1 Q6UXB4 Q13347
1 P68036 Q9Y4K3
1 O96019 Q96L91
1 Q05655 P62136
1 Q02363 P62136
1 P21675 Q12962
1 P29966 Q9UFF9
1 Q9UKA1 P63208
1 Q9H204 O15514
1 Q9Y561 P63244
1 Q9Y3C0 Q9Y383
1 O00203 P49407
1 Q04637 Q9Y6I4
1 Q7Z6B0 Q9UJY5
1 P15923 P52945
1 Q9Y5J5 Q9UGP8
1 P23508 P10768
1 Q9NVJ2 O43261
1 P49137 Q8IXK0
1 P35658 Q9HAV4
1 O43172 Q15020
1 Q9H1Y0 P56134
1 Q92769 Q13330
1 Q9H583 Q9BRX2
1 P11274 P55196
1 P23490 Q9UBC9
1 Q8NFG4 Q8TF40
1 P12956 P15927
1 P33992 Q08945
1 Q92844 P52272
1 Q9H1I8 Q04206
1 O14733 O15519
1 O15121 Q15393
1 P51693 Q99547
1 O43353 P22061
1 Q92574 P51948
1 Q9NTZ6 O60343
1 P62993 Q96RI1
1 Q9UJX6 Q8NHZ8
1 P11161 O95644
1 P62993 Q9NS40
1 O43463 P45973
1 P56192 Q9P2S5
1 Q96HS1 Q15047
1 P46459 P08575
1 P04632 Q7L5D6
1 Q15021 Q9NTJ3
1 P50553 Q9H2A3
1 P01106 Q99471
1 Q99967 Q9UBR4
1 Q13105 Q92547
1 Q8IXH7 P62263
1 P03952 P01042
1 P28324 Q13164
1 Q99750 Q5T6C5
1 Q4V328 P42261
1 Q96L11 P10074
1 P46108 O15524
1 O75446 Q5PSV4
1 P01308 Q16270
1 Q9NRF9 O75943
1 P42771 O14965
1 O00411 P25963
1 Q5TCQ9 Q9ULL4
1 P49790 P62826
1 Q99750 Q8TEE9
1 Q5UIP0 P42773
1 O00628 P50542
1 P03372 P51532
1 P22102 Q9Y6K9
1 P16144 Q9UMD9
1 Q05397 P60484
1 Q9H269 Q9P253
1 O94777 O60762
1 Q05397 P78396
1 O43463 Q9C0K0
1 P10636 P43004
1 Q13188 Q9H4B6
1 O14744 P62805
1 Q6UWB1 O95249
1 Q92841 Q9Y6Q9
1 P10415 Q12981
1 Q96K37 Q9GZU1
1 Q9ULM6 Q9NZN8
1 P40763 P15172
1 P15336 O60934
1 O43684 Q9UKE5
1 Q96ST3 P61201
1 O14737 Q9P2H0
1 Q9Y5K5 Q9UNM6
1 Q13485 Q96KB5
1 O43395 Q7L2J0
1 Q9UMX3 Q07820
1 Q8NG08 Q14181
1 Q13546 Q9Y6K9
1 Q9H270 Q5VVX9
1 Q9HC24 P30086
1 P14635 Q9UNH5
1 P18848 P15407
1 Q9UNK0 Q96AJ9
1 Q92734 Q9NXU5
1 P25788 P68400
1 P46459 Q9BWH2
1 O75494 Q8WXA9
1 P46108 O75167
1 O60716 Q6IQ23
1 Q5RKV6 Q9HAU5
1 P53999 P41235
1 P42575 P18509
1 P58753 Q8IUC6
1 P36957 Q8WVM8
1 P62993 P20936
1 Q13616 P10827
1 P55010 O15371
1 Q96EK5 O00422
1 P26641 Q9H4M7
1 Q99700 Q8NHU6
1 Q92769 O43684
1 Q15287 O43290
1 P07602 P10912
1 P28715 P19447
1 Q92783 P23458
1 P60201 P27797
1 P54278 P62191
1 Q9UKR5 O60828
1 O14744 P30872
1 Q9NVI1 Q9HAW0
1 P23258 Q96CW5
1 O15534 Q9UNS1
1 A0JLT2 Q96JH8
1 Q9UNM6 P62191
1 P29375 P06400
1 Q92993 Q8WVM8
1 Q13155 P04637
1 P02489 P00709
1 P15923 P63279
1 Q96GM5 P03372
1 Q12933 Q8IYF1
1 Q15853 O75444
1 Q03405 P29597
1 O60341 O96028
1 O00303 Q8N3C0
1 Q9P2S5 Q6UB35
1 Q9NRL3 Q9BVG4
1 O95777 P52209
1 P20023 P04637
1 P46777 O15297
1 P08047 Q00653
1 Q15047 O43261
1 Q9H211 P33993
1 P42261 O43491
1 Q96HL8 Q5HYK7
1 Q9NQT4 Q01780
1 P01308 P06400
1 Q7Z434 Q9Y4K3
1 Q9Y6Y8 O75340
1 Q92574 P35240
1 Q9P286 Q9BRK4
1 P06400 Q99708
1 O95071 Q14974
1 Q99759 O43707
1 Q9H6J7 P61247
1 P62280 Q99608
1 Q9UER7 Q99497
1 Q8IUC6 Q15629
1 Q8N684 Q96CN9
1 P54257 P50336
1 Q7Z6E9 P62263
1 Q6DKJ4 Q9Y6I4
1 Q15306 P42226
1 Q13137 Q15906
1 Q13616 P54277
1 O43521 Q92843
1 P19021 P49815
1 P04626 Q9NRD5
1 P53350 Q6PGQ7
1 O95256 Q14116
1 Q03113 Q05655
1 P35606 P23508
1 P04264 P07476
1 Q06124 Q9Y3P8
1 Q9GZY0 P35658
1 P62306 O95400
1 P07947 O60500
1 P14859 P10827
1 P35968 P98077
1 P20963 Q13239
1 Q96CS2 Q9H211
1 P23508 O15371
1 Q15648 Q96RS0
1 Q15370 Q504Q3
1 Q07065 Q70EL3
1 P78347 P11831
1 Q16254 Q7L2E3
1 Q99689 Q6PGQ7
1 P98175 P54259
1 P01100 P35638
1 Q9BU64 Q7Z6G3
1 P13725 P05231
1 Q9Y6D6 P19338
1 Q92793 Q08050
1 Q9ULZ3 P59046
1 P10275 P14735
1 Q92793 Q9Y6K9
1 Q9UKR5 P25445
1 Q15831 P51532
1 P55211 Q13075
1 Q05397 O75925
1 Q15653 Q13616
1 Q05655 P49840
1 Q14145 Q12830
1 Q13950 P84022
1 Q15047 Q9H4M7
1 Q13535 O43324
1 Q14145 Q06546
1 P53350 O94762
1 Q13478 Q9NZH6
1 Q9NPD3 Q01780
1 Q9NX70 O15514
1 Q92985 Q9UHD2
1 Q9H6E5 Q15020
1 Q9BV68 Q9Y4K3
1 O75940 Q76L83
1 O14737 Q5UIP0
1 P30273 P12319
1 O95721 Q96LR2
1 Q9NZQ3 P48023
1 P10275 P32780
1 P31943 P61978
1 P46108 Q9NPY3
1 Q07960 P04035
1 P68400 P18858
1 Q9UQB8 Q12929
1 P68036 O60573
1 O75182 P51610
1 P46379 P13984
1 Q9UET6 Q09019
1 O14964 Q00610
1 P21860 P43403
1 P15336 P06400
1 Q8N668 Q9UBI1
1 Q15121 Q9NVE7
1 P04637 P61289
1 Q13573 P11473
1 Q15287 P54136
1 P52948 Q9H0J4
1 P23508 P48556
1 Q96HR3 Q93074
1 P54198 Q9Y294
1 Q00403 P01106
1 O95373 Q15628
1 Q96A33 Q9HC24
1 P17987 Q13371
1 Q92993 P19404
1 P20936 P10809
1 Q8WTW3 Q96JB2
1 P22303 Q9Y215
1 P24928 Q00403
1 P68036 Q9BYM8
1 O60244 Q9BTT4
1 P61244 Q99583
1 Q13501 P84022
1 Q99828 Q14596
1 P54132 Q92878
1 Q12933 O15519
1 P57678 Q13233
1 P80108 P06727
1 P43246 Q8IY92
1 O95551 P20333
1 P29083 P49848
1 P56945 Q9C0H9
1 Q99814 P08047
1 Q15653 Q8N163
1 Q16820 Q05655
1 P25787 P25789
1 P78347 Q13976
1 P08047 P40337
1 Q13443 Q05655
1 P62913 Q9Y6K9
1 P26441 Q05084
1 Q8WXI2 Q13129
1 Q9Y6G9 Q13257
1 P49023 Q00610
1 Q15369 Q9H765
1 O76036 P30273
1 P21127 P07101
1 P60228 Q99814
1 Q8TAX7 Q16378
1 Q86XI2 P01106
1 P09661 Q9Y2Q3
1 Q99584 P01583
1 Q9UNE2 Q9UQ26
1 P16144 P62993
1 Q8TEQ6 Q9UHI6
1 O75376 P52732
1 P10275 P63279
1 P16278 Q9NSA3
1 Q9UET6 Q13526
1 O95251 P49736
1 Q8NEF3 Q8N6V9
1 Q09428 Q8WZA2
1 Q15560 Q8NCB2
1 P24071 Q9UKJ1
1 Q96B26 Q9HAU5
1 P53041 Q9NRI5
1 Q99460 P19532
1 Q86SJ2 Q86WK7
1 Q9NVJ2 P56134
1 Q96GM8 Q9H307
1 Q15154 Q9P209
1 P40855 O00623
1 Q8NG31 Q9H410
1 Q12824 Q68CP9
1 Q08170 Q8WXA9
1 Q12933 Q93038
1 Q9UGJ1 Q9H668
1 O95816 O00221
1 Q6ZNA4 P63279
1 P55211 Q9NR09
1 Q06587 Q14781
1 Q13485 Q8WUH2
1 Q00653 P52272
1 Q5UIP0 O00231
1 Q7Z6G3 Q93009
1 Q99836 O60603
1 P04150 Q04206
1 P07947 P35968
1 P78406 Q9Y5S9
1 Q9BZD4 Q9HBM1
1 O60682 Q02363
1 Q9H0B3 Q15654
1 P06213 Q05209
1 O94972 Q9UBZ4
1 Q15287 O60925
1 Q9NPD3 P42285
1 P29323 P52735
1 O60566 O95229
1 Q9UNH7 P48357
1 P29144 P23508
1 Q9NVK5 Q9BRV8
1 Q9ULH7 P11831
1 Q9Y3A3 P48643
1 O60318 Q9P0N5
1 Q92963 O95782
1 O95405 P84022
1 Q04206 O15294
1 P09619 P08575
1 P29692 Q9Y572
1 Q99750 Q9BT49
1 Q99750 Q15906
1 Q96B26 P26651
1 P62136 Q14684
1 Q14232 P05198
1 P23508 Q9Y6E0
1 Q9P275 Q9Y5J1
1 Q13368 Q15393
1 Q05655 P35611
1 Q9Y297 Q04206
1 O60907 P35222
1 P68400 Q9UD71
1 Q9P2H0 Q9GZN7
1 Q06124 P40238
1 Q9UQ80 P42345
1 P62993 P07954
1 P03372 Q9NPJ4
1 Q9UK45 P25929
1 Q01892 P68400
1 P51948 P03372
1 Q15643 P10827
1 Q15052 Q14155
1 P04156 P13591
1 Q7Z6E9 O15514
1 Q96BK5 P33316
1 Q9UNE7 Q99683
1 Q7L4P6 O75604
1 O75530 P38570
1 Q8IYI6 O14964
1 P04637 P19447
1 O60318 Q9NYQ7
1 Q03135 Q13418
1 P43246 Q92878
1 Q99759 O95816
1 Q8N8S7 Q9P2A4
1 P04183 P04637
1 Q9H6Z4 P50053
1 P63167 P29475
1 Q8N5F7 Q86V42
1 O75674 Q9H0E2
1 Q16555 P49757
1 Q09019 O75306
1 Q14566 Q93009
1 Q6IA17 Q9NR96
1 P33241 P49137
1 Q9Y383 P49321
1 O43593 P10827
1 P55884 O15372
1 P43405 P52735
1 P29965 P04637
1 P12956 Q9H910
1 Q9H461 P34925
1 Q9BW27 Q8NFH4
1 Q99547 P51532
1 P53350 O43663
1 P35568 P10912
1 Q96ID5 O00231
1 P38919 Q9Y5S9
1 Q08722 P41231
1 Q96RL1 P12757
1 O95571 Q04206
1 Q96ST3 P06454
1 Q92667 Q99417
1 Q07960 Q86VP1
1 P49368 Q99759
1 Q9UHR5 Q9UHX1
1 Q99750 A8K8P3
1 A5D8V6 Q9UK41
1 P69905 Q15904
1 Q5JWF2 Q08462
1 O75161 O15259
1 P10275 Q15596
1 Q9NQC3 Q9Y5P4
1 O43741 Q13131
1 Q9C0C9 P43121
1 Q86V81 Q13950
1 P68400 P30519
1 Q53FE4 Q7L5N1
1 Q9UKV5 P04234
1 Q8IY67 P18206
1 P15036 O95405
1 P35244 Q9Y4K3
1 P54132 Q15554
1 Q9BUV8 O00571
1 P09874 P18887
1 Q13368 P49736
1 Q9UBS8 Q5VVX9
1 Q13137 Q96S44
1 P07766 Q8TE68
1 O60674 Q12913
1 Q13523 Q12988
1 Q53H80 Q8TBB1
1 P08865 Q5VVX9
1 P08138 Q9Y4K3
1 Q15653 P15924
1 Q8WY64 Q9Y2B0
1 P16144 P56537
1 Q15046 P29692
1 Q15020 Q15287
1 O00499 P17600
1 Q96RR4 Q16566
1 P10275 Q05066
1 Q15276 Q9UJY5
1 P63244 P26010
1 P43405 O43561
1 P17980 Q9Y4K3
1 P62993 Q8IYN2
1 Q13007 Q9UHF4
1 P49959 Q96PY6
1 Q9NZH6 P84022
1 Q9H1I8 Q9P2J2
1 Q92993 Q9NXR8
1 P40189 O60674
1 P51532 P15976
1 P01860 Q9Y6K9
1 Q02962 Q8NFJ9
1 P49407 Q99683
1 P18124 Q5FBB7
1 Q9UNE0 Q92838
1 P10275 Q9H422
1 Q15139 Q99814
1 P41231 O14745
1 P08572 Q96IP4
1 Q9NQT4 Q15024
1 Q15560 Q92973
1 Q9P275 O15355
1 P08581 Q8N307
1 Q9UER7 Q9NQB0
1 Q8IX04 Q9Y4K3
1 Q7L5N1 P61313
1 Q13485 P15172
1 P08579 Q9NRG4
1 P04637 P50453
1 Q15029 Q00653
1 O14802 Q9BWH6
1 Q9UJX6 Q9UJX4
1 O75593 Q13485
1 O95182 Q9BQ52
1 Q15631 O75807
1 P19338 Q14790
1 O43264 Q9Y5J5
1 O43639 P54259
1 Q9NX70 O43513
1 Q96JH8 Q9GZS1
1 P42773 Q5RL73
1 Q9BWU1 P50613
1 P24278 Q9BQD3
1 P46092 O00585
1 Q14257 Q13546
1 P46108 P49802
1 Q9Y575 P06702
1 Q86UL8 P60484
1 Q96BY6 Q96LR2
1 Q8N5I2 Q969T4
1 P04637 O96017
1 Q06124 Q9Y6R4
1 Q99558 P18124
1 Q9BS26 P49257
1 P55157 P04114
1 Q5VUJ6 Q8IXW5
1 Q8NEY8 P21980
1 Q9Y383 Q15287
1 Q86TM6 Q5VVX9
1 Q8IZD4 Q9HAU5
1 Q9Y295 P04632
1 Q9UKE5 P12081
1 O60936 P68400
1 Q9H204 O43513
1 P02686 Q9NQC3
1 P18124 Q9UHD2
1 Q92793 P55209
1 Q9Y679 Q9Y3C5
1 Q01804 Q02413
1 P68400 P18887
1 Q8HWS3 Q86UW9
1 O00458 Q92963
1 P43088 P34995
1 Q12906 Q16637
1 Q9UHD2 Q13114
1 Q9UQB3 P49768
1 Q9ULI4 P62993
1 Q05209 P10912
1 P04637 P35251
1 Q9BY44 P18848
1 Q9H422 Q7Z4I7
1 Q9UJ70 O15198
1 Q8WWM7 Q9UN86
1 Q9Y3C5 Q7Z3T8
1 Q8NFZ0 Q13616
1 P27708 O00221
1 O76094 Q7L2J0
1 O95163 Q99728
1 Q99759 P27708
1 Q13772 Q9UBS8
1 P01019 Q9BYF1
1 Q96JP2 Q96BR9
1 P62993 Q9P1A6
1 O43586 Q9BVP2
1 P53041 P55060
1 Q15326 Q9Y4K3
1 O00623 P50542
1 Q8TBZ2 Q9BWU1
1 Q9NPB9 O15444
1 O75182 P50539
1 P78406 Q9UDY2
1 Q99750 Q9H078
1 Q99933 P11473
1 P04637 O95251
1 P84022 P56915
1 O95388 Q9NYU2
1 Q99933 Q99075
1 Q9UKW6 P62244
1 O75486 O75529
1 Q92793 Q14207
1 P09382 P17931
1 Q96ST3 Q8WWY6
1 P56537 Q9P258
1 Q9Y5J5 P63173
1 O43639 Q9NZQ3
1 P60201 P20916
1 Q16254 Q8N488
1 Q7L5N1 Q15048
1 O00303 P78344
1 O75444 P48436
1 P35606 Q9HAW0
1 Q9Y3C5 Q96FJ0
1 Q15170 Q93009
1 O75533 Q13627
1 Q9HBJ7 P07858
1 P28715 Q12962
1 P52298 Q04637
1 P25789 P25786
1 P25786 Q9Y4K3
1 P49802 O95295
1 Q9ULC4 P40337
1 O75083 Q15477
1 P15880 Q7L2J0
1 P14625 O60603
1 P15923 Q86U70
1 Q9Y5V3 Q8N163
1 Q96Q27 Q15370
1 Q14624 P62993
1 P17987 P48643
1 P20827 P26641
1 Q9Y5V3 P53007
1 P00750 O15230
1 P12956 P16435
1 P62269 Q00653
1 Q96ST3 P50539
1 Q16595 Q9NRD5
1 Q92993 Q9P2H0
1 P61244 P12524
1 O75197 O15198
1 O75674 O14832
1 O75558 O00161
1 P13010 O15514
1 P35269 P11831
1 Q8N1I8 O00453
1 Q9BY12 Q96KG7
1 P60228 Q9UBW8
1 Q9Y2K7 Q96KM6
1 Q99698 Q96K83
1 O75971 P46736
1 Q9HB58 P19404
1 Q8IV63 Q02413
1 P04637 Q15326
1 Q15714 P04844
1 Q8TED9 Q15654
1 Q15645 Q15013
1 O14920 Q9NZJ5
1 P54845 Q96SL8
1 Q99759 O43819
1 P46379 O95405
1 P10275 P51532
1 P49366 Q6ZVK8
1 P09619 P53621
1 Q9Y5J5 Q86Y56
1 Q86SQ7 Q9Y4K3
1 P36956 P08047
1 O60508 Q92620
1 P17987 P78371
1 Q9NTZ6 O95400
1 Q9BW71 Q9NUQ8
1 P52434 Q9Y230
1 Q8N1N5 P03372
1 Q05655 P41594
1 Q9NY93 Q5JTH9
1 P09874 P49916
1 Q13402 P35222
1 O00230 Q96LB1
1 Q9UHV7 P11473
1 P99999 Q9Y4K3
1 Q5VWK5 P42701
1 Q9BSI4 Q8WVM7
1 O60318 O15198
1 Q99062 P43405
1 P24928 P13010
1 Q712K3 O95376
1 O14777 Q8N6Y0
1 P62633 P61247
1 P23508 Q13617
1 P01106 Q92830
1 Q96IZ0 Q9NY61
1 P78314 O43561
1 O60674 Q14289
1 P25788 P18146
1 Q9Y230 P35249
1 Q96KM6 O75807
1 P13611 Q92752
1 Q13574 P48357
1 P29372 Q9Y237
1 P24928 Q92793
1 P45985 O43318
1 P51665 Q86UP2
1 P07332 Q9UNM6
1 Q5JVS0 Q9UER7
1 P04150 Q9Y3R0
1 Q9UJ70 Q8TBB1
1 O75586 Q15648
1 Q8IYL3 Q7L5N1
1 Q04637 Q14694
1 O60716 O60500
1 P07766 Q12929
1 Q96LC9 Q9Y4I1
1 Q9H1I8 P11831
1 Q15714 Q969Z0
1 P62993 O60885
1 Q13620 Q8TAF3
1 P85037 Q4VCS5
1 Q15714 P57678
1 Q9Y6X1 P61619
1 Q92993 Q99832
1 Q99704 O60880
1 O43809 O95400
1 P10275 Q9UQ80
1 P18077 Q9Y4K3
1 P17275 P53539
1 Q86YT6 P53355
1 P09038 P18827
1 O95613 Q9NRI5
1 Q07817 P49768
1 Q6RW13 Q9UKF7
1 Q3ZCQ8 Q9NYJ8
1 P41252 P41250
1 P21675 P04637
1 P48556 Q9Y5K5
1 Q99750 Q24JQ0
1 Q12824 P62136
1 Q9NWV8 Q93009
1 Q9NP79 Q9Y4K3
1 Q07817 P37840
1 Q9H2M9 Q9Y2Q3
1 Q9Y6X8 P14735
1 Q99759 O43318
1 P49768 Q99590
1 P14780 P20742
1 Q9NQW6 Q12962
1 Q9UJA5 Q96FX7
1 Q96ST3 Q92769
1 O14744 Q9NTK5
1 Q96CD0 P63208
1 Q13501 P37840
1 Q7L2J0 Q07812
1 Q9BSL1 Q15038
1 Q969Y2 Q9NR21
1 P02647 P22061
1 Q12824 P62826
1 P13611 P23142
1 Q15326 Q96L91
1 P35222 O14745
1 P51610 Q15291
1 P62805 Q15047
1 Q14974 P48436
1 Q9HBE4 Q9HBE5
1 Q9UKR5 Q9NPA5
1 O60383 P50453
1 Q14118 P24043
1 Q9H5J8 P61289
1 O14492 P43405
1 Q13569 Q92793
1 P55209 Q13077
1 P61086 O95786
1 Q86Y13 Q86XP3
1 Q9UHD2 P62913
1 P42566 P49757
1 Q99638 P39748
1 Q9H2S9 P25963
1 P21579 Q6UXA7
1 Q9Y3Q8 P63244
1 P09326 O95256
1 Q71SY5 Q96RN5
1 P31785 Q13261
1 Q92905 P04004
1 Q96AP0 P12956
1 Q96P48 P12956
1 Q9Y6B2 P14373
1 P07550 P01584
1 Q9P0X4 Q96P56
1 P25942 Q5W0B1
1 O95163 Q9NYY3
1 Q92905 P50336
1 P23490 P07476
1 O14936 P31431
1 P04275 P14625
1 Q12933 Q00610
1 P11831 P55212
1 Q14257 Q13233
1 Q6ZMU5 P63279
1 Q9Y2Q3 P78344
1 Q96RI1 Q14790
1 P61254 Q9NX58
1 A8MT69 P04637
1 O95059 Q9UGP4
1 P17812 Q9Y4K3
1 P26367 P49796
1 Q9BUV8 O43242
1 P02545 P35227
1 P04234 Q96CW1
1 Q9UET6 P30086
1 Q99615 Q9NRI5
1 P40692 Q99638
1 O75925 Q7Z6E9
1 P01308 P07858
1 P49711 Q13485
1 Q6P1X5 Q15543
1 Q9UER7 P40763
1 P18847 Q9UDV6
1 O75334 P20810
1 P04626 Q9H299
1 P12259 P04070
1 Q16891 O15258
1 Q3ZCQ8 Q00653
1 Q9H211 Q12834
1 O60671 Q6WBX8
1 Q16718 Q09019
1 P46108 O15399
1 Q9UHD2 P63208
1 P98170 Q14790
1 Q9H8T0 Q96H22
1 P62826 Q9H6Z4
1 Q16819 P20366
1 P51532 P82094
1 P62993 Q04900
1 Q9NR22 P38432
1 Q13241 Q07444
1 P04637 Q9NRG4
1 Q16394 Q12931
1 Q99665 P29459
1 O15066 Q92845
1 Q9BZW8 O60880
1 P07910 Q7L2J0
1 Q13651 P23458
1 P78527 Q9Y572
1 Q53EL6 P05386
1 P08047 P10589
1 P09874 Q14684
1 P49639 P28799
1 P13489 P21580
1 P09455 Q92769
1 P12272 Q14974
1 Q7RTX0 Q8TE23
1 P08621 O15198
1 Q9Y5Q8 Q9BUI4
1 P51809 Q9Y5J5
1 P57678 P01106
1 P33993 Q7L590
1 P38432 Q96HA8
1 P28749 Q13573
1 P62993 P02753
1 Q8IV48 Q14493
1 Q9Y230 Q92600
1 Q9UET6 P46781
1 Q16637 Q15287
1 P04792 O76071
1 Q6QNY1 Q9NUP1
1 Q9UJV9 Q15287
1 Q09161 P78344
1 P99999 Q9UHB4
1 P78406 P26718
1 O43147 Q12905
1 O14617 P01106
1 O60216 Q8WVB6
1 P04637 Q9UK53
1 Q6ZWJ1 P54259
1 Q13114 Q05586
1 Q06124 P32239
1 Q02363 P15172
1 Q8NBT2 Q9HBM1
1 P61247 Q9NY93
1 P78396 P10244
1 P61073 O15524
1 P07359 P16109
1 Q02978 Q9NWV8
1 Q8WVC0 P35222
1 P46379 Q9BWH6
1 Q96RL1 Q9NP77
1 O43586 P37268
1 O95267 O75688
1 O43390 P62993
1 Q9H4P4 Q5VVX9
1 Q9H204 Q71F56
1 P25942 Q9BS26
1 P62136 Q96QC0
1 Q9UNN8 Q08495
1 Q99613 Q9Y6I4
1 Q15628 P01375
1 Q9Y3A3 P22234
1 O60244 Q13503
1 P01040 P07476
1 P54577 P08246
1 O15144 P59998
1 P51587 Q9HB96
1 Q9ULE0 Q96BK5
1 Q15560 Q9UBS3
1 P29475 Q8IYP9
1 Q96BN2 Q9Y3D8
1 Q9Y5J5 Q96ER3
1 P51532 Q68CP9
1 Q9Y3D0 Q15773
1 P31321 Q14191
1 Q14739 P51608
1 P41235 P10589
1 Q9Y6J0 Q10567
1 P78318 P48643
1 P01040 P09668
1 P02766 Q11203
1 Q16630 O43809
1 P51617 Q9NYJ8
1 P06729 P09382
1 Q9UJ41 Q9UJY4
1 Q96RT1 Q03001
1 P04150 O95905
1 P12544 P19338
1 Q969R8 Q07912
1 P01019 P62993
1 Q9H0C8 O14964
1 Q99558 P61247
1 O43747 Q00610
1 Q14739 P01106
1 P38570 P26010
1 P78527 Q00341
1 Q99689 Q86Y56
1 P46940 O95793
1 Q03164 P01185
1 P42336 Q13224
1 Q9NX58 Q13347
1 P04637 Q9UNH5
1 Q9H2S9 Q13422
1 P33992 P25963
1 P52757 P21860
1 Q13123 P37198
1 Q00688 P68400
1 P12757 Q9UNY4
1 Q8TDH9 Q9NUP1
1 P04626 P51813
1 Q99750 O43167
1 Q16363 Q6VMQ6
1 P35240 Q4VCS5
1 Q12988 Q5UIP0
1 Q14582 Q9UH92
1 Q04656 Q5EBL8
1 Q9UQE7 Q92845
1 O14777 O14965
1 Q96RU3 Q9Y4D1
1 P27540 Q15596
1 O14788 Q07666
1 O75943 P40937
1 Q13137 Q15038
1 P36957 P55209
1 Q14643 P14635
1 Q92769 O75081
1 P27487 Q07325
1 Q92793 P35222
1 P35250 Q8WVB6
1 O15265 Q16514
1 Q9UHD2 Q08380
1 Q13950 Q15573
1 P46108 Q9H9L3
1 Q9UBK2 Q14994
1 P28749 Q06190
1 Q96EK4 Q9BUW7
1 P63244 P38936
1 Q8N2M8 P84022
1 Q3ZCQ8 Q99558
1 P61244 P43246
1 O14908 Q9P0V3
1 P01100 P84022
1 Q8N5R6 Q8NAP8
1 Q5RL73 Q3KQU3
1 O43172 Q96DI7
1 Q9UGJ1 P23258
1 Q86V24 Q15848
1 P10747 O00459
1 P57678 Q9HAW0
1 P47914 O43586
1 P10244 Q5TKA1
1 O75888 Q92956
1 Q14289 P43405
1 Q86YD1 O75069
1 Q71SY5 Q15648
1 P61758 O15457
1 Q05397 P06396
1 O00303 P42345
1 O00230 Q92847
1 Q01658 Q9UNY4
1 O95153 P30536
1 P05026 P58549
1 P08047 P25791
1 Q9Y5J5 P17152
1 Q12906 Q9HAV4
1 P63279 P43351
1 P34741 P14210
1 Q05655 Q92793
1 P04792 Q9UJY1
1 P54098 Q9UHN1
1 Q13823 Q9NY93
1 Q9UKE5 Q00059
1 P51608 P26358
1 Q6ZTI6 Q969H0
1 Q13393 Q15382
1 Q7Z6G3 P25786
1 Q13485 P19532
1 P24928 P29083
1 Q99832 P26641
1 Q00613 Q92797
1 O14920 P35222
1 Q12959 P08588
1 O14964 P14136
1 P98170 P55211
1 O60674 P78347
1 P62306 Q9Y5J5
1 P41180 Q9NV58
1 Q92797 Q9NZC7
1 Q8N6L1 P40337
1 O43927 Q9NPB9
1 Q00610 Q9NZ52
1 Q96HD1 Q14181
1 Q6ZTI6 P37268
1 P81274 Q1MX18
1 P62633 Q15366
1 P51948 P04637
1 Q15596 P10276
1 Q6XUX3 P24539
1 O95163 O43318
1 Q6EEV4 Q13574
1 P03915 P08047
1 Q06124 Q07960
1 P50591 P13686
1 P22570 P10109
1 Q13685 Q8IXH7
1 Q99558 Q12933
1 P35590 Q12913
1 P10275 Q9Y2I1
1 P21580 Q13077
1 Q15008 P57088
1 Q92888 Q12962
1 O95295 Q5JY77
1 P62993 P23508
1 Q99558 P25963
1 Q9Y2D5 P46108
1 O60343 Q9NY93
1 P24928 O94762
1 Q86YZ3 Q9Y2Q3
1 Q8N302 Q9UL45
1 P61769 P27797
1 Q6UWB1 P23458
1 P35968 Q8WU20
1 P62993 P35568
1 P81605 Q92956
1 P62851 O43147
1 Q9BUV8 Q9UI26
1 Q9UDY2 Q9Y4K3
1 O15243 P48357
1 P01106 Q3KQU3
1 P62487 P49842
1 Q13105 P01106
1 P06401 Q9Y6Q9
1 P14784 P42229
1 P62829 Q13546
1 P41250 P78545
1 P68400 P36955
1 Q9NUQ8 Q6IAA8
1 P53007 P20333
1 Q13224 P29323
1 Q14566 Q9Y4K3
1 Q92793 Q92830
1 Q9HCN4 Q9UHX1
1 P62633 P51398
1 Q70EL4 P61289
1 Q9UET6 P60900
1 P00813 P29274
1 Q9NWV8 Q9GZT3
1 P20963 Q9UQC2
1 Q9P258 Q9H1Y0
1 P04629 Q13501
1 P49368 P12956
1 P68400 P09629
1 Q9H8T0 Q12789
1 Q9Y230 Q93009
1 Q13113 Q5T2W1
1 P42261 Q9NRD5
1 Q15631 Q99598
1 Q13190 O95249
1 O95251 O15211
1 O75791 Q9H3S7
1 P78347 Q93009
1 P28907 P08637
1 Q9Y3Q8 Q96NE9
1 Q13137 Q9UBV8
1 O14512 O00459
1 P13807 P68400
1 P09619 P60484
1 Q969D9 P42229
1 P48643 Q13233
1 Q9H1I8 Q9Y2S7
1 Q9BX69 Q9Y239
1 P02647 P04114
1 P46108 O95886
1 Q06587 P35227
1 Q93096 Q9UDV6
1 P04629 P18031
1 Q96GC9 O14964
1 P56537 P04181
1 O14788 Q9Y6Q6
1 Q13485 Q92793
1 P11274 P19447
1 P54257 O60925
1 Q9GZP9 P08582
1 P54274 Q14974
1 P07766 O43639
1 O14920 Q04206
1 P62993 Q9Y587
1 Q9BSD7 Q7L2J0
1 Q9UBZ9 Q9UGP5
1 Q96GM5 P15976
1 Q8IYL3 P26641
1 Q13618 P24864
1 O43463 P26358
1 Q9NPY3 P01042
1 P09874 Q04206
1 P63244 Q92615
1 O60671 P39748
1 O43586 P18077
1 O00268 Q9Y3D8
1 P16471 P10912
1 P12956 P14859
1 O75496 P09629
1 Q99417 O60383
1 P10275 O95251
1 P62993 O00499
1 Q9H1Y0 P61289
1 Q13501 Q14145
1 Q9NRC1 O95405
1 Q15149 Q14790
1 P38432 Q15020
1 P09012 Q6Y7W6
1 Q9UMS4 P04053
1 Q9BWF2 Q13077
1 Q9NRI5 Q02833
1 Q08170 P54257
1 P38435 P00742
1 Q9BV40 O00161
1 O95084 Q9H0H5
1 Q13114 Q02223
1 Q9Y6D9 O43264
1 Q6XZF7 Q92558
1 Q05519 Q9UHX1
1 P61024 O00233
1 P62633 P62249
1 P01100 P29323
1 Q8N9I9 P68036
1 Q99519 P10619
1 Q15047 Q9NRN5
1 Q12888 P04637
1 Q9Y679 Q9HAW0
1 O14492 P23458
1 Q13200 Q9UNM6
1 Q13418 P50053
1 P53350 O15084
1 Q9H1Y0 P30049
1 Q15543 O00268
1 P26641 O43927
1 P18074 P19447
1 O60216 Q9NRI5
1 P21860 Q9UN19
1 P67870 O43427
1 Q07817 Q12981
1 Q13620 P03372
1 P99999 P04792
1 Q96GM8 Q9NUQ8
1 P31949 P40337
1 Q14112 P15502
1 O14965 P04179
1 Q9ULW5 Q86UR5
1 Q06124 O60674
1 O75691 Q9Y6K9
1 Q14207 P14859
1 Q8IV36 Q99708
1 Q9UH92 Q99583
1 Q9C0C9 P14373
1 Q13546 Q8IVM0
1 P01732 O43561
1 Q5MIZ7 Q9NY27
1 Q92844 Q9UHD2
1 O75410 Q9UK45
1 Q6ZN01 Q8IZQ8
1 Q3ZCQ8 Q9Y5V3
1 O00220 P01730
1 Q07020 Q00653
1 Q8TEE9 Q9NQC3
1 Q9Y230 Q9Y4K3
1 Q15466 P10827
1 P84103 Q7L2J0
1 O14920 Q9Y6K9
1 P62993 P02749
1 Q5JRA6 Q02388
1 Q9UPV9 O15294
1 Q05655 P49757
1 O75533 Q9NZC7
1 Q6NUQ1 Q92878
1 P04626 P20936
1 P62993 Q92734
1 P03372 P98177
1 Q96HS1 Q14145
1 Q13620 Q7L5N1
1 P41250 Q9Y4K3
1 P55060 Q14974
1 P39880 Q01826
1 Q5T5P2 Q9NQT4
1 O15205 Q13257
1 P48736 P11274
1 P35869 Q04206
1 Q969D9 Q9HC73
1 Q07817 Q14457
1 Q12834 Q9H1A4
1 P35251 P01106
1 P25942 O43353
1 P10415 O95817
1 Q5UIP0 Q02363
1 P23588 Q93009
1 P04637 Q99608
1 Q9BVI4 Q15038
1 O43242 Q9UNM6
1 Q13615 Q15024
1 Q16543 Q15831
1 P15927 O43913
1 Q12933 Q8TBB1
1 P38432 Q9UNH7
1 P62136 O14965
1 Q86YV5 P07602
1 Q99996 Q99598
1 Q13418 P14866
1 P37837 P23508
1 Q13190 Q7L5N1
1 Q9NZS9 Q5VVX9
1 Q9BXM0 P46108
1 Q8TEX9 Q9HAW0
1 O00566 Q96G21
1 Q8IX04 Q9HCN8
1 Q13501 P51617
1 P63279 P27695
1 P98172 Q9Y3R0
1 O94875 O43426
1 Q9NYF8 Q15287
1 O75838 P15172
1 Q7L5N1 P23508
1 Q08495 P62316
1 P46779 Q5FBB7
1 P15927 Q5UIP0
1 O95182 Q9P2P6
1 O75947 Q7L5D6
1 O00220 O14763
1 P35222 P23470
1 Q96EP1 Q969T4
1 Q8TDR0 Q12962
1 Q9H814 O14980
1 O60603 Q8IUC6
1 P15407 O95751
1 P29371 Q5JY77
1 P12757 P07951
1 P24666 P29323
1 Q9UNA4 P36406
1 Q9Y468 P06400
1 P55010 P68400
1 Q9BQ70 P43364
1 Q08188 Q70EK8
1 Q96ID5 P50453
1 Q8N684 Q9NZC7
1 O75925 P41970
1 Q99996 P62136
1 P43246 Q92793
1 Q7Z7C8 Q12962
1 O75095 P54259
1 Q12981 Q9P2W9
1 P21860 O60880
1 Q96JB5 Q9Y3C8
1 Q15287 Q9UHX1
1 P11234 Q96KP1
1 Q5JR59 Q9H4K1
1 P24864 O60934
1 Q9HD36 O14727
1 Q15560 Q9H3P2
1 P67870 P55957
1 Q14790 Q9Y6K9
1 Q9UK22 P63208
1 P10244 P09874
1 P62993 P10768
1 Q06481 O14964
1 O75817 P78345
1 O43586 Q99996
1 P01100 Q9Y618
1 Q9P286 P31151
1 Q96JB5 P50053
1 O14920 P09874
1 Q14088 O95197
1 O95073 P25786
1 P60228 P09914
1 Q86UL8 Q9ULL4
1 Q13616 Q9Y4K3
1 Q9NTM9 Q6IA69
1 Q9H0M0 Q14966
1 P28360 Q04727
1 Q15628 Q13546
1 P62826 Q9UKX7
1 P34995 P43115
1 Q15572 Q9NYV6
1 Q9UI36 Q9UJ70
1 Q9Y572 Q9H171
1 Q9HCB6 P51693
1 Q99750 Q03518
1 Q16594 Q12962
1 P12644 O95405
1 P62993 Q99062
1 P15391 P11912
1 P04792 Q04637
1 Q00613 Q96D71
1 Q99689 Q99828
1 Q9Y297 Q13485
1 O75592 P01106
1 P25208 Q14919
1 O95405 Q13277
1 P08559 Q15118
1 Q9H1J1 Q9HAU5
1 Q12923 P08138
1 Q92993 P03372
1 Q9H1I8 Q12789
1 O14893 Q8WXD5
1 Q7L590 Q96BR9
1 P31939 Q9Y4K3
1 Q16543 P31751
1 P10074 Q96BR9
1 Q8TAX7 P35080
1 P46108 Q9NRZ5
1 P25963 Q9Y6K9
1 P98177 P84022
1 Q9Y4E8 Q5VU13
1 O43639 Q9Y2W2
1 P78559 Q9GZY0
1 Q00597 O14776
1 Q96SN8 Q9UKR5
1 Q92613 Q9UNL4
1 P48061 P46092
1 Q01804 P55786
1 Q9NZU7 P63098
1 A0JLT2 Q9NPJ6
1 P62993 O75083
1 Q16820 P01350
1 O95985 Q9H9D4
1 Q8N4C8 O15020
1 Q93100 Q9GZN8
1 P19532 Q00610
1 Q13571 Q8IYW5
1 Q99759 Q99683
1 Q9Y263 P04054
1 Q9Y230 Q9H6R7
1 Q14145 Q96IP4
1 Q08722 P25445
1 Q13418 Q9NVD7
1 Q9UBE0 P23497
1 Q9UBU7 Q9UBD5
1 Q17RD7 Q8NB59
1 Q14687 Q92769
1 P10276 Q05086
1 P62993 Q9NYQ7
1 P14866 P10276
1 Q6XZF7 Q96F07
1 Q99547 Q9Y448
1 Q9BRP4 O43242
1 P62495 Q9Y4K3
1 Q71SY5 Q9BTT4
1 Q14204 Q9Y4K3
1 Q96QZ7 P35222
1 Q9UBU7 P49736
1 Q969H0 P01106
1 Q96CV9 Q9UHD2
1 Q12769 O75317
[truncated: 26,787 more rows]

## Sheet: Table S5-TrainSet5 
1 Q9BQ51 Q15116
1 Q14527 Q9NS91
1 Q9C005 Q9UBL3
1 P26641 Q9C0J8
1 Q15428 P62136
1 P98161 Q6VMQ6
1 Q92759 P29083
1 P62316 Q9BQA1
1 P00414 P37840
1 Q9H9Y6 Q9H5J8
1 Q9Y3C7 O00267
1 Q16891 Q9H8T0
1 Q9Y4A5 Q9Y3D8
1 Q9NR33 O75943
1 P82675 Q9NY93
1 Q96HA1 Q53EZ4
1 Q9UPT5 Q9H8T0
1 Q9HB96 Q9NPI8
1 Q99547 O75821
1 Q92851 P55957
1 P37840 Q13393
1 Q03113 P21731
1 Q9GZT8 P49247
1 P62380 P21359
1 O43918 P19174
1 Q12933 Q9UI26
1 P55957 Q92843
1 P08571 P08174
1 Q8IUC4 Q9H1Y0
1 O95999 O00220
1 Q07817 P37840
1 Q12959 P42261
1 Q6UB35 P01106
1 P19388 Q9H6T3
1 Q8NBJ4 Q9GZP1
1 P04626 Q13239
1 P04626 Q9Y2R2
1 O75832 O60496
1 Q13574 P06400
1 Q9UBS4 P21246
1 Q99558 Q2NL82
1 Q9UHA3 Q9UJW3
1 P13489 Q9UN86
1 Q6PKX4 P04626
1 Q00987 Q8N726
1 Q12988 Q6X4W1
1 Q6EEV4 Q9P2H0
1 O00267 Q9NRX1
1 Q96MW5 Q96JB2
1 P28324 P11831
1 P10586 P35568
1 Q15714 P62263
1 P49790 P38398
1 Q96BK5 P35268
1 P49407 P34981
1 P19525 Q9H875
1 Q9BUV8 Q92616
1 P62993 O95319
1 P51116 P61289
1 Q12824 P62136
1 Q12931 P37173
1 P46108 Q9NQ76
1 Q9Y3C7 O95402
1 P55196 Q93008
1 P12757 Q9UM11
1 Q8TF21 Q5T3J3
1 Q9UJ78 Q8TAD8
1 Q02962 Q8NFJ9
1 P24864 P51532
1 P61081 Q9H1Q7
1 Q06265 Q13868
1 Q9H1I8 Q9Y3C5
1 Q08211 O95793
1 P06213 P24666
1 P19388 P53803
1 O75400 Q15287
1 Q99759 P62805
1 P09619 Q9Y2R2
1 Q8WXG6 Q9HB75
1 Q07325 P49682
1 O75586 Q9H204
1 Q9Y5X1 Q15287
1 Q96G74 Q9HB71
1 P51116 Q7Z6G3
1 Q06418 Q14393
1 Q9H9A5 Q9UFF9
1 P31943 Q9NR56
1 Q8N5R6 O14641
1 Q99832 P36542
1 P19838 O00221
1 Q9H0M0 Q9Y3C5
1 P19235 P23470
1 P38936 P61289
1 Q99584 P01583
1 Q14204 Q9Y5J5
1 Q14676 Q969S8
1 O75822 O00303
1 P29459 P42701
1 P06401 Q13573
1 O00522 O14713
1 P49368 P40337
1 P53396 P78396
1 Q99081 O95084
1 Q9Y5U5 Q9UNG2
1 Q08999 O60381
1 Q8N8S7 P02549
1 O14802 Q00403
1 Q99627 P61201
1 P01106 Q9NTJ3
1 P08637 P43403
1 P19235 P19174
1 Q92993 Q99697
1 Q13315 Q8WXE1
1 P57678 P62316
1 Q9Y281 P53667
1 Q9UHV7 Q71F56
1 Q969H0 P63208
1 Q8NG08 Q14181
1 P04626 Q9NP31
1 Q13233 P15056
1 P02771 O43147
1 P25788 P54259
1 P54277 Q92995
1 P12757 Q9UJ78
1 Q15653 Q9P1U0
1 Q12824 Q13315
1 Q6QNY1 Q9NWB7
1 Q9H8Y5 Q14247
1 P62993 P08173
1 Q9UNE7 Q07666
1 Q9NVU0 P05423
1 O94906 Q96DI7
1 Q99698 Q9HC77
1 Q9NX70 Q6P2C8
1 P09172 Q9BSG0
1 P04637 Q9NQC7
1 O00303 O60573
1 O14578 Q05586
1 P67870 Q8TAF3
1 P55157 P04114
1 P33993 Q9BRX2
1 P06400 Q6ZN30
1 Q6XZF7 O00401
1 P50548 P29323
1 Q9P031 Q9P286
1 P10275 P51946
1 P49715 P35251
1 Q00325 Q15628
1 P40337 Q3ZAQ7
1 Q7KZ85 Q8TAF3
1 Q15813 Q9BTW9
1 O75674 Q9UK61
1 O00623 P50542
1 Q9H1I8 Q12789
1 Q9NS68 Q13077
1 Q99704 P06213
1 Q9H5J8 P07199
1 Q9BUL8 Q9Y6E0
1 P10275 Q15650
1 Q96AV8 A0AVK6
1 P43699 Q06710
1 Q13137 Q53FD0
1 Q92769 O96028
1 P62826 P46060
1 O14641 Q14134
1 Q6V1X1 P02778
1 P28069 Q14994
1 Q99575 P78345
1 Q13794 Q92843
1 Q00987 Q99816
1 P13569 Q9HD26
1 Q9NPA8 Q9Y4A5
1 P62258 Q13627
1 P07476 P15924
1 Q99759 P40227
1 Q9H9A5 Q9NZN8
1 Q8N726 P11387
1 P01133 P04626
1 P20618 Q99436
1 O43172 O94906
1 Q99759 P58107
1 P30044 Q96BK5
1 P24522 P12004
1 Q9UHR5 Q9H9D4
1 P29374 P06400
1 Q13200 P19438
1 P15289 Q13873
1 Q13596 P25116
1 P10415 P29590
1 P04637 Q9UNH5
1 P23588 Q93009
1 Q8IU60 P20618
1 P99999 P04792
1 P04150 P78527
1 Q03113 P21918
1 Q9H1I8 Q9Y2S7
1 Q16531 Q13233
1 Q13402 P12830
1 Q92782 P04843
1 Q96HE7 P30101
1 Q15653 O15160
1 P09874 P38936
1 Q9UBP0 Q16799
1 Q7Z6M2 Q13616
1 Q99496 Q5VVX9
1 Q00597 O15287
1 P41238 Q9Y235
1 Q7Z2E3 Q9UID6
1 P02751 Q8IU80
1 Q15428 Q8IWX8
1 Q9UPX8 P62993
1 Q13895 Q12815
1 Q8N302 Q9UL45
1 P43489 Q13077
1 Q9Y4Z0 Q15020
1 O75083 Q15477
1 Q07820 O95271
1 Q9UET6 Q13526
1 Q05516 P43364
1 Q12906 Q08211
1 Q99689 Q6PGQ7
1 P08581 Q8N307
1 P62256 Q9BWF2
1 Q99558 P47897
1 P12004 Q8WVB6
1 O14497 P51532
1 Q9UPW5 Q9P2P1
1 P20963 P04234
1 P28749 Q9NY61
1 P78396 P42704
1 O94874 Q96B02
1 Q9Y230 Q9Y2X3
1 O75376 P10827
1 O75791 P04626
1 P20929 P52907
1 P50458 Q9NVW2
1 Q9Y244 P20618
1 Q9Y5V3 Q9NRC8
1 O94817 P62273
1 Q96AP0 Q9BSI4
1 P04626 P51813
1 Q14005 Q9BZL4
1 P35251 P01106
1 Q9ULZ9 P01375
1 Q8TEB7 Q9NPD8
1 P30613 Q9Y6I4
1 Q9GZN1 Q9Y230
1 P40763 P61073
1 Q13077 Q9Y6Q6
1 Q9UGN5 O43684
1 P58107 P19438
1 Q14790 P06400
1 O75665 Q5JY77
1 Q99615 Q9NRI5
1 O00232 O75832
1 P49368 Q13033
1 Q04637 Q9Y6I4
1 O15160 Q9GZS1
1 Q9BUI4 P05423
1 P61812 P20742
1 Q14203 Q96RK4
1 P30876 P62487
1 P26992 O75462
1 Q14511 P49023
1 Q96B97 Q99961
1 Q9Y230 Q15366
1 O15198 O95782
1 Q14204 Q9BUV8
1 O15049 P46934
1 P04233 P16070
1 P78527 P19438
1 Q9NRI5 P11532
1 Q6NZY4 O75400
1 P14317 Q96PU8
1 Q9BZZ2 Q92752
1 Q14008 Q92932
1 P60228 Q9GZR7
1 P56537 P54577
1 Q6ZN18 Q09028
1 Q9BVP2 O75940
1 Q9UKR5 P51159
1 Q9UKY1 O75381
1 Q92556 P98174
1 Q9UQ35 Q9H307
1 Q13574 P48357
1 Q15428 Q92733
1 Q13485 P17098
1 Q16531 P38936
1 Q9UKY1 Q9NQZ2
1 Q9Y228 P50990
1 Q15428 P26368
1 Q05655 Q92793
1 P10275 Q15652
1 Q96Q27 Q9UBF6
1 P52630 P48551
1 O75182 Q9H7L9
1 Q9Y333 Q7L2J0
1 P62273 O15519
1 Q92769 Q9UBB5
1 Q05397 P18031
1 Q01831 P12004
1 P26441 P02649
1 P46108 P17600
1 P58546 P19838
1 Q15185 Q9NRG4
1 Q9Y2K5 P54253
1 Q9BW27 P26641
1 Q9Y4E8 O00231
1 Q9Y4R8 Q13315
1 P21127 Q14790
1 P53611 P51159
1 Q14088 O95197
1 Q8NC60 Q9NUQ8
1 Q6IBW4 P42695
1 P52926 Q04206
1 P52630 Q92793
1 Q14331 Q15020
1 Q13137 Q7L590
1 P01730 O43561
1 Q9UJY5 Q99523
1 O96007 Q9NUQ8
1 O75643 O95400
1 P19388 O15514
1 Q68CJ9 Q93009
1 Q00987 Q5VVX9
1 P04233 Q9UBX1
1 Q9BXL7 O75083
1 P02647 P80108
1 Q04206 P21980
1 Q9UPX8 O60241
1 P58546 Q9H8T0
1 Q00403 P20749
1 P47224 O43504
1 Q02156 Q05586
1 Q9GZR7 Q96E40
1 P53350 P04637
1 O75815 Q15631
1 O95931 Q9HC52
1 Q9HC73 P16871
1 Q14749 P49407
1 P61201 P25963
1 Q9Y230 Q92600
1 P51587 P24864
1 Q96KM6 P49754
1 P53990 P13798
1 P47928 P15172
1 Q14201 P54253
1 P35250 Q8WVB6
1 P20333 Q00610
1 Q9UI12 Q9Y5J5
1 Q8IV08 O14964
1 Q9BX70 Q5RL73
1 Q96PK2 Q9UHC6
1 P06746 P12004
1 Q9BV40 O00161
1 Q14686 Q96RS0
1 Q15628 Q00610
1 Q01094 Q92793
1 P05093 P00167
1 Q7Z7M0 P54259
1 Q13485 P41235
1 Q01780 Q5SR56
1 P35606 Q9UKE5
1 O75909 P54253
1 P17947 Q08945
1 P55196 Q9NRD5
1 Q15287 Q9BU76
1 P63279 O60683
1 P83436 Q9H9E3
1 Q92993 Q7L5D6
1 P36894 Q15326
1 O43147 Q9NYQ7
1 P19235 Q9NSE2
1 O14746 Q15185
1 Q13618 P55854
1 O14775 Q15406
1 P53350 Q9H773
1 Q13077 Q07011
1 P40337 Q9Y5B9
1 P78347 Q7L2J0
1 Q9NX70 Q9BUE0
1 O14965 Q6PGQ7
1 Q01113 P23458
1 P29590 Q99856
1 Q92851 P15924
1 P40938 P12004
1 P10244 Q01094
1 Q9NPF4 Q9ULC0
1 Q99081 Q7RTS3
1 O15031 Q9H3S1
1 P53007 P20333
1 P04150 O60244
1 Q99615 Q99759
1 Q92616 O94966
1 P45985 Q96RU8
1 Q03135 Q9NRL3
1 O94782 Q13835
1 P42773 Q9NXS2
1 Q9BXW7 P04278
1 P12004 P18887
1 Q13838 P82979
1 P53350 P28066
1 Q9BXS5 P51116
1 P54578 O43242
1 Q9Y4W2 P01106
1 Q15121 O43464
1 P52907 Q9UFF9
1 P01040 Q92817
1 P62633 P62899
1 Q9Y561 P63244
1 P78371 P24864
1 Q8WWW0 Q9NYB0
1 O43353 P63279
1 Q9BQ89 P62993
1 P19838 Q9UN86
1 P51116 Q96F07
1 P42568 P51825
1 O95359 Q92830
1 Q9Y383 O95425
1 O75113 O15116
1 O14893 P62318
1 O75791 O15156
1 P19388 A0JLT2
1 Q96A44 Q15369
1 Q9H211 Q13616
1 O75182 P51608
1 P10275 P51532
1 Q9UKE5 P19634
1 O43741 Q13131
1 P11912 P55107
1 Q12959 O60260
1 O75340 Q9UBV8
1 P29371 Q86UU9
1 Q8WXE1 O60934
1 P56945 Q15942
1 Q96QK1 P40337
1 P31323 Q5JQC9
1 Q9Y5X1 P48023
1 O75791 Q8WV28
1 Q8IX03 Q8IW50
1 Q9NW61 Q96BK5
1 Q9NXF1 Q8IY92
1 Q13485 Q99466
1 Q8WWY3 Q7L2J0
1 Q9Y576 Q9UBF6
1 P60468 P04114
1 Q9UPT5 Q96A65
1 Q16513 O43639
1 O43172 Q15020
1 Q9P287 P51587
1 Q9ULM6 O75175
1 Q8N5D0 Q9ULK4
1 Q5T3J3 O14717
1 P07602 O15198
1 P62993 Q92949
1 Q9Y297 P19838
1 Q99704 P10721
1 P18074 P50613
1 O43914 P43403
1 O14641 Q7Z7J5
1 Q8IYF3 Q96FH0
1 O14544 Q9BYM8
1 Q02363 P06400
1 P09874 O43684
1 P08047 Q13118
1 P10124 P16070
1 P16298 O14543
1 Q9HCS7 Q5VU97
1 P42680 Q05209
1 Q13190 O14653
1 P35240 O14964
1 Q00653 O95831
1 Q9UM13 Q9UJX3
1 P80108 P08174
1 P54257 Q9H0U9
1 Q8TAF3 Q9NX24
1 Q9P258 Q9H1Y0
1 P49407 P25025
1 P20749 Q14686
1 Q9UKR5 P17028
1 P16070 P09038
1 P41279 Q13546
1 Q13233 P62263
1 Q9NZN5 P16070
1 Q9Y5K5 P17980
1 Q00325 P19438
1 P54253 Q9UGR2
1 P62993 P58107
1 O76038 O00161
1 O94979 O75340
1 Q9Y3C0 Q9UL45
1 Q9BWF2 Q12933
1 O60716 Q14247
1 P26992 P46108
1 P78396 P38398
1 Q9BXP8 P17936
1 O95149 Q16637
1 Q9NZZ3 P63173
1 Q9NPI6 Q13485
1 O95907 Q9UBS3
1 O75818 P78345
1 O60341 Q16891
1 P53350 Q13526
1 Q99558 Q9Y230
1 Q96T60 O94972
1 P98170 Q9UHV2
1 P40763 Q9UGK3
1 Q12824 P17676
1 P03372 Q15650
1 P42858 Q9BVJ6
1 O60674 P14784
1 P42081 Q5T0T0
1 P32927 P23458
1 O95081 Q9UBC2
1 P40763 Q92793
1 Q9BXS5 Q96BR9
1 P19388 P52434
1 O95163 P25963
1 P37173 O95405
1 P35251 P49959
1 Q8TF61 Q9NRI5
1 Q12824 P04637
1 Q99435 P54259
1 Q9UER7 P37173
1 P42566 O43426
1 O00590 Q9Y4X3
1 P25705 Q99558
1 P29590 Q92547
1 Q6XZF7 Q92558
1 P51532 P82094
1 O95819 P19634
1 O15530 Q8IWY9
1 Q9Y5B0 Q9BQA1
1 Q9UJX2 Q9H211
1 Q13485 P08047
1 Q99698 Q96DF8
1 Q86UL8 P60484
1 Q13523 Q15287
1 Q9UK53 Q9Y4A5
1 P98175 P54259
1 P14635 Q9UII4
1 Q96A57 P49703
1 P30304 P41227
1 Q9NPA8 Q92830
1 P46527 P14635
1 Q13315 Q7Z6Z7
1 P38435 P00742
1 P78406 P26718
1 P20618 P40337
1 O95149 P18621
1 P51116 O95751
1 Q9NVU0 P78406
1 Q9BTT4 P61218
1 P04150 Q14686
1 P04637 Q9UNL4
1 Q8WYR1 P21912
1 Q9NRX3 Q9Y383
1 Q92945 O75815
1 Q16342 Q70EL4
1 P48643 Q9Y228
1 Q8N2M8 Q13627
1 P98172 P29323
1 Q9BSI4 Q13472
1 Q15596 P37231
1 O00303 O15519
1 Q9BUQ8 O43172
1 Q9H7B2 Q9UN86
1 Q96KM6 O75794
1 Q16665 Q9UHD8
1 P51116 O60232
1 O14733 Q99683
1 P27694 Q8NG08
1 Q92993 P37275
1 Q9NX70 Q96HR3
1 P49023 Q13480
1 Q14191 Q8TAF3
1 P04626 O00459
1 P49842 Q07864
1 Q9Y4Z0 Q7L2J0
1 O15357 P56945
1 Q5XPI4 P54277
1 P52798 P45985
1 P51617 Q86XR7
1 P28749 P24864
1 P35568 Q13322
1 P56192 Q13233
1 P41182 Q8N143
1 P49715 P23511
1 Q86UU5 Q9NW38
1 Q9Y3A3 Q96KS0
1 Q13526 Q9Y6Q9
1 P57740 Q8WYP5
1 O43663 O94972
1 Q9Y3Q8 Q9H0I2
1 P01344 P02787
1 P49720 P49721
1 Q9HB71 Q9UKE5
1 P49715 Q14686
1 Q01094 Q14686
1 Q9UKY1 Q9NX58
1 Q5T3J3 O43379
1 O15530 Q9H307
1 Q7Z406 Q96QT4
1 P20645 Q9NZ52
1 P51654 P09038
1 P00395 P20674
1 Q9GZT8 O60936
1 P02489 O75390
1 Q5VSL9 Q13033
1 P63167 Q99707
1 Q92769 Q13422
1 Q05397 P35568
1 Q8N488 O75461
1 Q9UHR5 Q15428
1 O15151 Q93009
1 P01138 Q99523
1 P14868 P62993
1 Q9UIW2 P35968
1 Q07021 O00221
1 P06400 P55212
1 P36406 Q12815
1 Q9BVG3 P12757
1 Q9NVC6 P15976
1 Q13105 P01106
1 Q9Y5V3 Q8NG27
1 P62487 P40337
1 P42771 O75419
1 P53350 O95251
1 O43583 Q9NX47
1 Q92616 P19447
1 P61247 Q9BV94
1 Q04206 P47712
1 P53611 P26374
1 P08697 Q92876
1 P32248 Q99731
1 P53350 Q7L5D6
1 Q9H0E3 P47710
1 P52434 O15514
1 Q99623 Q96T76
1 Q02487 Q99959
1 Q8TEY7 Q13228
1 P12004 P27695
1 P41159 P10909
1 Q9Y2I6 Q8N8B7
1 P29590 Q04206
1 P58340 Q9UHY1
1 Q13009 Q13387
1 P27816 Q14994
1 Q99615 O60921
1 P45973 P23497
1 Q9Y375 P31939
1 P51808 P06127
1 Q99689 Q9P2H0
1 P25054 P46940
1 P46108 P48023
1 Q9UP83 Q9H9E3
1 Q9UET6 Q9Y5M8
1 Q9NQT4 Q9Y5X9
1 P51148 Q9UH99
1 Q13485 Q8TEW0
1 P21580 Q15025
1 Q9HD15 P03372
1 Q9NRY6 Q15645
1 P46379 Q9BV68
1 Q99759 Q13813
1 Q08188 O94817
1 Q01362 P43405
1 O94874 Q9Y5J5
1 O60610 Q96QU8
1 P11274 P55196
1 Q12769 O94966
1 Q99689 Q96PY6
1 Q53HL2 P33981
1 P11912 P06127
1 Q6ZVK8 Q15633
1 Q13158 P48023
1 Q14739 Q8N3X1
1 Q9NS68 Q12933
1 Q9Y2I6 Q9UBZ4
1 P03372 Q01851
1 Q96EE3 P57740
1 P30101 P78536
1 Q15653 Q3ZCQ8
1 Q92851 Q9NZS9
1 O15260 Q9HAW0
1 Q86UR5 Q96E17
1 Q9NVC6 P03372
1 P51587 Q7Z589
1 P00505 Q9H1Y0
1 P48061 P27487
1 Q9Y2K7 Q96KM6
1 O00482 Q9Y6Q9
1 P49023 P98161
1 O75582 Q15831
1 Q13813 Q92889
1 Q8WZ19 Q9H6L4
1 Q9H3S1 Q9ULL4
1 P09619 Q16827
1 Q9Y3C4 P43351
1 P63208 Q6PGQ7
1 P35318 P05305
1 Q8N163 P40337
1 O00499 P17600
1 P30613 Q99972
1 Q14162 Q96GP6
1 Q15645 Q9NZF1
1 Q14114 Q15036
1 P49792 P46060
1 Q8ND30 Q99816
1 Q15428 Q9BXP5
1 Q13571 Q8IYW5
1 O95400 Q15637
1 Q13616 O14757
1 Q92793 O43474
1 P20618 O14730
1 Q8WXF8 O15519
1 P18077 Q96BK5
1 Q9UKE5 Q9Y3D3
1 O75925 P18031
1 P04637 Q13625
1 Q9HCS7 P24928
1 O43592 P49790
1 Q9UPT6 P49703
1 Q12756 P37231
1 Q8N302 Q15428
1 Q13485 O14757
1 O14893 Q9NRG4
1 O75970 Q6UVK1
1 Q5XKP0 Q9BRX2
1 Q9BQS6 Q9UKK9
1 P35606 P01106
1 Q9NYG5 Q9UM13
1 P62633 P39019
1 Q8IV36 P35520
1 O14737 Q9BVJ6
1 O43683 O43264
1 A0JLT2 Q9BUE0
1 P61244 Q13105
1 P99999 Q9UKE5
1 Q8WZ74 Q9Y6E0
1 Q86U42 P51532
1 Q9NQC7 Q9UM82
1 Q12906 P19525
1 Q12967 P55196
1 Q7Z6G3 Q93009
1 Q9H1I8 Q07065
1 P62993 O14513
1 Q99496 P35227
1 P30305 O14757
1 Q13571 P46934
1 Q8N5U6 Q9BVJ6
1 Q9UJY4 Q14677
1 P18146 O95644
1 Q9Y2W2 O60828
1 Q13287 P04198
1 P25189 O43303
1 Q01094 P50613
1 Q9P035 P20333
1 Q9Y5N6 Q9UBU7
1 P43364 Q96AJ1
1 Q13233 P42766
1 O14678 Q96BY9
1 Q05655 Q9H5V8
1 Q7L590 Q8NHQ1
1 P29083 P52657
1 Q5M7Z0 Q5VVX9
1 Q15154 Q5VYK3
1 Q99558 P62829
1 P56537 P12268
1 P61289 O00221
1 Q5VYV7 Q92889
1 P40189 Q99650
1 Q9Y3C7 P84090
1 O75496 P31270
1 P29692 O75815
1 Q9UET6 P31150
1 Q7Z2E3 P04637
1 Q05655 P78527
1 P05109 P06702
1 Q99547 Q9Y448
1 Q15648 P03372
1 P56537 Q14181
1 O76061 Q12972
1 P43026 Q13873
1 Q8NBJ4 P40429
1 Q9UNA4 P18887
1 Q16186 O43684
1 Q13546 P21580
1 Q15022 Q09028
1 P78347 P01106
1 Q05209 O15530
1 P49418 Q9Y6J0
1 Q8TEB7 P40818
1 Q12959 P78536
1 Q92530 Q96PU8
1 Q9UHD9 Q05086
1 Q9NQT4 Q7L2J0
1 P15018 P42702
1 P09874 P49916
1 Q9BUV8 Q16740
1 Q15645 Q15013
1 P48050 P11532
1 Q14676 P24928
1 P62487 P53803
1 Q9UKR5 P05109
1 Q9H270 O15116
1 Q8IVH8 O00499
1 Q99750 Q9P2T0
1 Q05519 P11387
1 O75909 Q7Z6G3
1 Q9Y5H5 P46108
1 Q9NV56 O95619
1 Q8IXJ6 P49591
1 Q9UPA5 Q86UR5
1 Q9UNE7 Q8WXU2
1 Q08211 Q00653
1 P32519 P06400
1 P06731 P52272
1 Q7L590 Q9P209
1 Q15653 P62888
1 P54253 P38432
1 P98164 P00749
1 P12004 Q07864
1 P13489 P21580
1 P20963 O76036
1 P34741 P14210
1 O75379 O43752
1 Q53GS9 Q9BUQ8
1 P40189 P42702
1 O43684 Q9UKE5
1 Q63HR2 P11362
1 Q8N5R6 Q12933
1 Q02156 P37840
1 P42684 P19174
1 P12004 Q9BQG0
1 P48634 Q10570
1 A0JLT2 Q96JH8
1 P30533 P98155
1 Q9GZT8 Q96H20
1 Q09019 O94966
1 P22735 Q02383
1 Q9BV36 Q9Y2J0
1 P16157 Q13009
1 Q9BS40 Q9Y266
1 Q9H761 Q9Y383
1 P46934 O14828
1 Q99750 P55055
1 Q9UBD9 O75462
1 P19838 P12980
1 Q6UXA7 Q92186
1 P21580 P62258
1 Q9NVC6 Q9BTT4
1 P60484 Q15831
1 Q9Y230 P20749
1 Q96PV0 Q05586
1 Q9UKA4 Q9NRG4
1 P54578 Q00597
1 Q9UK53 P15559
1 Q04206 P03372
1 Q8WXD5 P62316
1 P06454 Q99623
1 Q9Y3C7 Q16363
1 O00230 P32745
1 Q96AY2 Q8IY92
1 A0JLT2 O95402
1 Q6IE81 Q05086
1 P04629 P63167
1 O00203 P49407
1 P02686 P54259
1 P11912 P02760
1 O76071 P78344
1 P56192 Q00653
1 O75478 Q92830
1 Q9UQF2 P37840
1 Q12769 P57740
1 O60674 P19235
1 P42858 O75146
1 Q15466 Q14994
1 Q53EL6 P46777
1 P08908 O75899
1 Q8N1F7 O76071
1 P50570 Q99547
1 P78545 P47712
1 Q9NVV9 P26368
1 Q9Y3C5 Q86VP1
1 P08047 O00716
1 P54132 Q9H9A7
1 P02766 Q08379
1 P08603 P01024
1 P31949 P40337
1 P62826 Q92973
1 O94782 O60346
1 P78527 O60934
1 Q15428 O43684
1 Q01538 Q13526
1 P21579 Q6UXA7
1 O95163 P02766
1 Q9HCH5 Q9BWH6
1 Q14019 P40337
1 Q92841 Q15637
1 Q15628 O95831
1 Q9HCN4 P23025
1 Q9UQR1 Q6NZI2
1 Q15572 Q53T94
1 Q8N9I9 Q86UW9
1 P56192 Q99759
1 Q8N5R6 O60232
1 Q15139 P43405
1 Q07864 Q92547
1 P56537 Q8IZT6
1 P22004 P27037
1 P49959 P18858
1 O43292 Q96S52
1 P35568 P12830
1 P53708 P04004
1 Q15645 Q8WXK3
1 Q15428 P62306
1 O60763 Q96IW7
1 P06213 O14543
1 P03372 O95425
1 P54257 P30519
1 Q9P2B4 Q9Y6E0
1 P46379 Q96IP4
1 P02775 Q09019
1 Q14247 Q12873
1 Q8TAF3 Q86T24
1 Q13546 Q12933
1 Q9HB96 O15360
1 Q9Y230 Q9H6T3
1 Q8IVT5 P29323
1 Q9GZR7 O14717
1 O14641 Q9Y4D1
1 Q7Z434 O43318
1 Q96B97 O43426
1 Q05655 O15530
1 O43353 Q14790
1 P67870 P38432
1 P62993 Q9H204
1 Q13569 P03372
1 P62913 P01106
1 P62258 Q9NYJ8
1 Q9GZU2 P38398
1 P53350 Q8IY92
1 Q13114 P20333
1 Q99759 Q9Y230
1 P30260 Q9UJX6
1 P63279 Q86Y13
1 Q07021 Q13242
1 Q96G25 Q9BTT4
1 P10912 O43765
1 Q9Y383 Q9BQD7
1 Q9H9Y6 O00159
1 O43172 Q6P2Q9
1 P10275 P35269
1 Q13315 P50542
1 A8MT69 P63279
1 Q92945 Q13868
1 P14138 P23276
1 P08311 P17936
1 P60484 P03950
1 Q9HCH5 P51159
1 Q9UGK3 P12644
1 Q13485 O15151
1 P20930 P40337
1 O00716 P06400
1 Q9HCN4 Q9NVC6
1 Q9BXB5 Q96S55
1 Q9UBQ0 Q96QK1
1 Q13480 P23470
1 Q9H422 O43255
1 P40189 Q16619
1 Q93052 Q6UW56
1 P14210 P05981
1 Q9NRL3 Q5BIV9
1 P09012 O95400
1 P01106 Q92616
1 P62993 Q07666
1 O15265 Q92830
1 Q99698 O14964
1 P04150 Q13569
1 Q9NRZ9 P01106
1 P23769 Q05516
1 Q9UJ41 Q9BQD3
1 Q13287 O14964
1 O95405 Q8N0X7
1 Q13573 P12755
1 Q9BVK8 Q9P2A4
1 Q9UKY1 P23511
1 O75971 Q5SXM2
1 O75533 Q9Y3B4
1 A0JLT2 Q96RN5
1 Q9UHP3 P12273
1 O15143 O00401
1 Q9BYD3 Q9GZR7
1 Q9P2B4 Q5VSL9
1 Q8IZ08 Q9Y5V3
1 Q9H211 Q12834
1 O60502 Q9NQC7
1 Q6ZNA4 P63279
1 Q8N668 Q86X83
1 Q16512 Q15118
1 Q9UER7 Q00613
1 P04921 P30101
1 P04637 P32780
1 Q9Y4H2 O00459
1 P40692 P43246
1 P26951 P23458
1 P30260 Q76KD6
1 Q13526 Q12933
1 P19174 Q9NP31
1 O60716 Q86T24
1 Q99747 Q9UNK0
1 P04637 Q00987
1 P46060 Q7L2J0
1 P12004 P18858
1 P14866 Q9UHX1
1 Q9Y383 Q12873
1 Q9P2K9 P06731
1 Q9BUN8 Q9UKV5
1 P38432 Q9H2G4
1 Q16394 Q12931
1 P41235 P10589
1 O75533 O15519
1 O00482 P48552
1 A0JLT2 P52434
1 Q9UHY1 Q5T3J3
1 Q9UBN7 Q14203
1 O95197 P11362
1 P43243 Q99759
1 P41252 O00221
1 P42771 Q9UET6
1 Q01105 P62805
1 Q9BVC3 P12004
1 Q8WWY3 Q12962
1 Q9P286 P31151
1 O43292 Q9NZ81
1 P50458 P26367
1 P01040 P19957
1 O75400 P10586
1 Q9Y4E8 Q9Y333
1 Q9BQG0 Q9NY93
1 Q9NXR8 Q9NPF5
1 P04004 P01189
1 O14893 P62316
1 Q13439 Q96PK2
1 P13994 Q12933
1 Q99759 Q16543
1 Q92793 P19419
1 O00499 Q13393
1 P05386 Q6ZRI6
1 Q7L775 O95278
1 Q05397 P40259
1 Q15369 Q504Q3
1 Q04206 Q8N668
1 Q92769 Q00688
1 Q13137 O00214
1 P38432 Q96HA8
1 Q8N9I9 Q969T4
1 P10275 Q99933
1 P98170 Q9UHD2
1 Q99750 Q9NQX5
1 Q9Y297 P63208
1 P62256 O00237
1 Q92993 O15211
1 Q14232 P14866
1 Q96ST3 Q9UI36
1 Q12988 O60896
1 P01106 Q9NYY8
1 P30260 P51955
1 P18031 P35754
1 Q8TD17 P03372
1 Q9UHD2 P25963
1 Q9BQA5 Q9UBB5
1 Q9UER7 Q9H3D4
1 Q15046 P29692
1 Q9Y230 Q9BSD7
1 Q5T3J3 O14737
1 P62487 P49842
1 P62380 O00268
1 P04637 Q93009
1 P38398 P54727
1 Q9H5V7 O95751
1 P24928 O94762
1 P31150 P36915
1 P13224 P14770
1 Q99689 O43719
1 P28749 Q9P1U1
1 P14635 P24522
1 Q01362 P12319
1 P62993 O14512
1 P61247 P45880
1 P10415 Q99638
1 Q8NEY8 P51878
1 Q15853 P06702
1 P30305 O14965
1 Q96RT1 Q9NRD5
1 Q8WUF5 P08047
1 Q52LW3 P43364
1 O15259 Q9HBL0
1 Q9Y2K7 P63208
1 Q13042 O95996
1 Q13190 Q8WVM8
1 P19438 Q92616
1 Q01459 Q96RU3
1 P53355 P19438
1 Q16186 Q9Y5L4
1 Q15428 O60828
1 Q13616 P63208
1 P54253 Q9H0E2
1 Q9C000 P51878
1 P25391 Q8IU80
1 Q9UPR0 Q8TD84
1 P11717 P20933
1 Q7L590 Q9BWH6
1 P67870 Q00688
1 Q5VSL9 Q8WZ74
1 Q9H0E3 Q4LE39
1 P05388 O95793
1 P49916 P18887
1 Q05397 O75925
1 P29692 Q70Z53
1 Q9H832 Q00987
1 O00567 Q7L2J0
1 O75376 O60907
1 Q13402 Q9P202
1 Q99759 Q9ULX6
1 P15407 O95751
1 Q9NQC7 Q6Q0C0
1 P35568 O15524
1 Q92769 Q9BPY8
1 Q9H1Y0 P30085
1 Q3ZCQ8 Q9H8T0
1 P10415 O15151
1 Q9UNZ2 P37108
1 P62993 Q92932
1 Q9NX55 Q96PU8
1 Q9UJA3 P33993
1 O75352 Q9H0J4
1 P62380 Q8N357
1 Q9UBX5 P08294
1 Q04206 Q9UHD2
1 O00522 Q9BSQ5
1 Q92530 O95400
1 Q9P0U4 Q9UBL3
1 P04637 P61201
1 Q16543 Q9GZS1
1 Q5TCY1 P47710
1 O75334 O75145
1 O75716 Q93063
1 Q9UHF0 P21246
1 Q03135 P35968
1 Q86UT5 Q9UIG8
1 P08581 P19174
1 Q6WBX8 Q99638
1 P11831 Q14686
1 O60716 Q96RT1
1 Q9UPT5 Q8WWV3
1 Q9Y5Q8 Q12962
1 Q9Y4E8 O43395
1 P42771 O14965
1 P63272 O43719
1 Q86V81 Q9Y5S9
1 P08047 P51610
1 Q00688 Q9UKE5
1 Q6IE81 Q9UNL4
1 P30622 P43034
1 P23443 O14746
1 O75940 Q76L83
1 A0JLT2 Q9NVC6
1 P26010 O14924
1 Q8TBC4 P54727
1 Q03135 P09619
1 Q53EL6 Q9Y297
1 Q05209 Q13480
1 O15067 P40337
1 O15198 Q99959
1 O43639 O60500
1 Q8IYI6 Q9NS73
1 P46100 Q9H7U1
1 O94906 Q9Y5J5
1 P06400 Q9NY61
1 Q01105 P06454
1 Q8IW19 P49917
1 Q04206 P25963
1 P10275 P06396
1 Q9BQA1 Q15022
1 Q53GS9 Q7L0Y3
1 Q96RL1 Q86XR8
1 P49023 P35240
1 Q03113 P16473
1 Q7Z2E3 O94972
1 P60033 Q99972
1 Q9Y2R2 P42768
1 P52594 P42566
1 Q12959 P11274
1 Q96BK5 P58107
1 Q99759 P42677
1 Q96FW1 Q9UBL6
1 Q13105 Q92547
1 Q969D9 P16871
1 Q00653 O14757
1 Q9NYF8 Q9Y2U8
1 Q9Y4E8 Q13228
1 O75940 Q9Y4A5
1 Q96P70 Q7L2J0
1 O60674 P04626
1 Q9Y3C7 Q9H6R7
1 P62993 Q9BWF2
1 Q15287 Q9UHX1
1 O43172 Q9Y333
1 Q15648 Q96RS0
1 Q13099 O75940
1 P14635 P27816
1 P56537 P22234
1 Q13233 P52272
1 O60674 P19438
1 Q13105 P03372
1 P13569 O14745
1 Q9NPC6 O15273
1 Q86UR5 Q8IUD2
1 O00303 Q8TAF3
1 Q6NXE6 Q9NRP7
1 P55196 P29323
1 Q5VT25 Q9BZL4
1 P40189 Q8NI17
1 P62829 Q9BRP8
1 Q9BUE0 Q93074
1 P62888 Q13233
1 Q15428 Q9BQ61
1 Q12824 P04150
1 Q9ULJ8 Q8TAF3
1 P06454 P40763
1 Q12905 Q8WXA9
1 O94972 Q6ZVK8
1 O60500 Q9Y5K6
1 Q9BUE0 Q9H204
1 P12757 P78344
1 O75400 Q9Y2W2
1 Q15393 O14964
1 O15259 Q9H204
1 P60228 P55884
1 O95376 Q969T4
1 P62072 Q9Y5J7
1 Q9UKY1 O14798
1 Q9NPP4 Q96P20
1 Q13200 P21246
1 O95400 P46934
1 Q03518 Q03519
1 Q8N488 Q99496
1 P54259 Q9P2R6
1 P10155 Q9BXF6
1 Q6P2Q9 P01106
1 Q03113 Q12802
1 Q8N357 P50454
1 Q9Y3C5 P21580
1 P61968 P38398
1 Q9P035 Q15714
1 Q92793 Q13105
1 P42680 P19174
1 P28324 P38398
1 P78406 Q99567
1 Q5D1E8 Q9NZD4
1 Q92769 Q969S8
1 Q99683 Q13077
1 P67870 Q15287
1 P48637 Q14653
1 P17480 Q13428
1 Q9UKX7 O94829
1 O96017 Q9Y294
1 Q92968 O75381
1 P48444 Q9Y5J5
1 Q9Y4Y9 Q9NQT4
1 Q93088 Q8NFJ9
1 Q92817 P07476
1 O60674 P62993
1 Q9BZR9 Q13404
1 P03952 P17936
1 P78396 Q92615
1 Q93009 Q9UQR0
1 P49848 O00268
1 O43157 P19174
1 Q6XZF7 Q8N8S7
1 Q9UJY4 Q15276
1 Q13526 Q9GZR7
1 P29692 Q9UET6
1 O14893 P09382
1 Q96G74 Q9NS86
1 Q14118 O15230
1 P15336 Q14686
1 O14832 P43364
1 Q9UMX6 P51841
1 P42166 O43765
1 P29459 Q14213
1 O75822 Q99613
1 Q01094 Q00577
1 P10071 P12755
1 O60674 P61073
1 Q96Q27 Q15370
1 Q13227 Q12873
1 Q9NP79 O60232
1 P37840 P07101
1 Q9Y2I6 Q92917
1 P40337 P42766
1 Q15427 P36894
1 P28070 Q8IY92
1 O14964 Q9NZ52
1 Q8IWR1 P03372
1 P46781 Q13233
1 Q8WVM7 O15198
1 Q9H422 Q9BQQ3
1 Q8TEQ6 Q15287
1 Q9NQS7 O15392
1 P36544 P05067
1 O75400 Q9UHD9
1 P54253 Q7Z6M4
1 Q6VAB6 P41279
1 Q14677 Q00610
1 Q9BTT4 Q71F56
1 P28288 O14832
1 Q13813 Q9Y237
1 Q9UNE7 Q99759
1 Q8TE77 P53667
1 Q99497 O94966
1 Q9Y6Q9 Q96T76
1 P51003 Q04864
1 Q92466 Q01094
1 P53350 P25788
1 Q7L2J0 Q86XP3
1 P56537 Q96B36
1 P41212 Q92993
1 P78396 P38936
1 Q8WXI2 Q96NW7
1 P56537 P20618
1 P49189 P21580
1 Q9BSL1 Q9Y3C5
1 Q15773 Q15126
1 Q13490 O43557
1 O00231 O60383
1 P46087 Q12913
1 O75822 Q8NBJ4
1 Q03113 Q02156
1 Q14061 Q5UIP0
1 Q9Y679 Q9Y3C5
1 Q9H4K1 Q12933
1 O14802 Q9H6T3
1 Q9BXS5 Q13224
1 Q9Y333 Q9H9D4
1 Q13137 Q12933
1 Q9BTE0 Q9Y383
1 Q96KM6 Q5VU43
1 Q70EL4 Q96QK1
1 P04003 Q13873
1 Q99750 P54259
1 Q99759 Q9H6T3
1 P10244 Q969S3
1 Q9BQD3 Q96D59
1 Q14686 P10912
1 Q86U42 Q92973
1 P56134 Q92692
1 Q9P0L2 P27816
1 Q8NFW9 P51159
1 O75791 Q9ULH1
1 Q9Y5V3 Q9BUZ4
1 P46108 P08047
1 Q92574 P51948
1 Q9GZR7 P01106
1 Q8N3C0 Q15650
1 O75400 Q9Y4D1
1 P26010 Q12929
1 Q06190 P53041
1 Q9H5J8 Q3B726
1 Q92574 P14635
1 P35269 Q7L2J0
1 P01732 P04234
1 Q14684 P11387
1 Q8IVH8 P62993
1 Q01094 Q9Y4A5
1 P46736 P38398
1 Q8N9B5 Q00987
1 P29372 P18077
1 P46531 Q9GZL7
1 P63279 Q13867
1 Q8IUC4 P40337
1 Q96KM6 Q9Y283
1 Q96ST3 Q13886
1 Q92993 P19838
1 P54578 Q9Y5M8
1 Q13838 Q06265
1 Q96KM6 Q9BXP8
1 P36894 Q6KF10
1 Q92636 P25942
1 Q16236 Q8TD26
1 P51116 P38432
1 Q08752 O95251
1 P62826 Q6X4W1
1 O75461 Q9BYE7
1 P04629 P46108
1 Q9Y4H2 O60674
1 P46108 O60885
1 Q9UNF0 O43426
1 Q92974 P62258
1 P26992 Q9UBD9
1 Q9UQQ2 P19174
1 Q96ST3 P50539
1 P54253 O95411
1 Q9ULJ3 O43829
1 Q00987 Q92793
1 P20702 Q9BX67
1 P49407 O43298
1 Q86V81 O94913
1 Q96KR1 Q7L2J0
1 P19174 Q15464
1 P67870 P23443
1 O43172 P56134
1 Q99750 Q8WWR8
1 P46108 P10721
1 Q8NDC0 O75340
1 Q9UHD2 Q9BRV8
1 Q9Y4Z0 Q16637
1 Q9Y2I6 Q96CN9
1 P25205 P25963
1 Q99615 Q99638
1 Q13485 Q14956
1 Q9NRL3 Q13033
1 O75419 Q92547
1 Q05397 Q15654
1 P04150 Q8IZL8
1 P61244 P01106
1 O75486 Q15393
1 P61247 O00422
1 Q9UI95 O60673
1 P35869 P08047
1 O95059 Q9UGP4
1 P49137 Q8IXK0
1 Q93034 Q9Y575
1 P32418 P16298
1 Q9Y575 P06702
1 O95831 Q9HAW0
1 P35968 P51813
1 Q96GM5 Q9UIG0
1 Q13021 O43889
1 Q15046 Q92844
1 Q96BQ5 Q9Y3C5
1 Q9H1Y0 Q9Y266
1 P08559 P52429
1 O15534 Q5JY77
1 P12004 Q8IWY9
1 P30304 P62258
1 Q9Y3Q8 Q9UHY1
1 Q9H1J1 Q8IU60
1 Q99623 Q9UHI6
1 O43353 O95999
1 P29375 P04150
1 P04637 Q9H3D4
1 Q9UBQ5 Q99613
1 Q9NQC1 Q9UNL4
1 Q9UJX5 P12830
1 P46940 O00255
1 Q9H204 Q12774
1 P28749 P29374
1 P24071 Q9UKJ1
1 Q96NT1 P54257
1 Q9NVF7 Q12933
1 O43353 Q12933
1 P38435 P02818
1 Q9UBF6 Q9NWX5
1 Q14152 Q96RK4
1 Q9UET6 P48507
1 P46781 Q7L2J0
1 O60783 Q96BK5
1 Q8IWV1 P43405
1 Q8WTR7 Q8WV44
1 Q9UER7 P10275
1 P10323 Q05996
1 Q9Y6F6 Q13976
1 Q01804 Q9UL15
1 Q8TDU9 P01042
1 Q5SXM2 Q12962
1 Q99828 Q01780
1 P42566 Q9Y3C5
1 Q15428 O75934
1 Q12824 O96019
1 Q9UKV3 Q9NUQ8
1 P38398 P22314
1 P43088 P34995
1 Q9NX76 Q9HC24
1 P29590 Q5VVX9
1 Q15653 Q96A65
1 P38398 P53803
1 Q9NY26 Q15464
1 O14936 P31431
1 O14745 Q8IVM8
1 Q95604 Q03519
1 Q92994 Q08999
1 Q12959 Q9NQT8
1 P28715 P24928
1 P62487 P61218
1 Q8TE12 Q9UBR4
1 P51825 O15198
1 P10275 P38398
1 Q15648 O95402
1 Q99618 P30291
1 Q8NBJ4 O76071
1 P46108 P17542
1 Q13616 P35354
1 O75376 P15036
1 Q9NQ94 O95319
1 P51808 Q96BS2
1 Q9Y6N9 Q96PU8
1 Q8WTV0 P50542
1 P30260 P38936
1 Q9UBW7 Q8TAD8
1 Q01201 Q8N668
1 O75815 P56945
1 P25398 Q8NB14
1 Q9BYV9 Q9HBE1
1 Q6PJP8 O75925
1 Q9Y5V3 P53007
1 Q15672 P15172
1 P11831 P15172
1 P49754 Q5VVX9
1 Q13351 Q8TAQ2
1 Q9UBF6 Q8WXK4
1 Q9NZZ3 Q8TCY9
1 Q96T58 P48436
1 P62993 P10721
1 P15336 Q92793
1 O60894 P10997
1 P42680 P16471
1 P57086 P28698
1 P01019 P48147
1 Q9UHW5 Q8TAF3
1 P02751 Q02388
1 P04150 P01730
1 Q15109 P80511
1 O75400 P50453
1 P46527 P07947
1 Q13501 O95817
1 Q92481 Q99967
1 Q9H0R3 O95084
1 P78396 Q8NCQ7
1 Q96ST3 Q13118
1 Q99558 P62917
1 P61024 Q13309
1 P08047 O75475
1 Q9NYG5 Q93034
1 P04637 O43715
1 P19438 P48023
1 O15318 Q9BUI4
1 P40763 P38936
1 Q12834 Q9Y2Z4
1 P06702 O60285
1 P35968 O43915
1 Q9UQ07 P14635
1 P04637 P19544
1 Q969H4 O14733
1 P33151 Q8TEW0
1 Q8NAM6 O15198
1 P42261 Q14790
1 Q13596 O14964
1 Q14511 O75815
1 P07766 Q02880
1 O43734 Q13077
1 Q96ST3 P06454
1 Q05397 Q9UPT6
1 Q92793 O75175
1 O14979 O14964
1 Q15544 O00268
1 Q8IW19 Q13426
1 Q99832 Q9Y6E0
1 Q15428 O43395
1 Q5QP82 Q8IY92
1 Q92851 P55212
1 P27694 Q12888
1 Q9UKY1 Q13838
1 Q96JB5 Q92793
1 Q92769 Q05516
1 P78396 Q15008
1 Q15714 Q9UMS4
1 Q00403 Q12947
1 Q99728 P22314
1 Q14155 P37173
1 Q16774 Q9H832
1 P05026 Q5UIP0
1 P41235 Q13310
1 Q15326 Q7Z589
1 P78347 P40763
1 O43172 Q8WWY3
1 Q8TEY7 Q5VTL8
1 Q08211 Q6P2Q9
1 O60341 Q9H1I8
1 O43752 Q9BV40
1 Q13332 Q99689
1 Q04912 P62258
1 O15519 Q9UH99
1 Q96AG4 P40337
1 Q15628 Q13158
1 P15036 O95405
1 P12757 Q7Z6K1
1 P78330 P62857
1 O95424 Q9BTW9
1 Q9Y3C7 Q96K62
1 P01137 O00602
1 Q13111 Q9UIS9
1 P14625 P01266
1 Q13797 P49023
1 Q05516 P30556
1 Q06190 Q99741
1 O15260 Q13530
1 P46379 Q15714
1 Q8N1I8 O00453
1 Q9NX58 Q9UKE5
1 Q12959 P42768
1 Q9BW27 Q8NFH4
1 Q8N3C0 P11831
1 Q13137 Q9Y3C5
1 Q9P2I0 Q9NZC7
1 Q16543 Q13233
1 Q9NRI5 Q9UBB9
1 Q9NRL3 Q9Y4P8
1 O15357 Q9BX66
1 O14979 P31939
1 Q9Y297 Q13485
1 Q15631 Q9H1Y0
1 P41212 Q8N531
1 Q9NX58 Q9BRT6
1 P46060 Q9HC24
1 Q14112 P12757
1 O75486 O94864
1 P62805 P25205
1 P04637 Q16363
1 Q9H204 Q5TCQ9
1 Q9HC35 O95376
1 Q96G25 O75381
1 O75461 Q9H2F5
1 O75175 Q9UFF9
1 P43034 Q14203
1 P01106 Q9Y678
1 Q9NX58 P61247
1 O00231 Q9BQ83
1 P55957 Q16611
1 Q15008 Q9BQ83
1 P01042 P04264
1 P56537 P49207
1 Q8WXI2 P21580
1 P35606 Q9NTJ5
1 O15198 Q13310
1 O76003 Q6UY14
1 P20807 Q7Z6G3
1 Q05655 P31431
1 O43172 O43290
1 Q5VTB9 Q969T4
1 Q9H0D6 Q9NRI5
1 P21359 Q05586
1 Q12959 P22459
1 Q92793 Q10567
1 Q7Z6J9 Q92989
1 Q9BW83 Q9Y547
1 P28749 Q9NPF0
1 Q4V328 Q9UGI8
1 P78396 P22234
1 O95985 Q9H9D4
1 O75694 P40337
1 Q15139 Q8WUI4
1 Q9Y3A3 Q8WZ74
1 Q96JN8 O94966
1 Q9UHV7 P38398
1 P04637 P00374
1 P27540 Q9GZR1
1 Q5UIP0 P50453
1 Q8N668 Q9NX08
1 Q9Y3A3 Q13033
1 P24928 Q9NZC7
1 P46527 P24864
1 Q9UPS6 Q6UXN9
1 Q99750 Q12906
1 Q9Y3Z3 Q9Y5J5
1 Q05655 P41594
1 P17676 P19419
1 Q9H773 Q96HA8
1 Q9Y376 Q9Y5L4
1 Q9NRX3 Q8N357
1 P13807 O15488
1 Q13114 Q9NS68
1 Q15560 O94967
1 P12004 Q13428
1 Q96JK9 P46531
1 P17181 P01574
1 Q13190 P55072
1 Q96HC4 Q9HCM9
1 Q92769 Q9UK53
1 Q03135 P03372
1 Q96SB4 P26368
1 Q12905 P19525
1 Q9H0I2 O14641
1 P09012 Q16637
1 Q969V5 Q969T4
1 O75674 Q96A33
1 P55884 Q14152
1 P04637 Q00688
1 P61769 Q30201
1 Q96EQ8 Q5VVX9
1 P43246 P38398
1 Q9UKV5 P04234
1 Q9HAW4 O14757
1 Q14114 O14713
1 O43516 P43403
1 P56645 O15516
1 P55345 P06400
1 P62633 Q9Y6M1
1 Q16531 P61968
1 P04278 P13798
1 O15287 P20618
1 Q9C040 Q96B02
1 Q9Y3P8 P43403
1 Q15334 P15529
1 P08887 P40763
1 O75446 Q9UK53
1 P62993 Q07912
1 P56537 Q9BZI7
1 Q99700 P13797
1 Q96DG6 O95400
1 Q13190 Q5UIP0
1 Q15653 P42704
1 P40692 Q9GZS3
1 P01303 P20382
1 P61758 Q9UHV9
1 O00198 Q92843
1 Q13546 Q8IUC6
1 P63279 Q9Y4E5
1 Q13501 Q14790
1 Q9UJ41 Q9UJY5
1 P07992 P23025
1 P02818 P07858
1 P30622 P42345
1 P63279 O95551
1 P98170 O43464
1 Q13480 Q16827
1 P25054 Q92845
1 Q9H3S7 Q9GZR7
1 Q96KM6 O15084
1 P13611 Q14242
1 P28907 P01730
1 P57087 Q9BX67
1 Q9Y6H5 P21246
1 P43364 Q8N131
1 P24278 Q12933
1 P15172 Q99623
1 Q96IZ0 Q9NVV9
1 P51532 P15976
1 P54132 P35251
1 Q13309 Q9UM11
1 Q96FW1 Q9UFF9
1 Q96HA1 P36406
1 Q9HC24 O95470
1 O15446 P23025
1 P62805 Q5QJE6
1 O14594 Q92752
1 Q9BVP2 O76071
1 Q15788 O75469
1 O00168 P62136
1 A4D1P6 Q9UNK0
1 P26022 P09038
1 Q96FW1 Q96FJ0
1 P54253 Q99700
1 P04183 Q9UKR5
1 Q6VVB1 O95278
1 O43593 Q92769
1 A0JLT2 Q9H204
1 Q8IZL8 O14964
1 P62993 P08047
1 Q13813 P24666
1 P00749 P07858
1 Q9Y3A3 P22234
1 Q9GZS1 Q9Y5B9
1 P14635 P38398
1 P15289 Q6UXB4
1 P10244 Q13309
1 Q15506 O75969
1 Q14643 O76074
1 P10275 Q9Y6Q9
1 Q96L11 P10074
1 Q5UIP0 O14717
1 Q96ST3 Q09028
1 P46108 P14770
1 P03915 P08047
1 P00966 Q9H8T0
1 P78527 Q00653
1 Q96ST3 Q5PSV4
1 Q96T60 Q9UHI6
1 Q8NEC5 Q15654
1 O76064 Q969T4
1 O60936 P0C1Z6
1 Q9BXH1 Q07820
1 P40197 P07359
1 Q7L2J0 Q07812
1 Q13761 Q13951
1 Q9BQD3 Q8IYF1
1 Q6SJ96 P62380
1 P06396 Q05209
1 Q12874 Q15459
1 Q86XR7 P58753
1 P01106 Q9HAV4
1 P09382 P12018
1 P19174 Q13224
1 P42768 Q05209
1 Q32P28 Q8TAF3
1 Q9BZD4 P52429
1 P51693 Q99547
1 O43157 Q9NPR2
1 P11831 P55212
1 P20823 P40763
1 Q9NWF9 P62256
1 Q15428 Q15393
1 P62306 P62316
1 Q96GX9 Q13077
1 P49407 Q03431
1 P24928 P51532
1 P06746 Q96T60
1 P62993 P04626
1 O43257 P67870
1 P19957 P04264
1 P62993 Q9Y2S0
1 Q9Y4P3 Q9H0E7
1 O00459 P10721
1 P02671 P08697
1 O96019 Q92830
1 P49354 P49356
1 Q8TDN6 Q9UBT2
1 Q92993 P20749
1 Q04206 O00221
1 P08581 P18031
1 Q99801 P11831
1 P29597 P10912
1 P63167 P61925
1 Q14676 P38398
1 P63279 P55854
1 P42285 Q9HAU5
1 Q93038 O95150
1 P63241 P21980
1 Q9UK53 Q5PSV4
1 O14746 Q86US8
1 Q15287 Q12872
1 P62993 P35968
1 Q12962 Q8WTS6
1 P17676 Q9H7Z7
1 P20963 P62993
1 O75925 Q14790
1 Q99814 P17980
1 P52948 Q9NR21
1 Q9H267 Q9P2Y5
1 O75791 Q7L4P6
1 Q9NPE3 Q8TAF3
1 P99999 P16435
1 O00303 Q9Y262
1 Q9NX55 P02774
1 P61201 P51843
1 P04637 P78527
1 P55884 Q9Y262
1 Q9BXB5 Q13616
1 Q13535 P49959
1 O15121 P53985
1 O14802 Q9BWH6
1 Q14643 Q9NZU7
1 Q99750 Q03518
1 Q9UL45 Q96BD8
1 P15822 Q9Y297
1 O14713 P98164
1 P30041 P19878
1 O95631 Q6ZN44
1 O60502 P54257
1 Q15788 Q15562
1 Q03135 P18031
1 P23743 Q8WXA9
1 Q9Y620 O95400
1 P46100 Q9Y383
1 P38398 Q92547
1 Q9NTJ3 Q9NRG4
1 Q9NX58 O60832
1 P17542 Q12873
1 Q9NP79 P35520
1 Q99750 O15015
1 P61244 Q8TAD8
1 P02775 Q9NRL3
1 Q9NUP1 P78537
1 Q15653 Q9Y297
1 P00505 Q9NSA3
1 Q6QNY1 Q6QNY0
1 Q8IUC6 Q15629
1 O60687 P07858
1 Q14315 Q9H422
1 Q86UE8 Q9Y294
1 Q92542 Q14126
1 P28749 P41732
1 Q9Y295 P04632
1 Q96EP5 Q9NQZ3
1 P22033 Q8IVH4
1 Q14152 Q7L2H7
1 Q12866 Q14393
1 Q14257 Q13233
1 P15391 P20273
1 Q504Q3 Q58A45
1 P04637 P25208
1 P10275 P15336
1 Q5TKA1 P10242
1 P32780 P19447
1 O14492 P10721
1 Q13094 P43405
1 O95049 Q8NI35
1 Q9UKG1 Q86V24
1 Q99623 Q13761
1 O15516 Q8WYA1
1 Q9H832 Q86TM6
1 Q14247 Q9ULH1
1 O75400 Q13616
1 O15121 Q53HC9
1 Q12866 Q07912
1 Q15369 Q96BK5
1 P37231 Q5QJE6
1 P12757 Q13573
1 P04626 Q7Z6G8
1 Q9UK41 Q9Y294
1 P12004 Q14191
1 P53567 Q9Y2D1
1 O15533 Q03519
1 P42680 P48023
1 Q9UQ84 P54277
1 Q9Y547 P40337
1 Q99816 O14828
1 Q9Y230 P12004
1 Q9Y3C7 A0JLT2
1 P48552 P11473
1 Q15287 Q9NWU2
1 P17301 O00401
1 Q92993 P17028
1 Q00975 O14924
1 P49450 P09874
1 P62318 Q9BQA1
1 P02751 P12757
1 P19174 O15360
1 P04629 Q16827
1 Q09013 Q16082
1 Q00987 P03372
1 P08047 Q6VMQ6
1 Q99741 Q9UBD5
1 Q9C0C2 O95271
1 Q05516 Q8NHQ1
1 Q7Z3E1 Q13315
1 O75586 Q96G25
1 Q9P0R6 Q9NRG4
1 O95985 O94762
1 P17676 P19838
1 P43351 P19447
1 Q12824 Q92769
1 P05109 Q9Y575
1 P17542 Q99081
1 Q13702 O15146
1 O15265 Q14CW9
1 Q99728 P21246
1 Q92844 Q5D1E8
1 Q13315 P51587
1 P50542 Q99489
1 P19438 Q00610
1 Q13137 P57678
1 Q9BVJ6 Q13625
1 Q9H7Z7 Q01780
1 Q9C0A6 O95751
1 Q04864 Q00610
1 Q12846 Q8N3L3
1 P05060 Q14151
1 Q13227 Q9UJU6
1 O43556 O95376
1 Q9Y6J0 Q14814
1 P04629 Q9BVN2
1 Q92616 Q9HAW0
1 Q9NZN8 Q9UFF9
1 P25054 O43684
1 P63279 Q9BUZ4
1 P29083 P19447
1 P63279 Q969V6
1 P36542 Q9NRX1
1 P04792 Q9Y5V3
1 Q01094 Q09028
1 P78406 Q92890
1 P54198 Q9UMS0
1 Q02156 P13569
1 Q96HA1 P25963
1 Q9UBM7 Q9NPH0
1 P43699 Q04206
1 O75027 P22830
1 Q08999 P24864
1 O75379 Q9UEU0
1 Q9NRL3 Q9BVG4
1 Q05655 P09543
1 Q9H4K1 O94972
1 P51116 Q9NS73
1 P09455 O95237
1 P17275 Q14494
1 P33993 O14908
1 Q9HCS7 P23025
[truncated: 26,442 more rows]

## Sheet: Table S6-MLalgorithms
	RF	GLM	GBM	SVM
AUROC	0.828 ± 0.007	0.694 ± 0.012	0.814 ± 0.008	0.715 ± 0.020
AUPR	0.840 ± 0.009	0.692 ± 0.014	0.823 ± 0.011	0.727 ± 0.024
ACC	0.764 ± 0.004	0.643 ± 0.007	0.744 ± 0.004	0.667 ± 0.020
F	0.752 ± 0.006	0.644 ± 0.007	0.736 ± 0.006	0.657 ± 0.021
Precision	0.791 ± 0.002	0.643 ± 0.007	0.761 ± 0.003	0.679 ± 0.023
Specificity	0.811 ± 0.004	0.641 ± 0.008	0.777 ± 0.006	0.698 ± 0.029
Recall	0.716 ± 0.010	0.645 ± 0.008	0.712 ± 0.013	0.637 ± 0.025
Fallout	0.189 ± 0.004	0.359 ± 0.008	0.223 ± 0.006	0.302 ± 0.029
MCC	0.530 ± 0.007	0.287 ± 0.013	0.490 ± 0.007	0.336 ± 0.039

## Sheet: Table S7-DisorderTrainSet1
1 MYC_HUMAN MAX_HUMAN
1 MAX_HUMAN MYC_HUMAN
1 SHC1_HUMAN GRB2_HUMAN
1 GRB2_HUMAN SHC1_HUMAN
1 DAXX_HUMAN P53_HUMAN
1 P53_HUMAN DAXX_HUMAN
1 CANB1_HUMAN PP2BA_HUMAN
1 PP2BA_HUMAN CANB1_HUMAN
1 SAE1_HUMAN SAE2_HUMAN
1 SAE2_HUMAN SAE1_HUMAN
1 TF65_HUMAN IKBA_HUMAN
1 IKBA_HUMAN TF65_HUMAN
1 TF65_HUMAN GCR_HUMAN
1 GCR_HUMAN TF65_HUMAN
1 RASH_HUMAN RAF1_HUMAN
1 RAF1_HUMAN RASH_HUMAN
1 EGFR_HUMAN GRB2_HUMAN
1 GRB2_HUMAN EGFR_HUMAN
1 CRK_HUMAN GRB2_HUMAN
1 GRB2_HUMAN CRK_HUMAN
1 JAG1_HUMAN NOTC1_HUMAN
1 NOTC1_HUMAN JAG1_HUMAN
1 HIF1A_HUMAN VHL_HUMAN
1 VHL_HUMAN HIF1A_HUMAN
1 NCBP2_HUMAN NCBP1_HUMAN
1 NCBP1_HUMAN NCBP2_HUMAN
1 CITE2_HUMAN EP300_HUMAN
1 EP300_HUMAN CITE2_HUMAN
1 HIF1A_HUMAN EP300_HUMAN
1 EP300_HUMAN HIF1A_HUMAN
1 P53_HUMAN MDM2_HUMAN
1 MDM2_HUMAN P53_HUMAN
1 SHC1_HUMAN EGFR_HUMAN
1 EGFR_HUMAN SHC1_HUMAN
1 B2CL1_HUMAN BCL2_HUMAN
1 BCL2_HUMAN B2CL1_HUMAN
1 RAD52_HUMAN RFA1_HUMAN
1 RFA1_HUMAN RAD52_HUMAN
1 B2CL1_HUMAN P53_HUMAN
1 P53_HUMAN B2CL1_HUMAN
1 APC_HUMAN GSK3B_HUMAN
1 GSK3B_HUMAN APC_HUMAN
1 DAXX_HUMAN MDM2_HUMAN
1 MDM2_HUMAN DAXX_HUMAN
1 ANDR_HUMAN MDM2_HUMAN
1 MDM2_HUMAN ANDR_HUMAN
1 CD3G_HUMAN CD3E_HUMAN
1 CD3E_HUMAN CD3G_HUMAN
1 L1CAM_HUMAN EZRI_HUMAN
1 EZRI_HUMAN L1CAM_HUMAN
1 P53_HUMAN IKBA_HUMAN
1 IKBA_HUMAN P53_HUMAN
1 ANDR_HUMAN PO2F1_HUMAN
1 PO2F1_HUMAN ANDR_HUMAN
1 TF65_HUMAN PPARG_HUMAN
1 PPARG_HUMAN TF65_HUMAN
1 GHR_HUMAN SHC1_HUMAN
1 SHC1_HUMAN GHR_HUMAN
1 GA45A_HUMAN CCNB1_HUMAN
1 CCNB1_HUMAN GA45A_HUMAN
1 EP300_HUMAN APEX1_HUMAN
1 APEX1_HUMAN EP300_HUMAN
1 P53_HUMAN RFA1_HUMAN
1 RFA1_HUMAN P53_HUMAN
1 XPA_HUMAN RFA1_HUMAN
1 RFA1_HUMAN XPA_HUMAN
1 WRN_HUMAN RFA1_HUMAN
1 RFA1_HUMAN WRN_HUMAN
1 PPARG_HUMAN RXRA_HUMAN
1 RXRA_HUMAN PPARG_HUMAN
1 VDR_HUMAN RXRA_HUMAN
1 RXRA_HUMAN VDR_HUMAN
1 TITIN_HUMAN TELT_HUMAN
1 TELT_HUMAN TITIN_HUMAN
1 CDN1B_HUMAN GRB2_HUMAN
1 GRB2_HUMAN CDN1B_HUMAN
1 SNW1_HUMAN NOTC1_HUMAN
1 NOTC1_HUMAN SNW1_HUMAN
1 UBP7_HUMAN P53_HUMAN
1 P53_HUMAN UBP7_HUMAN
1 WRN_HUMAN P53_HUMAN
1 P53_HUMAN WRN_HUMAN
1 GSK3B_HUMAN P53_HUMAN
1 P53_HUMAN GSK3B_HUMAN
1 NCOA3_HUMAN ANDR_HUMAN
1 ANDR_HUMAN NCOA3_HUMAN
1 STAT2_HUMAN STAT1_HUMAN
1 STAT1_HUMAN STAT2_HUMAN
1 ESR1_HUMAN BRCA1_HUMAN
1 BRCA1_HUMAN ESR1_HUMAN
1 MYC_HUMAN BRCA1_HUMAN
1 BRCA1_HUMAN MYC_HUMAN
1 P53_HUMAN BRCA1_HUMAN
1 BRCA1_HUMAN P53_HUMAN
1 EP300_HUMAN BRCA1_HUMAN
1 BRCA1_HUMAN EP300_HUMAN
1 NCOA3_HUMAN ESR2_HUMAN
1 ESR2_HUMAN NCOA3_HUMAN
1 SNW1_HUMAN VDR_HUMAN
1 VDR_HUMAN SNW1_HUMAN
1 EP300_HUMAN NCOA3_HUMAN
1 NCOA3_HUMAN EP300_HUMAN
1 YAP1_HUMAN P73_HUMAN
1 P73_HUMAN YAP1_HUMAN
1 RD23A_HUMAN ATX3_HUMAN
1 ATX3_HUMAN RD23A_HUMAN
1 MDM2_HUMAN UBP7_HUMAN
1 UBP7_HUMAN MDM2_HUMAN
1 EP300_HUMAN P53_HUMAN
1 P53_HUMAN EP300_HUMAN
1 GA45A_HUMAN CDN1A_HUMAN
1 CDN1A_HUMAN GA45A_HUMAN
1 FOS_HUMAN DDIT3_HUMAN
1 DDIT3_HUMAN FOS_HUMAN
1 DAXX_HUMAN SNW1_HUMAN
1 SNW1_HUMAN DAXX_HUMAN
1 EGFR_HUMAN CRK_HUMAN
1 CRK_HUMAN EGFR_HUMAN
1 EGFR_HUMAN STAT1_HUMAN
1 STAT1_HUMAN EGFR_HUMAN
1 SHC1_HUMAN ESR1_HUMAN
1 ESR1_HUMAN SHC1_HUMAN
1 ESR2_HUMAN ESR1_HUMAN
1 ESR1_HUMAN ESR2_HUMAN
1 NCOA3_HUMAN ESR1_HUMAN
1 ESR1_HUMAN NCOA3_HUMAN
1 EP300_HUMAN ESR1_HUMAN
1 ESR1_HUMAN EP300_HUMAN
1 PO2F1_HUMAN GCR_HUMAN
1 GCR_HUMAN PO2F1_HUMAN
1 RAF1_HUMAN BCL2_HUMAN
1 BCL2_HUMAN RAF1_HUMAN
1 SP1_HUMAN TF65_HUMAN
1 TF65_HUMAN SP1_HUMAN
1 EP300_HUMAN TF65_HUMAN
1 TF65_HUMAN EP300_HUMAN
1 SP1_HUMAN PO2F1_HUMAN
1 PO2F1_HUMAN SP1_HUMAN
1 OBF1_HUMAN PO2F1_HUMAN
1 PO2F1_HUMAN OBF1_HUMAN
1 RHEB_HUMAN RAF1_HUMAN
1 RAF1_HUMAN RHEB_HUMAN
1 P73_HUMAN MDM2_HUMAN
1 MDM2_HUMAN P73_HUMAN
1 EP300_HUMAN MDM2_HUMAN
1 MDM2_HUMAN EP300_HUMAN
1 HIF1A_HUMAN MDM2_HUMAN
1 MDM2_HUMAN HIF1A_HUMAN
1 EP300_HUMAN PPARG_HUMAN
1 PPARG_HUMAN EP300_HUMAN
1 AXIN1_HUMAN GSK3B_HUMAN
1 GSK3B_HUMAN AXIN1_HUMAN
1 SP1_HUMAN RXRA_HUMAN
1 RXRA_HUMAN SP1_HUMAN
1 MYC_HUMAN SP1_HUMAN
1 SP1_HUMAN MYC_HUMAN
1 HMGA1_HUMAN SP1_HUMAN
1 SP1_HUMAN HMGA1_HUMAN
1 P73_HUMAN MYC_HUMAN
1 MYC_HUMAN P73_HUMAN
1 HIF1A_HUMAN P53_HUMAN
1 P53_HUMAN HIF1A_HUMAN
1 PTTG1_HUMAN P53_HUMAN
1 P53_HUMAN PTTG1_HUMAN
1 TOB1_HUMAN SMAD4_HUMAN
1 SMAD4_HUMAN TOB1_HUMAN
1 TF65_HUMAN BRCA1_HUMAN
1 BRCA1_HUMAN TF65_HUMAN
1 ANDR_HUMAN BRCA1_HUMAN
1 BRCA1_HUMAN ANDR_HUMAN
1 STAT1_HUMAN BRCA1_HUMAN
1 BRCA1_HUMAN STAT1_HUMAN
1 EP300_HUMAN P73_HUMAN
1 P73_HUMAN EP300_HUMAN
1 RAD52_HUMAN WRN_HUMAN
1 WRN_HUMAN RAD52_HUMAN
1 CCNB1_HUMAN CDN1A_HUMAN
1 CDN1A_HUMAN CCNB1_HUMAN
1 SP1_HUMAN SMAD4_HUMAN
1 SMAD4_HUMAN SP1_HUMAN
1 ANDR_HUMAN DAXX_HUMAN
1 DAXX_HUMAN ANDR_HUMAN
1 MYC_HUMAN GSK3B_HUMAN
1 GSK3B_HUMAN MYC_HUMAN
1 P53_HUMAN PLK1_HUMAN
1 PLK1_HUMAN P53_HUMAN
1 HIF1A_HUMAN SP1_HUMAN
1 SP1_HUMAN HIF1A_HUMAN
1 DAXX_HUMAN UBP7_HUMAN
1 UBP7_HUMAN DAXX_HUMAN
1 NCOA3_HUMAN PPARG_HUMAN
1 PPARG_HUMAN NCOA3_HUMAN
1 MDM2_HUMAN ESR1_HUMAN
1 ESR1_HUMAN MDM2_HUMAN
1 P53_HUMAN ESR1_HUMAN
1 ESR1_HUMAN P53_HUMAN
1 GCR_HUMAN NCOA3_HUMAN
1 NCOA3_HUMAN GCR_HUMAN
1 GCR_HUMAN DAXX_HUMAN
1 DAXX_HUMAN GCR_HUMAN
1 NCOA3_HUMAN VDR_HUMAN
1 VDR_HUMAN NCOA3_HUMAN
1 AXIN1_HUMAN APC_HUMAN
1 APC_HUMAN AXIN1_HUMAN
1 GSK3B_HUMAN NOTC1_HUMAN
1 NOTC1_HUMAN GSK3B_HUMAN
1 SMAD4_HUMAN ANDR_HUMAN
1 ANDR_HUMAN SMAD4_HUMAN
1 GSK3B_HUMAN IPP2_HUMAN
1 IPP2_HUMAN GSK3B_HUMAN
1 SP1_HUMAN ANDR_HUMAN
1 ANDR_HUMAN SP1_HUMAN
1 SP1_HUMAN EP300_HUMAN
1 EP300_HUMAN SP1_HUMAN
1 TELT_HUMAN MDM2_HUMAN
1 MDM2_HUMAN TELT_HUMAN
1 RXRA_HUMAN GA45A_HUMAN
1 GA45A_HUMAN RXRA_HUMAN
1 P53_HUMAN TOP1_HUMAN
1 TOP1_HUMAN P53_HUMAN
1 ANDR_HUMAN ITF2_HUMAN
1 ITF2_HUMAN ANDR_HUMAN
1 ANDR_HUMAN GSK3B_HUMAN
1 GSK3B_HUMAN ANDR_HUMAN
1 ESR1_HUMAN EGFR_HUMAN
1 EGFR_HUMAN ESR1_HUMAN
1 TEBP_HUMAN ESR1_HUMAN
1 ESR1_HUMAN TEBP_HUMAN
1 TF65_HUMAN FUS_HUMAN
1 FUS_HUMAN TF65_HUMAN
1 PO2F1_HUMAN TF65_HUMAN
1 TF65_HUMAN PO2F1_HUMAN
1 MYC_HUMAN RAF1_HUMAN
1 RAF1_HUMAN MYC_HUMAN
1 P53_HUMAN CDN1A_HUMAN
1 CDN1A_HUMAN P53_HUMAN
1 PADI4_HUMAN P53_HUMAN
1 P53_HUMAN PADI4_HUMAN
1 EGFR_HUMAN SYUA_HUMAN
1 SYUA_HUMAN EGFR_HUMAN
1 EGFR_HUMAN GCR_HUMAN
1 GCR_HUMAN EGFR_HUMAN
1 NCOA3_HUMAN RXRA_HUMAN
1 RXRA_HUMAN NCOA3_HUMAN
1 GHR_HUMAN GRB2_HUMAN
1 GRB2_HUMAN GHR_HUMAN
1 CCNB1_HUMAN BRCA1_HUMAN
1 BRCA1_HUMAN CCNB1_HUMAN
1 SP1_HUMAN BRCA1_HUMAN
1 BRCA1_HUMAN SP1_HUMAN
1 ESR1_HUMAN SP1_HUMAN
1 SP1_HUMAN ESR1_HUMAN
1 MYC_HUMAN EP300_HUMAN
1 EP300_HUMAN MYC_HUMAN
1 P53_HUMAN SP1_HUMAN
1 SP1_HUMAN P53_HUMAN
1 DAXX_HUMAN TF7L2_HUMAN
1 TF7L2_HUMAN DAXX_HUMAN
1 P53_HUMAN GCR_HUMAN
1 GCR_HUMAN P53_HUMAN
1 CDN1A_HUMAN MDM2_HUMAN
1 MDM2_HUMAN CDN1A_HUMAN
1 P53_HUMAN AXIN1_HUMAN
1 AXIN1_HUMAN P53_HUMAN
1 GCR_HUMAN CALR_HUMAN
1 CALR_HUMAN GCR_HUMAN
1 ANDR_HUMAN CALR_HUMAN
1 CALR_HUMAN ANDR_HUMAN
1 RTN4_HUMAN B2CL1_HUMAN
1 B2CL1_HUMAN RTN4_HUMAN
1 DAXX_HUMAN P73_HUMAN
1 P73_HUMAN DAXX_HUMAN
1 EGFR_HUMAN ANDR_HUMAN
1 ANDR_HUMAN EGFR_HUMAN
1 ESR1_HUMAN TF65_HUMAN
1 TF65_HUMAN ESR1_HUMAN
1 NOTC1_HUMAN EP300_HUMAN
1 EP300_HUMAN NOTC1_HUMAN
1 SMAD4_HUMAN EP300_HUMAN
1 EP300_HUMAN SMAD4_HUMAN
1 RXRA_HUMAN FUS_HUMAN
1 FUS_HUMAN RXRA_HUMAN
1 TEBP_HUMAN GCR_HUMAN
1 GCR_HUMAN TEBP_HUMAN
1 P53_HUMAN BCL2_HUMAN
1 BCL2_HUMAN P53_HUMAN
1 RXRA_HUMAN TF65_HUMAN
1 TF65_HUMAN RXRA_HUMAN
1 RXRA_HUMAN PO2F1_HUMAN
1 PO2F1_HUMAN RXRA_HUMAN
1 PIM1_HUMAN MDM2_HUMAN
1 MDM2_HUMAN PIM1_HUMAN
1 EGFR_HUMAN PIM1_HUMAN
1 PIM1_HUMAN EGFR_HUMAN
1 EGFR_HUMAN RAF1_HUMAN
1 RAF1_HUMAN EGFR_HUMAN
1 EGFR_HUMAN STAT2_HUMAN
1 STAT2_HUMAN EGFR_HUMAN
1 PAI1_HUMAN PLMN_HUMAN
1 PLMN_HUMAN PAI1_HUMAN
1 HIF1A_HUMAN APEX1_HUMAN
1 APEX1_HUMAN HIF1A_HUMAN
1 CRK_HUMAN SHC1_HUMAN
1 SHC1_HUMAN CRK_HUMAN
1 CDN1B_HUMAN CCNB1_HUMAN
1 CCNB1_HUMAN CDN1B_HUMAN
1 EGFR_HUMAN EZRI_HUMAN
1 EZRI_HUMAN EGFR_HUMAN
1 ITF2_HUMAN EP300_HUMAN
1 EP300_HUMAN ITF2_HUMAN
1 HMGA1_HUMAN PPARG_HUMAN
1 PPARG_HUMAN HMGA1_HUMAN
1 SMAD4_HUMAN MAX_HUMAN
1 MAX_HUMAN SMAD4_HUMAN
1 STAT2_HUMAN EP300_HUMAN
1 EP300_HUMAN STAT2_HUMAN
1 RAF1_HUMAN B2CL1_HUMAN
1 B2CL1_HUMAN RAF1_HUMAN
1 GRB2_HUMAN PP2BA_HUMAN
1 PP2BA_HUMAN GRB2_HUMAN
1 GSK3B_HUMAN ATX3_HUMAN
1 ATX3_HUMAN GSK3B_HUMAN
1 SYUA_HUMAN CRYAB_HUMAN
1 CRYAB_HUMAN SYUA_HUMAN
1 SHC1_HUMAN CD3Z_HUMAN
1 CD3Z_HUMAN SHC1_HUMAN
1 BCL2_HUMAN PP2BA_HUMAN
1 PP2BA_HUMAN BCL2_HUMAN
1 STAT1_HUMAN EP300_HUMAN
1 EP300_HUMAN STAT1_HUMAN
1 AHR_HUMAN ESR1_HUMAN
1 ESR1_HUMAN AHR_HUMAN
1 MYC_HUMAN TF65_HUMAN
1 TF65_HUMAN MYC_HUMAN
1 BRCA1_HUMAN NCOA3_HUMAN
1 NCOA3_HUMAN BRCA1_HUMAN
1 BRCA1_HUMAN RFA1_HUMAN
1 RFA1_HUMAN BRCA1_HUMAN
1 EP300_HUMAN VDR_HUMAN
1 VDR_HUMAN EP300_HUMAN
1 MDM2_HUMAN TF65_HUMAN
1 TF65_HUMAN MDM2_HUMAN
1 EP300_HUMAN FOS_HUMAN
1 FOS_HUMAN EP300_HUMAN
1 P53_HUMAN ITF2_HUMAN
1 ITF2_HUMAN P53_HUMAN
1 BRCA1_HUMAN PO2F1_HUMAN
1 PO2F1_HUMAN BRCA1_HUMAN
1 AHR_HUMAN EP300_HUMAN
1 EP300_HUMAN AHR_HUMAN
1 NCOA3_HUMAN TF65_HUMAN
1 TF65_HUMAN NCOA3_HUMAN
1 RAF1_HUMAN GCR_HUMAN
1 GCR_HUMAN RAF1_HUMAN
1 NOTC1_HUMAN TF65_HUMAN
1 TF65_HUMAN NOTC1_HUMAN
1 AHR_HUMAN TF65_HUMAN
1 TF65_HUMAN AHR_HUMAN
1 WEE1_HUMAN CRK_HUMAN
1 CRK_HUMAN WEE1_HUMAN
1 ESR2_HUMAN EP300_HUMAN
1 EP300_HUMAN ESR2_HUMAN
1 SEPT4_HUMAN SYUA_HUMAN
1 SYUA_HUMAN SEPT4_HUMAN
1 SP1_HUMAN MECP2_HUMAN
1 MECP2_HUMAN SP1_HUMAN
1 MYC_HUMAN TOP1_HUMAN
1 TOP1_HUMAN MYC_HUMAN
1 MYC_HUMAN LMNA_HUMAN
1 LMNA_HUMAN MYC_HUMAN
1 MYC_HUMAN TDG_HUMAN
1 TDG_HUMAN MYC_HUMAN
1 NCBP1_HUMAN ROA1_HUMAN
1 ROA1_HUMAN NCBP1_HUMAN
1 DAXX_HUMAN ITF2_HUMAN
1 ITF2_HUMAN DAXX_HUMAN
1 FOS_HUMAN ESR1_HUMAN
1 ESR1_HUMAN FOS_HUMAN
1 RD23A_HUMAN DSS1_HUMAN
1 DSS1_HUMAN RD23A_HUMAN
1 TEBP_HUMAN PPP5_HUMAN
1 PPP5_HUMAN TEBP_HUMAN
1 ESR1_HUMAN PYR1_HUMAN
1 PYR1_HUMAN ESR1_HUMAN
1 ANDR_HUMAN EP300_HUMAN
1 EP300_HUMAN ANDR_HUMAN
1 ESR1_HUMAN ROA1_HUMAN
1 ROA1_HUMAN ESR1_HUMAN
1 P53_HUMAN APEX1_HUMAN
1 APEX1_HUMAN P53_HUMAN
1 ESR2_HUMAN SP1_HUMAN
1 SP1_HUMAN ESR2_HUMAN
1 CDN1A_HUMAN GEMI_HUMAN
1 GEMI_HUMAN CDN1A_HUMAN
1 SP1_HUMAN VHL_HUMAN
1 VHL_HUMAN SP1_HUMAN
1 AKT2_HUMAN ESR1_HUMAN
1 ESR1_HUMAN AKT2_HUMAN
1 MDM2_HUMAN NOTC1_HUMAN
1 NOTC1_HUMAN MDM2_HUMAN
1 DAXX_HUMAN PAX5_HUMAN
1 PAX5_HUMAN DAXX_HUMAN
1 VDR_HUMAN STAT1_HUMAN
1 STAT1_HUMAN VDR_HUMAN
1 ROA1_HUMAN IKBA_HUMAN
1 IKBA_HUMAN ROA1_HUMAN
1 TDG_HUMAN ESR1_HUMAN
1 ESR1_HUMAN TDG_HUMAN
1 BCL2_HUMAN SODC_HUMAN
1 SODC_HUMAN BCL2_HUMAN
1 MDM2_HUMAN RYBP_HUMAN
1 RYBP_HUMAN MDM2_HUMAN
1 CDN1B_HUMAN STMN1_HUMAN
1 STMN1_HUMAN CDN1B_HUMAN
1 EWS_HUMAN FUS_HUMAN
1 FUS_HUMAN EWS_HUMAN
1 EP300_HUMAN DDIT3_HUMAN
1 DDIT3_HUMAN EP300_HUMAN
1 ESR1_HUMAN CDN1A_HUMAN
1 CDN1A_HUMAN ESR1_HUMAN
1 PPARG_HUMAN SP1_HUMAN
1 SP1_HUMAN PPARG_HUMAN
1 PEX5_HUMAN CACP_HUMAN
1 CACP_HUMAN PEX5_HUMAN
1 CD3E_HUMAN CD3D_HUMAN
1 CD3D_HUMAN CD3E_HUMAN
1 P73_HUMAN P53_HUMAN
1 P53_HUMAN P73_HUMAN
1 CRY2_HUMAN PPP5_HUMAN
1 PPP5_HUMAN CRY2_HUMAN
1 PIM1_HUMAN CDN1A_HUMAN
1 CDN1A_HUMAN PIM1_HUMAN
1 ANDR_HUMAN CCNH_HUMAN
1 CCNH_HUMAN ANDR_HUMAN
1 GSK3B_HUMAN AKT2_HUMAN
1 AKT2_HUMAN GSK3B_HUMAN
1 RALA_HUMAN RASH_HUMAN
1 RASH_HUMAN RALA_HUMAN
1 RYBP_HUMAN P53_HUMAN
1 P53_HUMAN RYBP_HUMAN
1 PPP5_HUMAN ESR1_HUMAN
1 ESR1_HUMAN PPP5_HUMAN
1 PLK1_HUMAN MDM2_HUMAN
1 MDM2_HUMAN PLK1_HUMAN
1 VHL_HUMAN P53_HUMAN
1 P53_HUMAN VHL_HUMAN
1 VHL_HUMAN ANDR_HUMAN
1 ANDR_HUMAN VHL_HUMAN
1 CCNH_HUMAN P53_HUMAN
1 P53_HUMAN CCNH_HUMAN
1 BRCA1_HUMAN SAP_HUMAN
1 SAP_HUMAN BRCA1_HUMAN
1 FOS_HUMAN STAT1_HUMAN
1 STAT1_HUMAN FOS_HUMAN
1 TF7L2_HUMAN EP300_HUMAN
1 EP300_HUMAN TF7L2_HUMAN
1 RTN4_HUMAN BCL2_HUMAN
1 BCL2_HUMAN RTN4_HUMAN
1 SAP_HUMAN GHR_HUMAN
1 GHR_HUMAN SAP_HUMAN
1 AXIN1_HUMAN MYC_HUMAN
1 MYC_HUMAN AXIN1_HUMAN
1 TDG_HUMAN RXRA_HUMAN
1 RXRA_HUMAN TDG_HUMAN
1 NR1I2_HUMAN RXRA_HUMAN
1 RXRA_HUMAN NR1I2_HUMAN
1 GRB14_HUMAN EGFR_HUMAN
1 EGFR_HUMAN GRB14_HUMAN
1 GSK3B_HUMAN EWS_HUMAN
1 EWS_HUMAN GSK3B_HUMAN
1 41_HUMAN CALR_HUMAN
1 CALR_HUMAN 41_HUMAN
1 PLK1_HUMAN PTHR_HUMAN
1 PTHR_HUMAN PLK1_HUMAN
1 EP300_HUMAN MAX_HUMAN
1 MAX_HUMAN EP300_HUMAN
1 AGO2_HUMAN 4EBP1_HUMAN
1 4EBP1_HUMAN AGO2_HUMAN
1 MYOM1_HUMAN TITIN_HUMAN
1 TITIN_HUMAN MYOM1_HUMAN
1 VDR_HUMAN TDG_HUMAN
1 TDG_HUMAN VDR_HUMAN
1 EP300_HUMAN RD23A_HUMAN
1 RD23A_HUMAN EP300_HUMAN
1 ESR1_HUMAN RXRA_HUMAN
1 RXRA_HUMAN ESR1_HUMAN
1 ESR1_HUMAN SMAD4_HUMAN
1 SMAD4_HUMAN ESR1_HUMAN
1 MDM2_HUMAN GCR_HUMAN
1 GCR_HUMAN MDM2_HUMAN
1 AHR_HUMAN ANDR_HUMAN
1 ANDR_HUMAN AHR_HUMAN
1 BCL2_HUMAN MYC_HUMAN
1 MYC_HUMAN BCL2_HUMAN
1 PO2F1_HUMAN ESR1_HUMAN
1 ESR1_HUMAN PO2F1_HUMAN
1 FNTA_HUMAN TP4A3_HUMAN
1 TP4A3_HUMAN FNTA_HUMAN
1 ANDR_HUMAN GCR_HUMAN
1 GCR_HUMAN ANDR_HUMAN
1 FOS_HUMAN TF65_HUMAN
1 TF65_HUMAN FOS_HUMAN
1 TDG_HUMAN GCR_HUMAN
1 GCR_HUMAN TDG_HUMAN
1 TDG_HUMAN ANDR_HUMAN
1 ANDR_HUMAN TDG_HUMAN
1 SP1_HUMAN AHR_HUMAN
1 AHR_HUMAN SP1_HUMAN
1 ANF_HUMAN 41_HUMAN
1 41_HUMAN ANF_HUMAN
1 VDR_HUMAN FOS_HUMAN
1 FOS_HUMAN VDR_HUMAN
1 PO2F1_HUMAN VDR_HUMAN
1 VDR_HUMAN PO2F1_HUMAN
1 RXRA_HUMAN SNW1_HUMAN
1 SNW1_HUMAN RXRA_HUMAN
1 TOP1_HUMAN ROA1_HUMAN
1 ROA1_HUMAN TOP1_HUMAN
1 NKX31_HUMAN TOP1_HUMAN
1 TOP1_HUMAN NKX31_HUMAN
1 VDR_HUMAN P53_HUMAN
1 P53_HUMAN VDR_HUMAN
1 HMGA1_HUMAN APEX1_HUMAN
1 APEX1_HUMAN HMGA1_HUMAN
1 EZRI_HUMAN MDM2_HUMAN
1 MDM2_HUMAN EZRI_HUMAN
1 STAT1_HUMAN RXRA_HUMAN
1 RXRA_HUMAN STAT1_HUMAN
1 CD3E_HUMAN CD3Z_HUMAN
1 CD3Z_HUMAN CD3E_HUMAN
1 SP1_HUMAN CCNB1_HUMAN
1 CCNB1_HUMAN SP1_HUMAN
1 DSS1_HUMAN ADRM1_HUMAN
1 ADRM1_HUMAN DSS1_HUMAN
1 MAX_HUMAN MECP2_HUMAN
1 MECP2_HUMAN MAX_HUMAN
1 SYUB_HUMAN SYUA_HUMAN
1 SYUA_HUMAN SYUB_HUMAN
1 GCR_HUMAN EP300_HUMAN
1 EP300_HUMAN GCR_HUMAN
1 EP300_HUMAN VHL_HUMAN
1 VHL_HUMAN EP300_HUMAN
1 BCL2_HUMAN BRCA1_HUMAN
1 BRCA1_HUMAN BCL2_HUMAN
1 EWS_HUMAN HMGA1_HUMAN
1 HMGA1_HUMAN EWS_HUMAN
1 EWS_HUMAN SMAD4_HUMAN
1 SMAD4_HUMAN EWS_HUMAN
1 EWS_HUMAN DFFA_HUMAN
1 DFFA_HUMAN EWS_HUMAN
1 EWS_HUMAN RD23A_HUMAN
1 RD23A_HUMAN EWS_HUMAN
1 EWS_HUMAN ANFB_HUMAN
1 ANFB_HUMAN EWS_HUMAN
1 P53_HUMAN COX17_HUMAN
1 COX17_HUMAN P53_HUMAN
1 ESR1_HUMAN CCNH_HUMAN
1 CCNH_HUMAN ESR1_HUMAN
1 CFTR_HUMAN EZRI_HUMAN
1 EZRI_HUMAN CFTR_HUMAN
1 AF9_HUMAN PTN_HUMAN
1 PTN_HUMAN AF9_HUMAN
1 HIF1A_HUMAN MAX_HUMAN
1 MAX_HUMAN HIF1A_HUMAN
1 ICAL_HUMAN CRK_HUMAN
1 CRK_HUMAN ICAL_HUMAN
1 EP300_HUMAN GRB2_HUMAN
1 GRB2_HUMAN EP300_HUMAN
1 ESR1_HUMAN FMR1_HUMAN
1 FMR1_HUMAN ESR1_HUMAN
1 CDN1A_HUMAN SOSB1_HUMAN
1 SOSB1_HUMAN CDN1A_HUMAN
1 EP300_HUMAN EWS_HUMAN
1 EWS_HUMAN EP300_HUMAN
1 RD23A_HUMAN P53_HUMAN
1 P53_HUMAN RD23A_HUMAN
1 RYBP_HUMAN UBP7_HUMAN
1 UBP7_HUMAN RYBP_HUMAN
1 P53_HUMAN CRYAB_HUMAN
1 CRYAB_HUMAN P53_HUMAN
1 ROA1_HUMAN EWS_HUMAN
1 EWS_HUMAN ROA1_HUMAN
1 LMNA_HUMAN FUS_HUMAN
1 FUS_HUMAN LMNA_HUMAN
1 LMNA_HUMAN ROA1_HUMAN
1 ROA1_HUMAN LMNA_HUMAN
1 SOSB1_HUMAN EP300_HUMAN
1 EP300_HUMAN SOSB1_HUMAN
1 P53_HUMAN ROA1_HUMAN
1 ROA1_HUMAN P53_HUMAN
1 PLK1_HUMAN BRCA1_HUMAN
1 BRCA1_HUMAN PLK1_HUMAN
1 MDM2_HUMAN TOP1_HUMAN
1 TOP1_HUMAN MDM2_HUMAN
1 TEBP_HUMAN ANDR_HUMAN
1 ANDR_HUMAN TEBP_HUMAN
1 DAXX_HUMAN TF65_HUMAN
1 TF65_HUMAN DAXX_HUMAN
1 GA45A_HUMAN ESR1_HUMAN
1 ESR1_HUMAN GA45A_HUMAN
1 EP300_HUMAN XPA_HUMAN
1 XPA_HUMAN EP300_HUMAN
1 RHEB_HUMAN RASH_HUMAN
1 RASH_HUMAN RHEB_HUMAN
1 TF65_HUMAN PYR1_HUMAN
1 PYR1_HUMAN TF65_HUMAN
1 FNTA_HUMAN RAP2A_HUMAN
1 RAP2A_HUMAN FNTA_HUMAN
1 CFTR_HUMAN SAP_HUMAN
1 SAP_HUMAN CFTR_HUMAN
1 MYC_HUMAN PLK1_HUMAN
1 PLK1_HUMAN MYC_HUMAN
1 CD4_HUMAN GCR_HUMAN
1 GCR_HUMAN CD4_HUMAN
1 RASH_HUMAN FHOD1_HUMAN
1 FHOD1_HUMAN RASH_HUMAN
1 MYC_HUMAN SOSB1_HUMAN
1 SOSB1_HUMAN MYC_HUMAN
1 GRB2_HUMAN PYR1_HUMAN
1 PYR1_HUMAN GRB2_HUMAN
1 HMGA1_HUMAN ROA1_HUMAN
1 ROA1_HUMAN HMGA1_HUMAN
1 HMGA1_HUMAN LA_HUMAN
1 LA_HUMAN HMGA1_HUMAN
1 MYC_HUMAN P53_HUMAN
1 P53_HUMAN MYC_HUMAN
1 SHC1_HUMAN PYR1_HUMAN
1 PYR1_HUMAN SHC1_HUMAN
1 GRB2_HUMAN FUS_HUMAN
1 FUS_HUMAN GRB2_HUMAN
1 CRK_HUMAN AGO2_HUMAN
1 AGO2_HUMAN CRK_HUMAN
1 HMGA1_HUMAN PP1R8_HUMAN
1 PP1R8_HUMAN HMGA1_HUMAN
1 NCBP1_HUMAN AGO2_HUMAN
1 AGO2_HUMAN NCBP1_HUMAN
1 ADRM1_HUMAN EGFR_HUMAN
1 EGFR_HUMAN ADRM1_HUMAN
1 DCUP_HUMAN EGFR_HUMAN
1 EGFR_HUMAN DCUP_HUMAN
1 GRB2_HUMAN PPP5_HUMAN
1 PPP5_HUMAN GRB2_HUMAN
1 GA45A_HUMAN TDG_HUMAN
1 TDG_HUMAN GA45A_HUMAN
1 EGFR_HUMAN PPP5_HUMAN
1 PPP5_HUMAN EGFR_HUMAN
1 SMAD4_HUMAN DAXX_HUMAN
1 DAXX_HUMAN SMAD4_HUMAN
1 AXIN1_HUMAN DAXX_HUMAN
1 DAXX_HUMAN AXIN1_HUMAN
1 GSK3B_HUMAN TF65_HUMAN
1 TF65_HUMAN GSK3B_HUMAN
1 ANDR_HUMAN SHC1_HUMAN
1 SHC1_HUMAN ANDR_HUMAN
1 ANDR_HUMAN CRK_HUMAN
1 CRK_HUMAN ANDR_HUMAN
1 ANDR_HUMAN GRB2_HUMAN
1 GRB2_HUMAN ANDR_HUMAN
1 AGO2_HUMAN TEBP_HUMAN
1 TEBP_HUMAN AGO2_HUMAN
1 DSS1_HUMAN UBP7_HUMAN
1 UBP7_HUMAN DSS1_HUMAN
1 YAP1_HUMAN AXIN1_HUMAN
1 AXIN1_HUMAN YAP1_HUMAN
1 CCNB1_HUMAN NCBP1_HUMAN
1 NCBP1_HUMAN CCNB1_HUMAN
1 SYUA_HUMAN NCBP2_HUMAN
1 NCBP2_HUMAN SYUA_HUMAN
1 SYUA_HUMAN FMR1_HUMAN
1 FMR1_HUMAN SYUA_HUMAN
1 SYUA_HUMAN NCBP1_HUMAN
1 NCBP1_HUMAN SYUA_HUMAN
1 MYC_HUMAN NCBP2_HUMAN
1 NCBP2_HUMAN MYC_HUMAN
1 SYUA_HUMAN LA_HUMAN
1 LA_HUMAN SYUA_HUMAN
1 CDN1B_HUMAN MYC_HUMAN
1 MYC_HUMAN CDN1B_HUMAN
1 PLK1_HUMAN ATP7A_HUMAN
1 ATP7A_HUMAN PLK1_HUMAN
1 PLK1_HUMAN MECP2_HUMAN
1 MECP2_HUMAN PLK1_HUMAN
1 TEBP_HUMAN AHR_HUMAN
1 AHR_HUMAN TEBP_HUMAN
1 PLK1_HUMAN WEE1_HUMAN
1 WEE1_HUMAN PLK1_HUMAN
1 B2CL1_HUMAN CRYAB_HUMAN
1 CRYAB_HUMAN B2CL1_HUMAN
1 EP300_HUMAN PAX5_HUMAN
1 PAX5_HUMAN EP300_HUMAN
1 EP300_HUMAN TDG_HUMAN
1 TDG_HUMAN EP300_HUMAN
1 SODC_HUMAN PP2BA_HUMAN
1 PP2BA_HUMAN SODC_HUMAN
1 EP300_HUMAN HMGN2_HUMAN
1 HMGN2_HUMAN EP300_HUMAN
1 ANDR_HUMAN RAF1_HUMAN
1 RAF1_HUMAN ANDR_HUMAN
1 ESR2_HUMAN PPP5_HUMAN
1 PPP5_HUMAN ESR2_HUMAN
1 ESR1_HUMAN HIF1A_HUMAN
1 HIF1A_HUMAN ESR1_HUMAN
1 CDN1A_HUMAN EP300_HUMAN
1 EP300_HUMAN CDN1A_HUMAN
1 ATX3_HUMAN EP300_HUMAN
1 EP300_HUMAN ATX3_HUMAN
1 HMGA1_HUMAN PO2F1_HUMAN
1 PO2F1_HUMAN HMGA1_HUMAN
1 RD23A_HUMAN MDM2_HUMAN
1 MDM2_HUMAN RD23A_HUMAN
1 FOS_HUMAN NCOA3_HUMAN
1 NCOA3_HUMAN FOS_HUMAN
1 BRCA1_HUMAN AHR_HUMAN
1 AHR_HUMAN BRCA1_HUMAN
1 SOSB1_HUMAN P53_HUMAN
1 P53_HUMAN SOSB1_HUMAN
1 AKT2_HUMAN CDN1A_HUMAN
1 CDN1A_HUMAN AKT2_HUMAN
1 PPARG_HUMAN VDR_HUMAN
1 VDR_HUMAN PPARG_HUMAN
1 CCNB1_HUMAN EP300_HUMAN
1 EP300_HUMAN CCNB1_HUMAN
1 ANDR_HUMAN TF7L2_HUMAN
1 TF7L2_HUMAN ANDR_HUMAN
1 P73_HUMAN RASH_HUMAN
1 RASH_HUMAN P73_HUMAN
1 FOS_HUMAN LMNA_HUMAN
1 LMNA_HUMAN FOS_HUMAN
1 ESR2_HUMAN FMR1_HUMAN
1 FMR1_HUMAN ESR2_HUMAN
1 ESR1_HUMAN TOP1_HUMAN
1 TOP1_HUMAN ESR1_HUMAN
1 ESR1_HUMAN EWS_HUMAN
1 EWS_HUMAN ESR1_HUMAN
1 ESR1_HUMAN FUS_HUMAN
1 FUS_HUMAN ESR1_HUMAN
1 EIF1_HUMAN RENT2_HUMAN
1 RENT2_HUMAN EIF1_HUMAN
1 TF65_HUMAN STAT1_HUMAN
1 STAT1_HUMAN TF65_HUMAN
1 TITIN_HUMAN CRYAB_HUMAN
1 CRYAB_HUMAN TITIN_HUMAN
1 HIF1A_HUMAN ANDR_HUMAN
1 ANDR_HUMAN HIF1A_HUMAN
1 ANDR_HUMAN TF65_HUMAN
1 TF65_HUMAN ANDR_HUMAN
1 MDM2_HUMAN APEX1_HUMAN
1 APEX1_HUMAN MDM2_HUMAN
1 GSK3B_HUMAN MDM2_HUMAN
1 MDM2_HUMAN GSK3B_HUMAN
1 TF65_HUMAN UBP7_HUMAN
1 UBP7_HUMAN TF65_HUMAN
1 GA45A_HUMAN MDM2_HUMAN
1 MDM2_HUMAN GA45A_HUMAN
1 PPARG_HUMAN UBP7_HUMAN
1 UBP7_HUMAN PPARG_HUMAN
1 PPARG_HUMAN EGFR_HUMAN
1 EGFR_HUMAN PPARG_HUMAN
1 ANDR_HUMAN UBP7_HUMAN
1 UBP7_HUMAN ANDR_HUMAN
1 TDG_HUMAN SMAD4_HUMAN
1 SMAD4_HUMAN TDG_HUMAN
1 SMAD4_HUMAN RALA_HUMAN
1 RALA_HUMAN SMAD4_HUMAN
1 41_HUMAN CRYAB_HUMAN
1 CRYAB_HUMAN 41_HUMAN
1 EWS_HUMAN ATX3_HUMAN
1 ATX3_HUMAN EWS_HUMAN
1 EWS_HUMAN UBP7_HUMAN
1 UBP7_HUMAN EWS_HUMAN
1 UBP7_HUMAN HTRA2_HUMAN
1 HTRA2_HUMAN UBP7_HUMAN
1 NCOA3_HUMAN NR1I2_HUMAN
1 NR1I2_HUMAN NCOA3_HUMAN
1 ESR1_HUMAN ANF_HUMAN
1 ANF_HUMAN ESR1_HUMAN
1 HMGA1_HUMAN RXRA_HUMAN
1 RXRA_HUMAN HMGA1_HUMAN
1 RAP2A_HUMAN RAF1_HUMAN
1 RAF1_HUMAN RAP2A_HUMAN
1 TDG_HUMAN P53_HUMAN
1 P53_HUMAN TDG_HUMAN
1 TDG_HUMAN P73_HUMAN
1 P73_HUMAN TDG_HUMAN
1 RALA_HUMAN RAP2A_HUMAN
1 RAP2A_HUMAN RALA_HUMAN
1 SMAD4_HUMAN SNW1_HUMAN
1 SNW1_HUMAN SMAD4_HUMAN
1 SP1_HUMAN CRK_HUMAN
1 CRK_HUMAN SP1_HUMAN
1 CRK_HUMAN GHR_HUMAN
1 GHR_HUMAN CRK_HUMAN
1 GRB2_HUMAN HMGN2_HUMAN
1 HMGN2_HUMAN GRB2_HUMAN
1 GRB2_HUMAN ICAL_HUMAN
1 ICAL_HUMAN GRB2_HUMAN
1 GRB2_HUMAN SP1_HUMAN
1 SP1_HUMAN GRB2_HUMAN
1 VHL_HUMAN TEBP_HUMAN
1 TEBP_HUMAN VHL_HUMAN
1 GSK3B_HUMAN FUS_HUMAN
1 FUS_HUMAN GSK3B_HUMAN
1 VHL_HUMAN CUTA_HUMAN
1 CUTA_HUMAN VHL_HUMAN
1 VHL_HUMAN EZRI_HUMAN
1 EZRI_HUMAN VHL_HUMAN
1 VHL_HUMAN STMN1_HUMAN
1 STMN1_HUMAN VHL_HUMAN
1 VHL_HUMAN IF1AX_HUMAN
1 IF1AX_HUMAN VHL_HUMAN
1 41_HUMAN EIF1_HUMAN
1 EIF1_HUMAN 41_HUMAN
1 DFFA_HUMAN TITIN_HUMAN
1 TITIN_HUMAN DFFA_HUMAN
1 TP4A3_HUMAN STAT1_HUMAN
1 STAT1_HUMAN TP4A3_HUMAN
1 VHL_HUMAN LA_HUMAN
1 LA_HUMAN VHL_HUMAN
1 CFTR_HUMAN LMNA_HUMAN
1 LMNA_HUMAN CFTR_HUMAN
1 IKZF4_HUMAN IKBA_HUMAN
1 IKBA_HUMAN IKZF4_HUMAN
1 PLMN_HUMAN RAP2A_HUMAN
1 RAP2A_HUMAN PLMN_HUMAN
1 MDM2_HUMAN UBE2Z_HUMAN
1 UBE2Z_HUMAN MDM2_HUMAN
1 GRB2_HUMAN CUTA_HUMAN
1 CUTA_HUMAN GRB2_HUMAN
1 GRB2_HUMAN FHOD1_HUMAN
1 FHOD1_HUMAN GRB2_HUMAN
1 CD3D_HUMAN GCR_HUMAN
1 GCR_HUMAN CD3D_HUMAN
1 P53_HUMAN ANDR_HUMAN
1 ANDR_HUMAN P53_HUMAN
1 P53_HUMAN SAE1_HUMAN
1 SAE1_HUMAN P53_HUMAN
1 NOTC1_HUMAN HIF1A_HUMAN
1 HIF1A_HUMAN NOTC1_HUMAN
1 SHC1_HUMAN NEUM_HUMAN
1 NEUM_HUMAN SHC1_HUMAN
1 PPARG_HUMAN FHOD1_HUMAN
1 FHOD1_HUMAN PPARG_HUMAN
1 GCR_HUMAN ROA1_HUMAN
1 ROA1_HUMAN GCR_HUMAN
1 GCR_HUMAN PPP5_HUMAN
1 PPP5_HUMAN GCR_HUMAN
1 ESR2_HUMAN NCBP1_HUMAN
1 NCBP1_HUMAN ESR2_HUMAN
1 MYC_HUMAN INSM1_HUMAN
1 INSM1_HUMAN MYC_HUMAN
1 APC_HUMAN FHOD1_HUMAN
1 FHOD1_HUMAN APC_HUMAN
1 SNW1_HUMAN LMNA_HUMAN
1 LMNA_HUMAN SNW1_HUMAN
1 SNW1_HUMAN PLK1_HUMAN
1 PLK1_HUMAN SNW1_HUMAN
1 SNW1_HUMAN SRP19_HUMAN
1 SRP19_HUMAN SNW1_HUMAN
1 SNW1_HUMAN ERF1_HUMAN
1 ERF1_HUMAN SNW1_HUMAN
1 AGO2_HUMAN ROA1_HUMAN
1 ROA1_HUMAN AGO2_HUMAN
1 SNW1_HUMAN CCNB1_HUMAN
1 CCNB1_HUMAN SNW1_HUMAN
1 SNW1_HUMAN ROA1_HUMAN
1 ROA1_HUMAN SNW1_HUMAN
1 SNW1_HUMAN MP2K7_HUMAN
1 MP2K7_HUMAN SNW1_HUMAN
1 SNW1_HUMAN RENT2_HUMAN
1 RENT2_HUMAN SNW1_HUMAN
1 SNW1_HUMAN FHOD1_HUMAN
1 FHOD1_HUMAN SNW1_HUMAN
1 SNW1_HUMAN FUS_HUMAN
1 FUS_HUMAN SNW1_HUMAN
1 TF65_HUMAN CO2A1_HUMAN
1 CO2A1_HUMAN TF65_HUMAN
1 MYC_HUMAN TITIN_HUMAN
1 TITIN_HUMAN MYC_HUMAN
1 NKD2_HUMAN CDN1A_HUMAN
1 CDN1A_HUMAN NKD2_HUMAN
1 PLMN_HUMAN EP300_HUMAN
1 EP300_HUMAN PLMN_HUMAN
1 BRCA1_HUMAN PEX5_HUMAN
1 PEX5_HUMAN BRCA1_HUMAN
1 SMAD4_HUMAN TF65_HUMAN
1 TF65_HUMAN SMAD4_HUMAN
1 NKD2_HUMAN FUS_HUMAN
1 FUS_HUMAN NKD2_HUMAN
1 NKD2_HUMAN GRB2_HUMAN
1 GRB2_HUMAN NKD2_HUMAN
1 STAT2_HUMAN FNTA_HUMAN
1 FNTA_HUMAN STAT2_HUMAN
1 TF65_HUMAN TELT_HUMAN
1 TELT_HUMAN TF65_HUMAN
1 C1R_HUMAN EP300_HUMAN
1 EP300_HUMAN C1R_HUMAN
1 NKD2_HUMAN VDR_HUMAN
1 VDR_HUMAN NKD2_HUMAN
1 PLMN_HUMAN SMAD4_HUMAN
1 SMAD4_HUMAN PLMN_HUMAN
1 KDM5B_HUMAN ANDR_HUMAN
1 ANDR_HUMAN KDM5B_HUMAN
1 PIM1_HUMAN MYC_HUMAN
1 MYC_HUMAN PIM1_HUMAN
1 SHC1_HUMAN HIF1A_HUMAN
1 HIF1A_HUMAN SHC1_HUMAN
1 SNW1_HUMAN MYC_HUMAN
1 MYC_HUMAN SNW1_HUMAN
1 MYC_HUMAN HIF1A_HUMAN
1 HIF1A_HUMAN MYC_HUMAN
1 NKX31_HUMAN SP1_HUMAN
1 SP1_HUMAN NKX31_HUMAN
1 P73_HUMAN AGO2_HUMAN
1 AGO2_HUMAN P73_HUMAN
1 MECP2_HUMAN PPARG_HUMAN
1 PPARG_HUMAN MECP2_HUMAN
1 P53_HUMAN AGO2_HUMAN
1 AGO2_HUMAN P53_HUMAN
1 MAX_HUMAN PIM1_HUMAN
1 PIM1_HUMAN MAX_HUMAN
1 P53_HUMAN HMGA1_HUMAN
1 HMGA1_HUMAN P53_HUMAN
1 ESR1_HUMAN MYC_HUMAN
1 MYC_HUMAN ESR1_HUMAN
1 CD4_HUMAN ROA1_HUMAN
1 ROA1_HUMAN CD4_HUMAN
1 GA45A_HUMAN P53_HUMAN
1 P53_HUMAN GA45A_HUMAN
1 PLK1_HUMAN RXRA_HUMAN
1 RXRA_HUMAN PLK1_HUMAN
1 GSK3B_HUMAN PTN_HUMAN
1 PTN_HUMAN GSK3B_HUMAN
1 GA45A_HUMAN PTN_HUMAN
1 PTN_HUMAN GA45A_HUMAN
1 GSK3B_HUMAN RXRA_HUMAN
1 RXRA_HUMAN GSK3B_HUMAN
1 B2CL1_HUMAN PTN_HUMAN
1 PTN_HUMAN B2CL1_HUMAN
1 CDN1A_HUMAN ATX3_HUMAN
1 ATX3_HUMAN CDN1A_HUMAN
1 GSK3B_HUMAN 4EBP1_HUMAN
1 4EBP1_HUMAN GSK3B_HUMAN
1 YAP1_HUMAN EGFR_HUMAN
1 EGFR_HUMAN YAP1_HUMAN
1 KDM5B_HUMAN MBD2_HUMAN
1 MBD2_HUMAN KDM5B_HUMAN
1 EP300_HUMAN RXRA_HUMAN
1 RXRA_HUMAN EP300_HUMAN
1 VHL_HUMAN ROA1_HUMAN
1 ROA1_HUMAN VHL_HUMAN
1 RD23A_HUMAN ADRM1_HUMAN
1 ADRM1_HUMAN RD23A_HUMAN
1 RD23A_HUMAN BASP1_HUMAN
1 BASP1_HUMAN RD23A_HUMAN
1 VDR_HUMAN CDN1A_HUMAN
1 CDN1A_HUMAN VDR_HUMAN
1 CD3G_HUMAN GCR_HUMAN
1 GCR_HUMAN CD3G_HUMAN
1 ESR1_HUMAN SNW1_HUMAN
1 SNW1_HUMAN ESR1_HUMAN
1 JAG1_HUMAN CALR_HUMAN
1 CALR_HUMAN JAG1_HUMAN
1 ESR2_HUMAN MDM2_HUMAN
1 MDM2_HUMAN ESR2_HUMAN
1 VDR_HUMAN BRCA1_HUMAN
1 BRCA1_HUMAN VDR_HUMAN
1 HIF1A_HUMAN TEBP_HUMAN
1 TEBP_HUMAN HIF1A_HUMAN
1 MYC_HUMAN VHL_HUMAN
1 VHL_HUMAN MYC_HUMAN
1 DSS1_HUMAN BRCA1_HUMAN
1 BRCA1_HUMAN DSS1_HUMAN
1 ANDR_HUMAN PPP5_HUMAN
1 PPP5_HUMAN ANDR_HUMAN
1 BRCA1_HUMAN P73_HUMAN
1 P73_HUMAN BRCA1_HUMAN
1 EZRI_HUMAN BRCA1_HUMAN
1 BRCA1_HUMAN EZRI_HUMAN
1 RXRA_HUMAN ESR2_HUMAN
1 ESR2_HUMAN RXRA_HUMAN
1 OSTP_HUMAN LA_HUMAN
1 LA_HUMAN OSTP_HUMAN
1 BRCA1_HUMAN ROA1_HUMAN
1 ROA1_HUMAN BRCA1_HUMAN
1 RD23A_HUMAN PTTG1_HUMAN
1 PTTG1_HUMAN RD23A_HUMAN
1 RASH_HUMAN P53_HUMAN
1 P53_HUMAN RASH_HUMAN
1 SP1_HUMAN TITIN_HUMAN
1 TITIN_HUMAN SP1_HUMAN
1 PPARG_HUMAN ESR1_HUMAN
1 ESR1_HUMAN PPARG_HUMAN
1 PPARG_HUMAN ESR2_HUMAN
1 ESR2_HUMAN PPARG_HUMAN
1 CRYAB_HUMAN BCL2_HUMAN
1 BCL2_HUMAN CRYAB_HUMAN
1 BRCA1_HUMAN HIF1A_HUMAN
1 HIF1A_HUMAN BRCA1_HUMAN
1 BCL2_HUMAN HIF1A_HUMAN
1 HIF1A_HUMAN BCL2_HUMAN
1 CCNH_HUMAN BRCA1_HUMAN
1 BRCA1_HUMAN CCNH_HUMAN
1 NCBP1_HUMAN SMAD4_HUMAN
1 SMAD4_HUMAN NCBP1_HUMAN
1 MYC_HUMAN KDM5B_HUMAN
1 KDM5B_HUMAN MYC_HUMAN
1 P53_HUMAN EWS_HUMAN
1 EWS_HUMAN P53_HUMAN
1 P53_HUMAN GRB2_HUMAN
1 GRB2_HUMAN P53_HUMAN
1 STAT1_HUMAN IKBA_HUMAN
1 IKBA_HUMAN STAT1_HUMAN
1 ATX3_HUMAN B2CL1_HUMAN
1 B2CL1_HUMAN ATX3_HUMAN
1 SAE2_HUMAN LA_HUMAN
1 LA_HUMAN SAE2_HUMAN
1 ESR1_HUMAN EZRI_HUMAN
1 EZRI_HUMAN ESR1_HUMAN
1 ESR1_HUMAN APEX1_HUMAN
1 APEX1_HUMAN ESR1_HUMAN
1 NOTC1_HUMAN UBP7_HUMAN
1 UBP7_HUMAN NOTC1_HUMAN
1 FUS_HUMAN ITF2_HUMAN
1 ITF2_HUMAN FUS_HUMAN
1 ESR1_HUMAN LMNA_HUMAN
1 LMNA_HUMAN ESR1_HUMAN
1 ESR1_HUMAN LA_HUMAN
1 LA_HUMAN ESR1_HUMAN
1 MYC_HUMAN VDR_HUMAN
1 VDR_HUMAN MYC_HUMAN
1 CFTR_HUMAN TEBP_HUMAN
1 TEBP_HUMAN CFTR_HUMAN
1 CALR_HUMAN RFA1_HUMAN
1 RFA1_HUMAN CALR_HUMAN
1 DFFA_HUMAN PPP5_HUMAN
1 PPP5_HUMAN DFFA_HUMAN
1 ESR1_HUMAN FIS1_HUMAN
1 FIS1_HUMAN ESR1_HUMAN
1 CFTR_HUMAN APC_HUMAN
1 APC_HUMAN CFTR_HUMAN
1 TF65_HUMAN HIF1A_HUMAN
1 HIF1A_HUMAN TF65_HUMAN
1 YAP1_HUMAN STAT1_HUMAN
1 STAT1_HUMAN YAP1_HUMAN
1 MDM2_HUMAN LMNA_HUMAN
1 LMNA_HUMAN MDM2_HUMAN
1 GCR_HUMAN PPARG_HUMAN
1 PPARG_HUMAN GCR_HUMAN
1 RFA1_HUMAN ROA1_HUMAN
1 ROA1_HUMAN RFA1_HUMAN
1 RFA1_HUMAN APEX1_HUMAN
1 APEX1_HUMAN RFA1_HUMAN
1 RFA1_HUMAN ADDA_HUMAN
1 ADDA_HUMAN RFA1_HUMAN
1 EGFR_HUMAN AKT2_HUMAN
1 AKT2_HUMAN EGFR_HUMAN
1 RFA1_HUMAN CCNH_HUMAN
1 CCNH_HUMAN RFA1_HUMAN
1 RENT2_HUMAN TYSY_HUMAN
1 TYSY_HUMAN RENT2_HUMAN
1 RENT2_HUMAN CALR_HUMAN
1 CALR_HUMAN RENT2_HUMAN
1 ZFYV9_HUMAN PPARG_HUMAN
1 PPARG_HUMAN ZFYV9_HUMAN
1 MDM2_HUMAN RLA2_HUMAN
1 RLA2_HUMAN MDM2_HUMAN
1 CRYAB_HUMAN SMAD4_HUMAN
1 SMAD4_HUMAN CRYAB_HUMAN
1 EGFR_HUMAN PLK1_HUMAN
1 PLK1_HUMAN EGFR_HUMAN
1 MDM2_HUMAN LA_HUMAN
1 LA_HUMAN MDM2_HUMAN
1 EGFR_HUMAN CALR_HUMAN
1 CALR_HUMAN EGFR_HUMAN
1 EGFR_HUMAN SAE2_HUMAN
1 SAE2_HUMAN EGFR_HUMAN
1 DSS1_HUMAN TOP1_HUMAN
1 TOP1_HUMAN DSS1_HUMAN
1 P53_HUMAN PYR1_HUMAN
1 PYR1_HUMAN P53_HUMAN
1 RFA1_HUMAN RTN4_HUMAN
1 RTN4_HUMAN RFA1_HUMAN
1 RENT2_HUMAN HMGA1_HUMAN
1 HMGA1_HUMAN RENT2_HUMAN
1 P53_HUMAN PP2BA_HUMAN
1 PP2BA_HUMAN P53_HUMAN
1 P53_HUMAN CANB1_HUMAN
1 CANB1_HUMAN P53_HUMAN
1 P53_HUMAN RLA2_HUMAN
1 RLA2_HUMAN P53_HUMAN
1 MDM2_HUMAN CALR_HUMAN
1 CALR_HUMAN MDM2_HUMAN
1 RFA1_HUMAN UBP7_HUMAN
1 UBP7_HUMAN RFA1_HUMAN
1 P53_HUMAN SNW1_HUMAN
1 SNW1_HUMAN P53_HUMAN
1 RFA1_HUMAN EGFR_HUMAN
1 EGFR_HUMAN RFA1_HUMAN
1 MDM2_HUMAN FUS_HUMAN
1 FUS_HUMAN MDM2_HUMAN
1 MDM2_HUMAN ROA1_HUMAN
1 ROA1_HUMAN MDM2_HUMAN
1 RFA1_HUMAN FUS_HUMAN
1 FUS_HUMAN RFA1_HUMAN
1 RFA1_HUMAN EWS_HUMAN
1 EWS_HUMAN RFA1_HUMAN
1 TF65_HUMAN ITF2_HUMAN
1 ITF2_HUMAN TF65_HUMAN
1 NGN1_HUMAN ITF2_HUMAN
1 ITF2_HUMAN NGN1_HUMAN
1 BRCA1_HUMAN SOSB1_HUMAN
1 SOSB1_HUMAN BRCA1_HUMAN
1 BRCA1_HUMAN UBP7_HUMAN
1 UBP7_HUMAN BRCA1_HUMAN
1 PPARG_HUMAN ITF2_HUMAN
1 ITF2_HUMAN PPARG_HUMAN
1 NUPR1_HUMAN FUS_HUMAN
1 FUS_HUMAN NUPR1_HUMAN
1 TDG_HUMAN ITF2_HUMAN
1 ITF2_HUMAN TDG_HUMAN
1 EGFR_HUMAN TEBP_HUMAN
1 TEBP_HUMAN EGFR_HUMAN
1 FUS_HUMAN SAE1_HUMAN
1 SAE1_HUMAN FUS_HUMAN
1 ROA1_HUMAN LA_HUMAN
1 LA_HUMAN ROA1_HUMAN
1 CCNB1_HUMAN TF65_HUMAN
1 TF65_HUMAN CCNB1_HUMAN
1 4EBP1_HUMAN ITF2_HUMAN
1 ITF2_HUMAN 4EBP1_HUMAN
1 CDN1A_HUMAN ITF2_HUMAN
1 ITF2_HUMAN CDN1A_HUMAN
1 EGFR_HUMAN EWS_HUMAN
1 EWS_HUMAN EGFR_HUMAN
1 EGFR_HUMAN ERF1_HUMAN
1 ERF1_HUMAN EGFR_HUMAN
1 TF65_HUMAN PLMN_HUMAN
1 PLMN_HUMAN TF65_HUMAN
1 TF65_HUMAN P53_HUMAN
1 P53_HUMAN TF65_HUMAN
1 FUS_HUMAN P73_HUMAN
1 P73_HUMAN FUS_HUMAN
1 ROA1_HUMAN INVO_HUMAN
1 INVO_HUMAN ROA1_HUMAN
1 UBP7_HUMAN LMNA_HUMAN
1 LMNA_HUMAN UBP7_HUMAN
1 P53_HUMAN LMNA_HUMAN
1 LMNA_HUMAN P53_HUMAN
1 ROA1_HUMAN GA45A_HUMAN
1 GA45A_HUMAN ROA1_HUMAN
1 GA45A_HUMAN APEX1_HUMAN
1 APEX1_HUMAN GA45A_HUMAN
1 UBP7_HUMAN DDX4_HUMAN
1 DDX4_HUMAN UBP7_HUMAN
1 CRY2_HUMAN BRCA1_HUMAN
1 BRCA1_HUMAN CRY2_HUMAN
1 ROA1_HUMAN FUS_HUMAN
1 FUS_HUMAN ROA1_HUMAN
1 CRK_HUMAN P53_HUMAN
1 P53_HUMAN CRK_HUMAN
1 EGFR_HUMAN TOP1_HUMAN
1 TOP1_HUMAN EGFR_HUMAN
1 CRK_HUMAN RYBP_HUMAN
1 RYBP_HUMAN CRK_HUMAN
1 EGFR_HUMAN APEX1_HUMAN
1 APEX1_HUMAN EGFR_HUMAN
1 ESR2_HUMAN PYR1_HUMAN
1 PYR1_HUMAN ESR2_HUMAN
1 EGFR_HUMAN LMNA_HUMAN
1 LMNA_HUMAN EGFR_HUMAN
1 TELT_HUMAN CRK_HUMAN
1 CRK_HUMAN TELT_HUMAN
1 CDN1B_HUMAN PIM1_HUMAN
1 PIM1_HUMAN CDN1B_HUMAN
1 EGFR_HUMAN FUS_HUMAN
1 FUS_HUMAN EGFR_HUMAN
1 YAP1_HUMAN GSK3B_HUMAN
1 GSK3B_HUMAN YAP1_HUMAN
1 ESR1_HUMAN TITIN_HUMAN
1 TITIN_HUMAN ESR1_HUMAN
1 ESR2_HUMAN TITIN_HUMAN
1 TITIN_HUMAN ESR2_HUMAN
1 ESR1_HUMAN STAT1_HUMAN
1 STAT1_HUMAN ESR1_HUMAN
1 CRK_HUMAN TDG_HUMAN
1 TDG_HUMAN CRK_HUMAN
1 CRK_HUMAN PTTG1_HUMAN
1 PTTG1_HUMAN CRK_HUMAN
1 VDR_HUMAN MDM2_HUMAN
1 MDM2_HUMAN VDR_HUMAN
1 FUS_HUMAN TF7L2_HUMAN
1 TF7L2_HUMAN FUS_HUMAN
1 IKBA_HUMAN ATX3_HUMAN
1 ATX3_HUMAN IKBA_HUMAN
1 PPARG_HUMAN MDM2_HUMAN
1 MDM2_HUMAN PPARG_HUMAN
1 CRY2_HUMAN UBP7_HUMAN
1 UBP7_HUMAN CRY2_HUMAN
1 SHC1_HUMAN SP1_HUMAN
1 SP1_HUMAN SHC1_HUMAN
1 RASH_HUMAN GRB2_HUMAN
1 GRB2_HUMAN RASH_HUMAN
1 PLK1_HUMAN CCNB1_HUMAN
1 CCNB1_HUMAN PLK1_HUMAN
1 ANDR_HUMAN ESR1_HUMAN
1 ESR1_HUMAN ANDR_HUMAN
1 CDN1A_HUMAN CDN1B_HUMAN
1 CDN1B_HUMAN CDN1A_HUMAN
1 CCNB1_HUMAN RFA1_HUMAN
1 RFA1_HUMAN CCNB1_HUMAN
1 CD3E_HUMAN SHC1_HUMAN
1 SHC1_HUMAN CD3E_HUMAN
1 EP300_HUMAN NUPR1_HUMAN
1 NUPR1_HUMAN EP300_HUMAN
1 EP300_HUMAN SNW1_HUMAN
1 SNW1_HUMAN EP300_HUMAN
1 BCL2_HUMAN CANB1_HUMAN
1 CANB1_HUMAN BCL2_HUMAN
1 GRB2_HUMAN LMNA_HUMAN
1 LMNA_HUMAN GRB2_HUMAN
1 GRB2_HUMAN ROA1_HUMAN
1 ROA1_HUMAN GRB2_HUMAN
1 GRB2_HUMAN RLA2_HUMAN
1 RLA2_HUMAN GRB2_HUMAN
1 FUS_HUMAN MAX_HUMAN
1 MAX_HUMAN FUS_HUMAN
1 GSK3B_HUMAN SYUA_HUMAN
1 SYUA_HUMAN GSK3B_HUMAN
1 RD23A_HUMAN CCNB1_HUMAN
1 CCNB1_HUMAN RD23A_HUMAN
1 PLK1_HUMAN TF65_HUMAN
1 TF65_HUMAN PLK1_HUMAN
1 MYC_HUMAN CCNH_HUMAN
1 CCNH_HUMAN MYC_HUMAN
1 P53_HUMAN NCOA3_HUMAN
1 NCOA3_HUMAN P53_HUMAN
1 HTRA2_HUMAN APC_HUMAN
1 APC_HUMAN HTRA2_HUMAN
1 CCNB1_HUMAN P73_HUMAN
1 P73_HUMAN CCNB1_HUMAN
1 SODC_HUMAN CRYAB_HUMAN
1 CRYAB_HUMAN SODC_HUMAN
1 CD3Z_HUMAN EWS_HUMAN
1 EWS_HUMAN CD3Z_HUMAN
1 SODC_HUMAN COX17_HUMAN
1 COX17_HUMAN SODC_HUMAN
1 LA_HUMAN ZN593_HUMAN
1 ZN593_HUMAN LA_HUMAN
1 CD3D_HUMAN CD3Z_HUMAN
1 CD3Z_HUMAN CD3D_HUMAN
1 CD3G_HUMAN CD3D_HUMAN
1 CD3D_HUMAN CD3G_HUMAN
1 SEPT4_HUMAN SYUB_HUMAN
1 SYUB_HUMAN SEPT4_HUMAN
1 GRB2_HUMAN ESR1_HUMAN
1 ESR1_HUMAN GRB2_HUMAN
1 EGFR_HUMAN 41_HUMAN
1 41_HUMAN EGFR_HUMAN
1 CALR_HUMAN BCL2_HUMAN
1 BCL2_HUMAN CALR_HUMAN
1 BRCA1_HUMAN SMAD4_HUMAN
1 SMAD4_HUMAN BRCA1_HUMAN
1 GRB2_HUMAN CD3Z_HUMAN
1 CD3Z_HUMAN GRB2_HUMAN
1 SMAD4_HUMAN ESR2_HUMAN
1 ESR2_HUMAN SMAD4_HUMAN
1 UBE2Z_HUMAN SMAD4_HUMAN
1 SMAD4_HUMAN UBE2Z_HUMAN
1 CITE2_HUMAN HIF1A_HUMAN
1 HIF1A_HUMAN CITE2_HUMAN
1 EGFR_HUMAN IPKA_HUMAN
1 IPKA_HUMAN EGFR_HUMAN
1 FNTA_HUMAN RASH_HUMAN
1 RASH_HUMAN FNTA_HUMAN
1 ADDB_HUMAN ADDA_HUMAN
1 ADDA_HUMAN ADDB_HUMAN
1 RASH_HUMAN BCL2_HUMAN
1 BCL2_HUMAN RASH_HUMAN
1 RTN4_HUMAN MBP_HUMAN
1 MBP_HUMAN RTN4_HUMAN
1 B2CL1_HUMAN SYUA_HUMAN
1 SYUA_HUMAN B2CL1_HUMAN
1 ESR1_HUMAN MBD2_HUMAN
1 MBD2_HUMAN ESR1_HUMAN
1 YAP1_HUMAN EP300_HUMAN
1 EP300_HUMAN YAP1_HUMAN
1 GSK3B_HUMAN NCOA3_HUMAN
1 NCOA3_HUMAN GSK3B_HUMAN
1 PLK1_HUMAN SYUB_HUMAN
1 SYUB_HUMAN PLK1_HUMAN
1 PLK1_HUMAN SYUA_HUMAN
1 SYUA_HUMAN PLK1_HUMAN
1 CCNH_HUMAN MBP_HUMAN
1 MBP_HUMAN CCNH_HUMAN
1 SMAD4_HUMAN CDN1A_HUMAN
1 CDN1A_HUMAN SMAD4_HUMAN
1 EGFR_HUMAN FOS_HUMAN
1 FOS_HUMAN EGFR_HUMAN
1 ZFYV9_HUMAN FOS_HUMAN
1 FOS_HUMAN ZFYV9_HUMAN
1 GCR_HUMAN PP2BA_HUMAN
1 PP2BA_HUMAN GCR_HUMAN
1 MDM2_HUMAN SRP19_HUMAN
1 SRP19_HUMAN MDM2_HUMAN
1 PPARG_HUMAN STMN1_HUMAN
1 STMN1_HUMAN PPARG_HUMAN
1 LA_HUMAN GCR_HUMAN
1 GCR_HUMAN LA_HUMAN
1 IPP2_HUMAN MYC_HUMAN
1 MYC_HUMAN IPP2_HUMAN
1 PLK1_HUMAN EP300_HUMAN
1 EP300_HUMAN PLK1_HUMAN
1 TOP1_HUMAN SNW1_HUMAN
1 SNW1_HUMAN TOP1_HUMAN
1 SAE2_HUMAN YAP1_HUMAN
1 YAP1_HUMAN SAE2_HUMAN
1 HTRA2_HUMAN PYR1_HUMAN
1 PYR1_HUMAN HTRA2_HUMAN
1 SAE2_HUMAN SYUG_HUMAN
1 SYUG_HUMAN SAE2_HUMAN
1 LMNA_HUMAN CRK_HUMAN
1 CRK_HUMAN LMNA_HUMAN
1 PEX5_HUMAN FIS1_HUMAN
1 FIS1_HUMAN PEX5_HUMAN
1 PPP5_HUMAN ROA1_HUMAN
1 ROA1_HUMAN PPP5_HUMAN
1 RLA2_HUMAN ROA1_HUMAN
1 ROA1_HUMAN RLA2_HUMAN
1 SAP_HUMAN SYUA_HUMAN
1 SYUA_HUMAN SAP_HUMAN
1 UBP7_HUMAN XRCC4_HUMAN
1 XRCC4_HUMAN UBP7_HUMAN
1 UBP7_HUMAN VAMP2_HUMAN
1 VAMP2_HUMAN UBP7_HUMAN
1 RASH_HUMAN SMAD4_HUMAN
1 SMAD4_HUMAN RASH_HUMAN
1 ROA1_HUMAN B2CL1_HUMAN
1 B2CL1_HUMAN ROA1_HUMAN
1 GRB14_HUMAN GSK3B_HUMAN
1 GSK3B_HUMAN GRB14_HUMAN
1 SMAD4_HUMAN SHC1_HUMAN
1 SHC1_HUMAN SMAD4_HUMAN
1 STMN1_HUMAN TYSY_HUMAN
1 TYSY_HUMAN STMN1_HUMAN
1 SAE1_HUMAN TYSY_HUMAN
1 TYSY_HUMAN SAE1_HUMAN
1 EWS_HUMAN SAE1_HUMAN
1 SAE1_HUMAN EWS_HUMAN
1 EWS_HUMAN TEBP_HUMAN
1 TEBP_HUMAN EWS_HUMAN
1 IPP2_HUMAN PP1RB_HUMAN
1 PP1RB_HUMAN IPP2_HUMAN
1 PP1R8_HUMAN SHC1_HUMAN
1 SHC1_HUMAN PP1R8_HUMAN
1 EZRI_HUMAN CALR_HUMAN
1 CALR_HUMAN EZRI_HUMAN
1 LMNA_HUMAN RFA1_HUMAN
1 RFA1_HUMAN LMNA_HUMAN
1 ROA1_HUMAN 4EBP1_HUMAN
1 4EBP1_HUMAN ROA1_HUMAN
1 MP2K7_HUMAN GSK3B_HUMAN
1 GSK3B_HUMAN MP2K7_HUMAN
1 EWS_HUMAN IPP2_HUMAN
1 IPP2_HUMAN EWS_HUMAN
1 AKT2_HUMAN GGA1_HUMAN
1 GGA1_HUMAN AKT2_HUMAN
1 GGA1_HUMAN 4EBP1_HUMAN
1 4EBP1_HUMAN GGA1_HUMAN
1 AKT2_HUMAN 4EBP1_HUMAN
1 4EBP1_HUMAN AKT2_HUMAN
1 EWS_HUMAN NCOA3_HUMAN
1 NCOA3_HUMAN EWS_HUMAN
1 TEBP_HUMAN CALR_HUMAN
1 CALR_HUMAN TEBP_HUMAN
1 EWS_HUMAN CALR_HUMAN
1 CALR_HUMAN EWS_HUMAN
1 EWS_HUMAN GEMI_HUMAN
1 GEMI_HUMAN EWS_HUMAN
1 EWS_HUMAN SODC_HUMAN
1 SODC_HUMAN EWS_HUMAN
1 EWS_HUMAN LA_HUMAN
1 LA_HUMAN EWS_HUMAN
1 EWS_HUMAN RLA2_HUMAN
1 RLA2_HUMAN EWS_HUMAN
1 EWS_HUMAN TITIN_HUMAN
1 TITIN_HUMAN EWS_HUMAN
1 GRB2_HUMAN SOS1_HUMAN
1 GRB2_HUMAN CBL_HUMAN
1 FOS_HUMAN JUN_HUMAN
1 RFA1_HUMAN RFA2_HUMAN
1 VAMP2_HUMAN STX1A_HUMAN
1 B2CL1_HUMAN BAD_HUMAN
1 B2CL1_HUMAN B2L11_HUMAN
1 ATX3_HUMAN TERA_HUMAN
1 RD23A_HUMAN PSMD4_HUMAN
1 DFFA_HUMAN DFFB_HUMAN
1 APC_HUMAN CTNB1_HUMAN
1 AHR_HUMAN ARNT_HUMAN
1 B2CL1_HUMAN BID_HUMAN
1 CRK_HUMAN BCAR1_HUMAN
1 CRYAB_HUMAN CRYAA_HUMAN
1 EGFR_HUMAN PTN1_HUMAN
1 NOTC1_HUMAN SUH_HUMAN
1 BCL2_HUMAN BAX_HUMAN
1 BCL2_HUMAN BID_HUMAN
1 BCL2_HUMAN BAD_HUMAN
1 BCL2_HUMAN B2L11_HUMAN
1 BCL2_HUMAN BBC3_HUMAN
1 MAX_HUMAN MYCN_HUMAN
1 MAX_HUMAN MAD1_HUMAN
1 CRK_HUMAN DOCK1_HUMAN
1 ITF2_HUMAN TAL1_HUMAN
1 CDN1B_HUMAN CCND1_HUMAN
1 APC_HUMAN MARE1_HUMAN
1 RALA_HUMAN EXOC2_HUMAN
1 RAD52_HUMAN RFA2_HUMAN
1 RLA2_HUMAN RLA1_HUMAN
1 RASH_HUMAN SOS1_HUMAN
1 GRB2_HUMAN BCR_HUMAN
1 GRB2_HUMAN ERBB2_HUMAN
1 GRB2_HUMAN P85A_HUMAN
1 GRB2_HUMAN PTN11_HUMAN
1 GRB2_HUMAN RPGF1_HUMAN
1 GRB2_HUMAN LCP2_HUMAN
1 GRB2_HUMAN M4K1_HUMAN
1 GRB2_HUMAN KHDR1_HUMAN
1 GRB2_HUMAN WASL_HUMAN
1 GRB2_HUMAN GAB2_HUMAN
1 FMR1_HUMAN FXR2_HUMAN
1 ANDR_HUMAN NCOA2_HUMAN
1 B2CL1_HUMAN BAK_HUMAN
1 B2CL1_HUMAN BECN1_HUMAN
1 SHC1_HUMAN PTN12_HUMAN
1 HIF1A_HUMAN CBP_HUMAN
1 AHR_HUMAN AIP_HUMAN
1 ITF2_HUMAN ID3_HUMAN
1 PEX5_HUMAN PEX14_HUMAN
1 BRCA1_HUMAN BARD1_HUMAN
1 IPP2_HUMAN PP1A_HUMAN
1 CFTR_HUMAN NHRF3_HUMAN
1 CFTR_HUMAN NHRF1_HUMAN
1 DAXX_HUMAN PML_HUMAN
1 GEMI_HUMAN CDT1_HUMAN
1 CCNH_HUMAN CDK7_HUMAN
1 YAP1_HUMAN ASPP2_HUMAN
1 TF7L2_HUMAN CTNB1_HUMAN
1 GSK3B_HUMAN CTNB1_HUMAN
1 CDN1A_HUMAN CDK2_HUMAN
1 CDN1A_HUMAN CCND1_HUMAN
1 CDN1B_HUMAN CDK2_HUMAN
1 B2CL1_HUMAN BBC3_HUMAN
1 B2CL1_HUMAN BAX_HUMAN
1 IKBA_HUMAN NFKB1_HUMAN
1 GGA1_HUMAN CLH1_HUMAN
1 TF65_HUMAN NFKB1_HUMAN
1 TF65_HUMAN NFKB2_HUMAN
1 TF65_HUMAN CBP_HUMAN
1 TF65_HUMAN IKBB_HUMAN
1 ADRM1_HUMAN UCHL5_HUMAN
1 CD3E_HUMAN NCK1_HUMAN
1 CRYAB_HUMAN HSPB1_HUMAN
1 CDN1B_HUMAN CDK4_HUMAN
1 HIF1A_HUMAN ARNT_HUMAN
1 GA45A_HUMAN PCNA_HUMAN
1 XPA_HUMAN ERCC1_HUMAN
1 DAXX_HUMAN RASF1_HUMAN
1 GRB2_HUMAN DYN2_HUMAN
1 EGFR_HUMAN EGF_HUMAN
1 EGFR_HUMAN SRC_HUMAN
1 ESR1_HUMAN NCOA2_HUMAN
1 FNTA_HUMAN FNTB_HUMAN
1 DAXX_HUMAN TNR6_HUMAN
1 GCR_HUMAN HS90A_HUMAN
1 GCR_HUMAN NCOA2_HUMAN
1 SHC1_HUMAN A4_HUMAN
1 P53_HUMAN HMGB1_HUMAN
1 TF65_HUMAN HDAC1_HUMAN
1 RAF1_HUMAN MP2K1_HUMAN
1 CRK_HUMAN CBL_HUMAN
1 CRK_HUMAN SOS1_HUMAN
1 CRK_HUMAN RPGF1_HUMAN
1 MDM2_HUMAN RL11_HUMAN
1 SHC1_HUMAN CBL_HUMAN
1 RFA1_HUMAN RAD51_HUMAN
1 AHR_HUMAN RB_HUMAN
1 GRB2_HUMAN DAG1_HUMAN
1 VAMP2_HUMAN SNP23_HUMAN
1 GRB2_HUMAN IRS1_HUMAN
1 SP1_HUMAN E2F1_HUMAN
1 GRB2_HUMAN PTN1_HUMAN
1 GRB2_HUMAN WASP_HUMAN
1 RASH_HUMAN SHOC2_HUMAN
1 GRB2_HUMAN FAK1_HUMAN
1 GRB2_HUMAN CD2AP_HUMAN
1 P53_HUMAN T53I1_HUMAN
1 ANDR_HUMAN RNF4_HUMAN
1 SHC1_HUMAN SHIP2_HUMAN
1 MP2K7_HUMAN JIP1_HUMAN
1 CDN1A_HUMAN CDK4_HUMAN
1 CDN1A_HUMAN GA45G_HUMAN
1 RAD52_HUMAN RAD51_HUMAN
1 VHL_HUMAN EPAS1_HUMAN
1 CCNH_HUMAN CDK2_HUMAN
1 SHC1_HUMAN SOS1_HUMAN
1 IKBA_HUMAN NEMO_HUMAN
1 GRB2_HUMAN VAV_HUMAN
1 PPP5_HUMAN CHRD1_HUMAN
1 EGFR_HUMAN SOS1_HUMAN
1 EGFR_HUMAN CAMLG_HUMAN
1 ERF1_HUMAN ERF3A_HUMAN
1 PPP5_HUMAN HS90A_HUMAN
1 CD4_HUMAN LCK_HUMAN
1 PP1R8_HUMAN PP1A_HUMAN
1 PLK1_HUMAN MPIP3_HUMAN
1 MDM2_HUMAN AKT1_HUMAN
1 AKT2_HUMAN SH3R1_HUMAN
1 RAF1_HUMAN RASN_HUMAN
1 CRK_HUMAN PAXI_HUMAN
1 CCNH_HUMAN MAT1_HUMAN
1 CCNB1_HUMAN CDK2_HUMAN
1 EP300_HUMAN CREB1_HUMAN
1 CRYAB_HUMAN HSPB2_HUMAN
1 GRB2_HUMAN ERRFI_HUMAN
1 APC_HUMAN KIFA3_HUMAN
1 SHC1_HUMAN KPCD_HUMAN
1 RXRA_HUMAN THA_HUMAN
1 VAMP2_HUMAN CPLX1_HUMAN
1 GRB2_HUMAN SRC8_HUMAN
1 SP1_HUMAN KLF6_HUMAN
1 GRB2_HUMAN SYN1_HUMAN
1 RASH_HUMAN GNDS_HUMAN
1 GRB2_HUMAN TM1L1_HUMAN
1 B2CL1_HUMAN PP1A_HUMAN
1 NCOA3_HUMAN CBP_HUMAN
1 SHC1_HUMAN SHCBP_HUMAN
1 DAXX_HUMAN HDAC1_HUMAN
1 PP2BA_HUMAN RCAN1_HUMAN
1 MP2K7_HUMAN DUS19_HUMAN
1 YAP1_HUMAN WBP1_HUMAN
1 CDN1A_HUMAN TS101_HUMAN
1 IKBA_HUMAN IKBB_HUMAN
1 EGFR_HUMAN EPS15_HUMAN
1 ESR1_HUMAN TIF1A_HUMAN
1 GCR_HUMAN FKBP4_HUMAN
1 SHC1_HUMAN IL3RB_HUMAN
1 AHR_HUMAN HS90A_HUMAN
1 SNW1_HUMAN SUH_HUMAN
1 RASH_HUMAN RGL2_HUMAN
1 NOTC1_HUMAN DTX1_HUMAN
1 NOTC1_HUMAN FBXW7_HUMAN
1 ITF2_HUMAN ID2_HUMAN
1 PP2BA_HUMAN MYOZ2_HUMAN
1 MP2K7_HUMAN M3K5_HUMAN
1 HIF1A_HUMAN BMAL1_HUMAN
1 IKBA_HUMAN NFKB2_HUMAN
1 PPARG_HUMAN NCOR2_HUMAN
1 BCL2_HUMAN BMF_HUMAN
1 BCL2_HUMAN PP1A_HUMAN
1 MBP_HUMAN MK01_HUMAN
1 PP2BA_HUMAN PPIA_HUMAN
1 ROA1_HUMAN HNRPM_HUMAN
1 ARP8_HUMAN RUVB2_HUMAN
1 IKBA_HUMAN RELB_HUMAN
1 GRB2_HUMAN WIPF1_HUMAN
1 RXRA_HUMAN TIF1A_HUMAN
1 P53_HUMAN SIN3A_HUMAN
1 GRB2_HUMAN SYNJ1_HUMAN
1 RD23A_HUMAN XPC_HUMAN
1 APC_HUMAN CTBP1_HUMAN
1 ADRM1_HUMAN PSMD1_HUMAN
1 GRB2_HUMAN SH3K1_HUMAN
1 VAMP2_HUMAN SNAA_HUMAN
1 MDM2_HUMAN RASF1_HUMAN
1 GRB2_HUMAN BTK_HUMAN
1 GRB2_HUMAN BCAP_HUMAN
1 RD23A_HUMAN NGLY1_HUMAN
1 KCAB1_HUMAN KCNA2_HUMAN
1 SP1_HUMAN NFYA_HUMAN
1 GRB2_HUMAN UBP8_HUMAN
1 SHC1_HUMAN FAK1_HUMAN
1 SHC1_HUMAN AP2A1_HUMAN
1 MECP2_HUMAN SNF5_HUMAN
1 SHC1_HUMAN JAK2_HUMAN
1 RAF1_HUMAN MK01_HUMAN
1 FOS_HUMAN MK01_HUMAN
1 GRB2_HUMAN HNRPK_HUMAN
1 SNW1_HUMAN PRP8_HUMAN
1 ADRM1_HUMAN PSDE_HUMAN
1 P53_HUMAN P63_HUMAN
1 RFA1_HUMAN MCM2_HUMAN
1 B2CL1_HUMAN BMF_HUMAN
1 NOTC1_HUMAN PSN1_HUMAN
1 CRK_HUMAN DOCK3_HUMAN
1 SCF_HUMAN KIT_HUMAN
1 EP300_HUMAN JUN_HUMAN
1 SMAD4_HUMAN SKIL_HUMAN
1 ANDR_HUMAN CCND1_HUMAN
1 RASH_HUMAN P85A_HUMAN
1 SHC1_HUMAN P85A_HUMAN
1 STAT2_HUMAN INAR1_HUMAN
1 PAI1_HUMAN VTNC_HUMAN
1 P53_HUMAN AP2A_HUMAN
1 P53_HUMAN PARP1_HUMAN
1 APC_HUMAN SIAH1_HUMAN
1 KCNE1_HUMAN KCNQ1_HUMAN
1 P53_HUMAN PHB_HUMAN
1 EP300_HUMAN PCNA_HUMAN
1 WRN_HUMAN PCNA_HUMAN
1 P53_HUMAN E2AK2_HUMAN
1 CD3Z_HUMAN ZAP70_HUMAN
1 CD3E_HUMAN ZAP70_HUMAN
1 P53_HUMAN RAD51_HUMAN
1 RFA1_HUMAN RFA3_HUMAN
1 RFA1_HUMAN BLM_HUMAN
1 XPA_HUMAN RFA2_HUMAN
1 RXRA_HUMAN NCOA1_HUMAN
1 RXRA_HUMAN NCOA6_HUMAN
1 RXRA_HUMAN NCOA2_HUMAN
1 GRB2_HUMAN TNFL6_HUMAN
1 MYC_HUMAN FBXW7_HUMAN
1 GRB2_HUMAN JAK2_HUMAN
1 EP300_HUMAN TAL1_HUMAN
1 GRB2_HUMAN MET_HUMAN
1 GRB2_HUMAN KIT_HUMAN
1 GRB2_HUMAN PGFRB_HUMAN
1 SP1_HUMAN HCFC1_HUMAN
1 P53_HUMAN TF2H1_HUMAN
1 RASH_HUMAN RASF1_HUMAN
1 RASH_HUMAN RIN1_HUMAN
1 MYC_HUMAN CCNT1_HUMAN
1 MYC_HUMAN TRRAP_HUMAN
1 MYC_HUMAN NMI_HUMAN
1 MYC_HUMAN ZBT17_HUMAN
1 MYC_HUMAN PFD5_HUMAN
1 GRB2_HUMAN LAT_HUMAN
1 NOTC1_HUMAN MAML1_HUMAN
1 GRB2_HUMAN SPY2_HUMAN
1 GRB2_HUMAN P3C2B_HUMAN
1 GRB2_HUMAN BCAR1_HUMAN
1 RHEB_HUMAN TSC2_HUMAN
1 P53_HUMAN TBP_HUMAN
1 P53_HUMAN CBP_HUMAN
1 P53_HUMAN ELL_HUMAN
1 P53_HUMAN PIN1_HUMAN
1 P53_HUMAN 1433Z_HUMAN
1 P53_HUMAN MDM4_HUMAN
1 P53_HUMAN E4F1_HUMAN
1 P53_HUMAN CHK1_HUMAN
1 P53_HUMAN SMCA4_HUMAN
1 P53_HUMAN MED1_HUMAN
1 P53_HUMAN BLM_HUMAN
1 P53_HUMAN TP53B_HUMAN
1 P53_HUMAN HIPK2_HUMAN
1 P53_HUMAN CUL9_HUMAN
1 P53_HUMAN ATM_HUMAN
1 P53_HUMAN GNL3_HUMAN
1 P53_HUMAN KAT2B_HUMAN
1 P53_HUMAN CSN5_HUMAN
1 P53_HUMAN ZN363_HUMAN
1 P53_HUMAN ATR_HUMAN
1 GRB2_HUMAN ADA15_HUMAN
1 P53_HUMAN UBC9_HUMAN
1 P53_HUMAN ASPP2_HUMAN
1 GRB2_HUMAN ACK1_HUMAN
1 PI42B_HUMAN TNR1A_HUMAN
1 GRB2_HUMAN SPN90_HUMAN
1 VHL_HUMAN ELOB_HUMAN
1 VHL_HUMAN ELOC_HUMAN
1 VHL_HUMAN CUL2_HUMAN
1 VHL_HUMAN JADE1_HUMAN
1 MECP2_HUMAN PR40A_HUMAN
1 DAXX_HUMAN ATRX_HUMAN
1 HTRA2_HUMAN XIAP_HUMAN
1 ANDR_HUMAN NONO_HUMAN
1 TITIN_HUMAN ACTN1_HUMAN
1 ANFB_HUMAN ANPRC_HUMAN
1 ANDR_HUMAN UXT_HUMAN
1 ANDR_HUMAN CBP_HUMAN
1 ANDR_HUMAN NCOR1_HUMAN
1 ANDR_HUMAN NCOA4_HUMAN
1 ANDR_HUMAN PA2G4_HUMAN
1 ANDR_HUMAN FOXA1_HUMAN
1 ANDR_HUMAN NCOA1_HUMAN
1 ANDR_HUMAN RNF14_HUMAN
1 ANDR_HUMAN PAK6_HUMAN
1 ANDR_HUMAN ZN363_HUMAN
1 EP300_HUMAN TYY1_HUMAN
1 RYBP_HUMAN TYY1_HUMAN
1 B2CL1_HUMAN HRK_HUMAN
1 B2CL1_HUMAN APR_HUMAN
1 TDG_HUMAN CBP_HUMAN
1 DSS1_HUMAN BRCA2_HUMAN
1 EP300_HUMAN FEN1_HUMAN
1 WRN_HUMAN FEN1_HUMAN
1 PEX5_HUMAN PEX7_HUMAN
1 PEX5_HUMAN PEX12_HUMAN
1 STAT1_HUMAN FAK1_HUMAN
1 STAT2_HUMAN INAR2_HUMAN
1 CDN1B_HUMAN SKP2_HUMAN
1 GHR_HUMAN SOCS2_HUMAN
1 SMAD4_HUMAN DCP1A_HUMAN
1 SMAD4_HUMAN CSN5_HUMAN
1 OBF1_HUMAN SIAH1_HUMAN
1 MBD2_HUMAN HDAC1_HUMAN
1 BRCA1_HUMAN ATM_HUMAN
1 BRCA1_HUMAN CDK2_HUMAN
1 BRCA1_HUMAN AKT1_HUMAN
1 BRCA1_HUMAN JUN_HUMAN
1 BRCA1_HUMAN RAD51_HUMAN
1 BRCA1_HUMAN RB_HUMAN
1 PPARG_HUMAN MED1_HUMAN
1 PPARG_HUMAN PRGC1_HUMAN
1 PPARG_HUMAN NCOA2_HUMAN
1 BRCA1_HUMAN TBG1_HUMAN
1 BRCA1_HUMAN ACACA_HUMAN
1 BRCA1_HUMAN FACD2_HUMAN
1 BRCA1_HUMAN BRCA2_HUMAN
1 BRCA1_HUMAN H2AX_HUMAN
1 BRCA1_HUMAN DHX9_HUMAN
1 BRCA1_HUMAN SMCA4_HUMAN
1 BRCA1_HUMAN UB2L3_HUMAN
1 ESR2_HUMAN MED1_HUMAN
1 BRCA1_HUMAN CHK2_HUMAN
1 BRCA1_HUMAN ZN350_HUMAN
1 BRCA1_HUMAN FANCJ_HUMAN
1 BRCA1_HUMAN FANCA_HUMAN
1 BRCA1_HUMAN LMO4_HUMAN
1 HTRA2_HUMAN BIRC2_HUMAN
1 BRCA1_HUMAN NELFB_HUMAN
1 VDR_HUMAN MED1_HUMAN
1 XRCC4_HUMAN DNLI4_HUMAN
1 MDM2_HUMAN PML_HUMAN
1 PLK1_HUMAN CHK2_HUMAN
1 ICAL_HUMAN CAN1_HUMAN
1 SP1_HUMAN PML_HUMAN
1 P53_HUMAN PML_HUMAN
1 EGFR_HUMAN CALM_HUMAN
1 DAXX_HUMAN M3K5_HUMAN
1 GGA1_HUMAN SORT_HUMAN
1 TDG_HUMAN PML_HUMAN
1 NR1I2_HUMAN NCOA1_HUMAN
1 EP300_HUMAN MAML1_HUMAN
1 YAP1_HUMAN SMAD7_HUMAN
1 DAXX_HUMAN UBC9_HUMAN
1 MBD2_HUMAN MBD3_HUMAN
1 MBD2_HUMAN P66A_HUMAN
1 MBD2_HUMAN P66B_HUMAN
1 GGA1_HUMAN RABE1_HUMAN
1 GSK3B_HUMAN AKA11_HUMAN
1 TOB1_HUMAN CNOT7_HUMAN
1 CTDP1_HUMAN RPB1_HUMAN
1 ATX3_HUMAN RD23B_HUMAN
1 TNNI3_HUMAN TNNC1_HUMAN
1 EGFR_HUMAN CTNB1_HUMAN
1 ANDR_HUMAN CTNB1_HUMAN
1 CBY1_HUMAN CTNB1_HUMAN
1 CDN1A_HUMAN CCNE1_HUMAN
1 CDN1A_HUMAN PCNA_HUMAN
1 BRCA1_HUMAN PP1A_HUMAN
1 BRCA1_HUMAN ATR_HUMAN
1 BRCA1_HUMAN FHL2_HUMAN
1 GSK3B_HUMAN AKT1_HUMAN
1 EGFR_HUMAN CTND1_HUMAN
1 RAF1_HUMAN MPIP1_HUMAN
1 VDR_HUMAN NCOA2_HUMAN
1 ESR1_HUMAN DDX5_HUMAN
1 CDN1A_HUMAN CCNA2_HUMAN
1 MDM2_HUMAN KAT5_HUMAN
1 CDN1B_HUMAN CKS1_HUMAN
1 IKBA_HUMAN TERA_HUMAN
1 TF65_HUMAN PARP1_HUMAN
1 TF65_HUMAN IKKA_HUMAN
1 NCOA3_HUMAN IKKA_HUMAN
1 STAT1_HUMAN INGR1_HUMAN
1 IKBA_HUMAN IKKA_HUMAN
1 TF65_HUMAN REL_HUMAN
1 TF65_HUMAN IKBE_HUMAN
1 TF65_HUMAN RELB_HUMAN
1 ANDR_HUMAN NCOR2_HUMAN
1 XRCC4_HUMAN PNKP_HUMAN
1 FOS_HUMAN ATF2_HUMAN
1 CDN1B_HUMAN CCNA2_HUMAN
1 SAE2_HUMAN UBC9_HUMAN
1 ESR1_HUMAN CCND1_HUMAN
1 MAX_HUMAN MSH2_HUMAN
1 EZRI_HUMAN MOES_HUMAN
1 PPARG_HUMAN NCOA1_HUMAN
1 EZRI_HUMAN NHRF1_HUMAN
1 C1R_HUMAN C1S_HUMAN
1 P53_HUMAN FAK1_HUMAN
1 DDIT3_HUMAN CEBPB_HUMAN
1 BRCA1_HUMAN F175A_HUMAN
1 TOP1_HUMAN NUCL_HUMAN
1 EGFR_HUMAN CAV2_HUMAN
1 P73_HUMAN ITCH_HUMAN
1 P53_HUMAN SYVN1_HUMAN
1 P53_HUMAN NPM_HUMAN
1 ANDR_HUMAN SRC_HUMAN
1 HIF1A_HUMAN EGLN1_HUMAN
1 P53_HUMAN EGR1_HUMAN
1 EP300_HUMAN EGR1_HUMAN
1 HIF1A_HUMAN HDAC1_HUMAN
1 EGFR_HUMAN PDC6I_HUMAN
1 ITF2_HUMAN CTNB1_HUMAN
1 4EBP1_HUMAN RPTOR_HUMAN
1 P53_HUMAN BAK_HUMAN
1 RHEB_HUMAN RPTOR_HUMAN
1 XRCC4_HUMAN NHEJ1_HUMAN
1 TF65_HUMAN MEN1_HUMAN
1 FOS_HUMAN EF1D_HUMAN
1 EGFR_HUMAN MUC1_HUMAN
1 EGFR_HUMAN ERBB2_HUMAN
1 EGFR_HUMAN VAV_HUMAN
1 EGFR_HUMAN CBL_HUMAN
1 EGFR_HUMAN PTN11_HUMAN
1 EGFR_HUMAN KPCA_HUMAN
1 EGFR_HUMAN CADH1_HUMAN
1 EGFR_HUMAN EPS8_HUMAN
1 EGFR_HUMAN NCK1_HUMAN
1 EGFR_HUMAN FAK1_HUMAN
1 EGFR_HUMAN 1433Z_HUMAN
1 EGFR_HUMAN STA5A_HUMAN
1 EGFR_HUMAN P3C2B_HUMAN
1 EGFR_HUMAN SOCS3_HUMAN
1 EGFR_HUMAN TGFA_HUMAN
1 EGFR_HUMAN ERRFI_HUMAN
1 ESR1_HUMAN SRC_HUMAN
1 ESR1_HUMAN CBP_HUMAN
1 ESR1_HUMAN NCOR1_HUMAN
1 ESR1_HUMAN NCOA1_HUMAN
1 ESR1_HUMAN SMCA4_HUMAN
1 ESR1_HUMAN MTA1_HUMAN
1 ESR1_HUMAN MED1_HUMAN
1 ESR1_HUMAN MED24_HUMAN
1 ESR1_HUMAN RBM39_HUMAN
1 4EBP1_HUMAN IF4E_HUMAN
1 P53_HUMAN ERCC6_HUMAN
1 GCR_HUMAN NCOR1_HUMAN
1 GCR_HUMAN SMCA4_HUMAN
1 PAI1_HUMAN A1AG1_HUMAN
1 ANDR_HUMAN HS90A_HUMAN
1 HIF1A_HUMAN HS90A_HUMAN
1 TEBP_HUMAN HS90A_HUMAN
1 EP300_HUMAN TFE2_HUMAN
1 GGA1_HUMAN MPRI_HUMAN
1 SODC_HUMAN CCS_HUMAN
1 STAT1_HUMAN IRF9_HUMAN
1 STAT2_HUMAN IRF9_HUMAN
1 LMNA_HUMAN SRBP1_HUMAN
1 LMNA_HUMAN EMD_HUMAN
1 YAP1_HUMAN RUNX1_HUMAN
1 BCL2_HUMAN BAK_HUMAN
1 BCL2_HUMAN BECN1_HUMAN
1 BCL2_HUMAN ASPP2_HUMAN
1 BCL2_HUMAN APR_HUMAN
1 P53_HUMAN YBOX1_HUMAN
1 AF9_HUMAN BCOR_HUMAN
1 RASH_HUMAN AFAD_HUMAN
1 NOTC1_HUMAN NFKB1_HUMAN
1 TF65_HUMAN CEBPB_HUMAN
1 TF65_HUMAN NCOR2_HUMAN
1 PO2F1_HUMAN SNPC4_HUMAN
1 ANDR_HUMAN AKT1_HUMAN
1 CDN1B_HUMAN AKT1_HUMAN
1 GRB2_HUMAN CD22_HUMAN
1 AKT2_HUMAN DP13A_HUMAN
1 RAF1_HUMAN PHB_HUMAN
1 RAF1_HUMAN RAP1A_HUMAN
1 RAF1_HUMAN RB_HUMAN
1 RAF1_HUMAN SRC_HUMAN
1 RAF1_HUMAN 1433Z_HUMAN
1 RAF1_HUMAN PAK1_HUMAN
1 RAF1_HUMAN PEBP1_HUMAN
1 SHC1_HUMAN RET_HUMAN
1 CRK_HUMAN FAK1_HUMAN
1 CRK_HUMAN M4K1_HUMAN
1 CRK_HUMAN IRS4_HUMAN
1 CRK_HUMAN EPS15_HUMAN
1 CRK_HUMAN CASL_HUMAN
1 SMAD4_HUMAN SKI_HUMAN
1 MDM2_HUMAN RB_HUMAN
1 MDM2_HUMAN MDM4_HUMAN
1 MDM2_HUMAN NUMB_HUMAN
1 MDM2_HUMAN KAT2B_HUMAN
1 FOS_HUMAN TBP_HUMAN
1 SHC1_HUMAN ERBB2_HUMAN
1 BRCA1_HUMAN MSH2_HUMAN
1 BRCA1_HUMAN MSH6_HUMAN
1 EGFR_HUMAN CSK_HUMAN
1 BRCA1_HUMAN UB2D1_HUMAN
1 BRCA1_HUMAN MRE11_HUMAN
1 ANDR_HUMAN MAGAB_HUMAN
1 AGO2_HUMAN GEMI4_HUMAN
1 GRB2_HUMAN DOCK1_HUMAN
1 MYC_HUMAN EP400_HUMAN
1 AGO2_HUMAN TNR6B_HUMAN
1 TOB1_HUMAN PABP1_HUMAN
1 AGO2_HUMAN TNR6A_HUMAN
1 GHR_HUMAN SOMA_HUMAN
1 BRCA1_HUMAN BACH1_HUMAN
1 MDM2_HUMAN RL26_HUMAN
1 MDM2_HUMAN GNL3_HUMAN
1 MDM2_HUMAN PSME3_HUMAN
1 AF9_HUMAN DOT1L_HUMAN
1 HIF1A_HUMAN ELOC_HUMAN
1 BRCA1_HUMAN UIMC1_HUMAN
1 PLK1_HUMAN SLX4_HUMAN
1 DAXX_HUMAN H4_HUMAN
1 GRB2_HUMAN ASAP1_HUMAN
1 EGFR_HUMAN HSP7C_HUMAN
1 P53_HUMAN CUL7_HUMAN
1 EGFR_HUMAN PLCG2_HUMAN
1 YAP1_HUMAN 1433Z_HUMAN
1 EGFR_HUMAN HS90A_HUMAN
1 EGFR_HUMAN HDAC6_HUMAN
1 EGFR_HUMAN PTN12_HUMAN
1 BRCA1_HUMAN COM1_HUMAN
1 EGFR_HUMAN CHIP_HUMAN
1 HIF1A_HUMAN ELOB_HUMAN
1 YAP1_HUMAN LATS1_HUMAN
1 EGFR_HUMAN TRAF2_HUMAN
1 STAT1_HUMAN KIT_HUMAN
1 PIM1_HUMAN CBX3_HUMAN
1 SP1_HUMAN JUN_HUMAN
1 ANDR_HUMAN JUN_HUMAN
1 PTHR_HUMAN IMB1_HUMAN
1 PLMN_HUMAN A2AP_HUMAN
1 CDN1C_HUMAN PCNA_HUMAN
1 APEX1_HUMAN XRCC1_HUMAN
1 SHC1_HUMAN ZAP70_HUMAN
1 APEX1_HUMAN MUTYH_HUMAN
1 TOB1_HUMAN MK01_HUMAN
1 SHC1_HUMAN LRP1_HUMAN
1 RAP2A_HUMAN GNDS_HUMAN
1 RALA_HUMAN RBP1_HUMAN
1 RFA1_HUMAN PRKDC_HUMAN
1 ANDR_HUMAN RB_HUMAN
1 RXRA_HUMAN NR1H2_HUMAN
1 RXRA_HUMAN NR0B2_HUMAN
1 RXRA_HUMAN RNF8_HUMAN
1 P53_HUMAN NEDD8_HUMAN
1 GRB2_HUMAN EPOR_HUMAN
1 GRB2_HUMAN MUC1_HUMAN
1 GRB2_HUMAN HNRPC_HUMAN
1 GRB2_HUMAN RET_HUMAN
1 EP300_HUMAN PTMA_HUMAN
1 P53_HUMAN TFDP1_HUMAN
1 SP1_HUMAN TYY1_HUMAN
1 SP1_HUMAN HDAC1_HUMAN
1 SP1_HUMAN PRS8_HUMAN
1 SP1_HUMAN KLF4_HUMAN
1 GRB2_HUMAN CD28_HUMAN
1 SMAD4_HUMAN CEBPB_HUMAN
1 EP300_HUMAN CEBPB_HUMAN
1 GRB2_HUMAN REPS2_HUMAN
1 GRB2_HUMAN PTN12_HUMAN
1 GRB2_HUMAN RON_HUMAN
1 MYC_HUMAN SNF5_HUMAN
1 MYC_HUMAN GTF2I_HUMAN
1 MYC_HUMAN SUPT3_HUMAN
1 MYC_HUMAN MYCBP_HUMAN
1 MYC_HUMAN MYCB2_HUMAN
1 GRB2_HUMAN SNTA1_HUMAN
1 P53_HUMAN BRCA2_HUMAN
1 P53_HUMAN UBE3A_HUMAN
1 GRB2_HUMAN M4K5_HUMAN
1 P53_HUMAN MAT1_HUMAN
1 P53_HUMAN PRKRA_HUMAN
1 P53_HUMAN CC14A_HUMAN
1 P53_HUMAN MTA1_HUMAN
1 P53_HUMAN WWOX_HUMAN
1 P53_HUMAN IASPP_HUMAN
1 P53_HUMAN CEBPZ_HUMAN
1 P53_HUMAN GPS2_HUMAN
1 GRB2_HUMAN MED28_HUMAN
1 VHL_HUMAN RBX1_HUMAN
1 STAT1_HUMAN FANCC_HUMAN
1 MECP2_HUMAN SIN3A_HUMAN
1 ANF_HUMAN ANPRC_HUMAN
1 NCOA3_HUMAN NEMO_HUMAN
1 PAHX_HUMAN FA8_HUMAN
1 FMR1_HUMAN NUFP1_HUMAN
1 FMR1_HUMAN NUFP2_HUMAN
1 ANDR_HUMAN TMF1_HUMAN
1 ANDR_HUMAN HDAC1_HUMAN
1 ANDR_HUMAN FHL2_HUMAN
1 ANDR_HUMAN PELP1_HUMAN
1 B2CL1_HUMAN VDAC1_HUMAN
1 B2CL1_HUMAN SIVA_HUMAN
1 CD3E_HUMAN KSYK_HUMAN
1 STAT1_HUMAN CBP_HUMAN
1 STAT2_HUMAN CBP_HUMAN
1 JAG1_HUMAN NOTC3_HUMAN
1 PEX5_HUMAN PEX13_HUMAN
1 PEX5_HUMAN PEX10_HUMAN
1 NCBP1_HUMAN IF4G1_HUMAN
1 STAT1_HUMAN MCM5_HUMAN
1 SHC1_HUMAN GAB2_HUMAN
1 SNW1_HUMAN NCOR2_HUMAN
1 PLK1_HUMAN PIN1_HUMAN
[truncated: 35,080 more rows]

## Sheet: Table S8-DisorderTrainSet2 
1 MYC_HUMAN MAX_HUMAN
1 MAX_HUMAN MYC_HUMAN
1 SHC1_HUMAN GRB2_HUMAN
1 GRB2_HUMAN SHC1_HUMAN
1 DAXX_HUMAN P53_HUMAN
1 P53_HUMAN DAXX_HUMAN
1 CANB1_HUMAN PP2BA_HUMAN
1 PP2BA_HUMAN CANB1_HUMAN
1 SAE1_HUMAN SAE2_HUMAN
1 SAE2_HUMAN SAE1_HUMAN
1 TF65_HUMAN IKBA_HUMAN
1 IKBA_HUMAN TF65_HUMAN
1 TF65_HUMAN GCR_HUMAN
1 GCR_HUMAN TF65_HUMAN
1 RASH_HUMAN RAF1_HUMAN
1 RAF1_HUMAN RASH_HUMAN
1 EGFR_HUMAN GRB2_HUMAN
1 GRB2_HUMAN EGFR_HUMAN
1 CRK_HUMAN GRB2_HUMAN
1 GRB2_HUMAN CRK_HUMAN
1 JAG1_HUMAN NOTC1_HUMAN
1 NOTC1_HUMAN JAG1_HUMAN
1 HIF1A_HUMAN VHL_HUMAN
1 VHL_HUMAN HIF1A_HUMAN
1 NCBP2_HUMAN NCBP1_HUMAN
1 NCBP1_HUMAN NCBP2_HUMAN
1 CITE2_HUMAN EP300_HUMAN
1 EP300_HUMAN CITE2_HUMAN
1 HIF1A_HUMAN EP300_HUMAN
1 EP300_HUMAN HIF1A_HUMAN
1 P53_HUMAN MDM2_HUMAN
1 MDM2_HUMAN P53_HUMAN
1 SHC1_HUMAN EGFR_HUMAN
1 EGFR_HUMAN SHC1_HUMAN
1 B2CL1_HUMAN BCL2_HUMAN
1 BCL2_HUMAN B2CL1_HUMAN
1 RAD52_HUMAN RFA1_HUMAN
1 RFA1_HUMAN RAD52_HUMAN
1 B2CL1_HUMAN P53_HUMAN
1 P53_HUMAN B2CL1_HUMAN
1 APC_HUMAN GSK3B_HUMAN
1 GSK3B_HUMAN APC_HUMAN
1 DAXX_HUMAN MDM2_HUMAN
1 MDM2_HUMAN DAXX_HUMAN
1 ANDR_HUMAN MDM2_HUMAN
1 MDM2_HUMAN ANDR_HUMAN
1 CD3G_HUMAN CD3E_HUMAN
1 CD3E_HUMAN CD3G_HUMAN
1 L1CAM_HUMAN EZRI_HUMAN
1 EZRI_HUMAN L1CAM_HUMAN
1 P53_HUMAN IKBA_HUMAN
1 IKBA_HUMAN P53_HUMAN
1 ANDR_HUMAN PO2F1_HUMAN
1 PO2F1_HUMAN ANDR_HUMAN
1 TF65_HUMAN PPARG_HUMAN
1 PPARG_HUMAN TF65_HUMAN
1 GHR_HUMAN SHC1_HUMAN
1 SHC1_HUMAN GHR_HUMAN
1 GA45A_HUMAN CCNB1_HUMAN
1 CCNB1_HUMAN GA45A_HUMAN
1 EP300_HUMAN APEX1_HUMAN
1 APEX1_HUMAN EP300_HUMAN
1 P53_HUMAN RFA1_HUMAN
1 RFA1_HUMAN P53_HUMAN
1 XPA_HUMAN RFA1_HUMAN
1 RFA1_HUMAN XPA_HUMAN
1 WRN_HUMAN RFA1_HUMAN
1 RFA1_HUMAN WRN_HUMAN
1 PPARG_HUMAN RXRA_HUMAN
1 RXRA_HUMAN PPARG_HUMAN
1 VDR_HUMAN RXRA_HUMAN
1 RXRA_HUMAN VDR_HUMAN
1 TITIN_HUMAN TELT_HUMAN
1 TELT_HUMAN TITIN_HUMAN
1 CDN1B_HUMAN GRB2_HUMAN
1 GRB2_HUMAN CDN1B_HUMAN
1 SNW1_HUMAN NOTC1_HUMAN
1 NOTC1_HUMAN SNW1_HUMAN
1 UBP7_HUMAN P53_HUMAN
1 P53_HUMAN UBP7_HUMAN
1 WRN_HUMAN P53_HUMAN
1 P53_HUMAN WRN_HUMAN
1 GSK3B_HUMAN P53_HUMAN
1 P53_HUMAN GSK3B_HUMAN
1 NCOA3_HUMAN ANDR_HUMAN
1 ANDR_HUMAN NCOA3_HUMAN
1 STAT2_HUMAN STAT1_HUMAN
1 STAT1_HUMAN STAT2_HUMAN
1 ESR1_HUMAN BRCA1_HUMAN
1 BRCA1_HUMAN ESR1_HUMAN
1 MYC_HUMAN BRCA1_HUMAN
1 BRCA1_HUMAN MYC_HUMAN
1 P53_HUMAN BRCA1_HUMAN
1 BRCA1_HUMAN P53_HUMAN
1 EP300_HUMAN BRCA1_HUMAN
1 BRCA1_HUMAN EP300_HUMAN
1 NCOA3_HUMAN ESR2_HUMAN
1 ESR2_HUMAN NCOA3_HUMAN
1 SNW1_HUMAN VDR_HUMAN
1 VDR_HUMAN SNW1_HUMAN
1 EP300_HUMAN NCOA3_HUMAN
1 NCOA3_HUMAN EP300_HUMAN
1 YAP1_HUMAN P73_HUMAN
1 P73_HUMAN YAP1_HUMAN
1 RD23A_HUMAN ATX3_HUMAN
1 ATX3_HUMAN RD23A_HUMAN
1 MDM2_HUMAN UBP7_HUMAN
1 UBP7_HUMAN MDM2_HUMAN
1 EP300_HUMAN P53_HUMAN
1 P53_HUMAN EP300_HUMAN
1 GA45A_HUMAN CDN1A_HUMAN
1 CDN1A_HUMAN GA45A_HUMAN
1 FOS_HUMAN DDIT3_HUMAN
1 DDIT3_HUMAN FOS_HUMAN
1 DAXX_HUMAN SNW1_HUMAN
1 SNW1_HUMAN DAXX_HUMAN
1 EGFR_HUMAN CRK_HUMAN
1 CRK_HUMAN EGFR_HUMAN
1 EGFR_HUMAN STAT1_HUMAN
1 STAT1_HUMAN EGFR_HUMAN
1 SHC1_HUMAN ESR1_HUMAN
1 ESR1_HUMAN SHC1_HUMAN
1 ESR2_HUMAN ESR1_HUMAN
1 ESR1_HUMAN ESR2_HUMAN
1 NCOA3_HUMAN ESR1_HUMAN
1 ESR1_HUMAN NCOA3_HUMAN
1 EP300_HUMAN ESR1_HUMAN
1 ESR1_HUMAN EP300_HUMAN
1 PO2F1_HUMAN GCR_HUMAN
1 GCR_HUMAN PO2F1_HUMAN
1 RAF1_HUMAN BCL2_HUMAN
1 BCL2_HUMAN RAF1_HUMAN
1 SP1_HUMAN TF65_HUMAN
1 TF65_HUMAN SP1_HUMAN
1 EP300_HUMAN TF65_HUMAN
1 TF65_HUMAN EP300_HUMAN
1 SP1_HUMAN PO2F1_HUMAN
1 PO2F1_HUMAN SP1_HUMAN
1 OBF1_HUMAN PO2F1_HUMAN
1 PO2F1_HUMAN OBF1_HUMAN
1 RHEB_HUMAN RAF1_HUMAN
1 RAF1_HUMAN RHEB_HUMAN
1 P73_HUMAN MDM2_HUMAN
1 MDM2_HUMAN P73_HUMAN
1 EP300_HUMAN MDM2_HUMAN
1 MDM2_HUMAN EP300_HUMAN
1 HIF1A_HUMAN MDM2_HUMAN
1 MDM2_HUMAN HIF1A_HUMAN
1 EP300_HUMAN PPARG_HUMAN
1 PPARG_HUMAN EP300_HUMAN
1 AXIN1_HUMAN GSK3B_HUMAN
1 GSK3B_HUMAN AXIN1_HUMAN
1 SP1_HUMAN RXRA_HUMAN
1 RXRA_HUMAN SP1_HUMAN
1 MYC_HUMAN SP1_HUMAN
1 SP1_HUMAN MYC_HUMAN
1 HMGA1_HUMAN SP1_HUMAN
1 SP1_HUMAN HMGA1_HUMAN
1 P73_HUMAN MYC_HUMAN
1 MYC_HUMAN P73_HUMAN
1 HIF1A_HUMAN P53_HUMAN
1 P53_HUMAN HIF1A_HUMAN
1 PTTG1_HUMAN P53_HUMAN
1 P53_HUMAN PTTG1_HUMAN
1 TOB1_HUMAN SMAD4_HUMAN
1 SMAD4_HUMAN TOB1_HUMAN
1 TF65_HUMAN BRCA1_HUMAN
1 BRCA1_HUMAN TF65_HUMAN
1 ANDR_HUMAN BRCA1_HUMAN
1 BRCA1_HUMAN ANDR_HUMAN
1 STAT1_HUMAN BRCA1_HUMAN
1 BRCA1_HUMAN STAT1_HUMAN
1 EP300_HUMAN P73_HUMAN
1 P73_HUMAN EP300_HUMAN
1 RAD52_HUMAN WRN_HUMAN
1 WRN_HUMAN RAD52_HUMAN
1 CCNB1_HUMAN CDN1A_HUMAN
1 CDN1A_HUMAN CCNB1_HUMAN
1 SP1_HUMAN SMAD4_HUMAN
1 SMAD4_HUMAN SP1_HUMAN
1 ANDR_HUMAN DAXX_HUMAN
1 DAXX_HUMAN ANDR_HUMAN
1 MYC_HUMAN GSK3B_HUMAN
1 GSK3B_HUMAN MYC_HUMAN
1 P53_HUMAN PLK1_HUMAN
1 PLK1_HUMAN P53_HUMAN
1 HIF1A_HUMAN SP1_HUMAN
1 SP1_HUMAN HIF1A_HUMAN
1 DAXX_HUMAN UBP7_HUMAN
1 UBP7_HUMAN DAXX_HUMAN
1 NCOA3_HUMAN PPARG_HUMAN
1 PPARG_HUMAN NCOA3_HUMAN
1 MDM2_HUMAN ESR1_HUMAN
1 ESR1_HUMAN MDM2_HUMAN
1 P53_HUMAN ESR1_HUMAN
1 ESR1_HUMAN P53_HUMAN
1 GCR_HUMAN NCOA3_HUMAN
1 NCOA3_HUMAN GCR_HUMAN
1 GCR_HUMAN DAXX_HUMAN
1 DAXX_HUMAN GCR_HUMAN
1 NCOA3_HUMAN VDR_HUMAN
1 VDR_HUMAN NCOA3_HUMAN
1 AXIN1_HUMAN APC_HUMAN
1 APC_HUMAN AXIN1_HUMAN
1 GSK3B_HUMAN NOTC1_HUMAN
1 NOTC1_HUMAN GSK3B_HUMAN
1 SMAD4_HUMAN ANDR_HUMAN
1 ANDR_HUMAN SMAD4_HUMAN
1 GSK3B_HUMAN IPP2_HUMAN
1 IPP2_HUMAN GSK3B_HUMAN
1 SP1_HUMAN ANDR_HUMAN
1 ANDR_HUMAN SP1_HUMAN
1 SP1_HUMAN EP300_HUMAN
1 EP300_HUMAN SP1_HUMAN
1 TELT_HUMAN MDM2_HUMAN
1 MDM2_HUMAN TELT_HUMAN
1 RXRA_HUMAN GA45A_HUMAN
1 GA45A_HUMAN RXRA_HUMAN
1 P53_HUMAN TOP1_HUMAN
1 TOP1_HUMAN P53_HUMAN
1 ANDR_HUMAN ITF2_HUMAN
1 ITF2_HUMAN ANDR_HUMAN
1 ANDR_HUMAN GSK3B_HUMAN
1 GSK3B_HUMAN ANDR_HUMAN
1 ESR1_HUMAN EGFR_HUMAN
1 EGFR_HUMAN ESR1_HUMAN
1 TEBP_HUMAN ESR1_HUMAN
1 ESR1_HUMAN TEBP_HUMAN
1 TF65_HUMAN FUS_HUMAN
1 FUS_HUMAN TF65_HUMAN
1 PO2F1_HUMAN TF65_HUMAN
1 TF65_HUMAN PO2F1_HUMAN
1 MYC_HUMAN RAF1_HUMAN
1 RAF1_HUMAN MYC_HUMAN
1 P53_HUMAN CDN1A_HUMAN
1 CDN1A_HUMAN P53_HUMAN
1 PADI4_HUMAN P53_HUMAN
1 P53_HUMAN PADI4_HUMAN
1 EGFR_HUMAN SYUA_HUMAN
1 SYUA_HUMAN EGFR_HUMAN
1 EGFR_HUMAN GCR_HUMAN
1 GCR_HUMAN EGFR_HUMAN
1 NCOA3_HUMAN RXRA_HUMAN
1 RXRA_HUMAN NCOA3_HUMAN
1 GHR_HUMAN GRB2_HUMAN
1 GRB2_HUMAN GHR_HUMAN
1 CCNB1_HUMAN BRCA1_HUMAN
1 BRCA1_HUMAN CCNB1_HUMAN
1 SP1_HUMAN BRCA1_HUMAN
1 BRCA1_HUMAN SP1_HUMAN
1 ESR1_HUMAN SP1_HUMAN
1 SP1_HUMAN ESR1_HUMAN
1 MYC_HUMAN EP300_HUMAN
1 EP300_HUMAN MYC_HUMAN
1 P53_HUMAN SP1_HUMAN
1 SP1_HUMAN P53_HUMAN
1 DAXX_HUMAN TF7L2_HUMAN
1 TF7L2_HUMAN DAXX_HUMAN
1 P53_HUMAN GCR_HUMAN
1 GCR_HUMAN P53_HUMAN
1 CDN1A_HUMAN MDM2_HUMAN
1 MDM2_HUMAN CDN1A_HUMAN
1 P53_HUMAN AXIN1_HUMAN
1 AXIN1_HUMAN P53_HUMAN
1 GCR_HUMAN CALR_HUMAN
1 CALR_HUMAN GCR_HUMAN
1 ANDR_HUMAN CALR_HUMAN
1 CALR_HUMAN ANDR_HUMAN
1 RTN4_HUMAN B2CL1_HUMAN
1 B2CL1_HUMAN RTN4_HUMAN
1 DAXX_HUMAN P73_HUMAN
1 P73_HUMAN DAXX_HUMAN
1 EGFR_HUMAN ANDR_HUMAN
1 ANDR_HUMAN EGFR_HUMAN
1 ESR1_HUMAN TF65_HUMAN
1 TF65_HUMAN ESR1_HUMAN
1 NOTC1_HUMAN EP300_HUMAN
1 EP300_HUMAN NOTC1_HUMAN
1 SMAD4_HUMAN EP300_HUMAN
1 EP300_HUMAN SMAD4_HUMAN
1 RXRA_HUMAN FUS_HUMAN
1 FUS_HUMAN RXRA_HUMAN
1 TEBP_HUMAN GCR_HUMAN
1 GCR_HUMAN TEBP_HUMAN
1 P53_HUMAN BCL2_HUMAN
1 BCL2_HUMAN P53_HUMAN
1 RXRA_HUMAN TF65_HUMAN
1 TF65_HUMAN RXRA_HUMAN
1 RXRA_HUMAN PO2F1_HUMAN
1 PO2F1_HUMAN RXRA_HUMAN
1 PIM1_HUMAN MDM2_HUMAN
1 MDM2_HUMAN PIM1_HUMAN
1 EGFR_HUMAN PIM1_HUMAN
1 PIM1_HUMAN EGFR_HUMAN
1 EGFR_HUMAN RAF1_HUMAN
1 RAF1_HUMAN EGFR_HUMAN
1 EGFR_HUMAN STAT2_HUMAN
1 STAT2_HUMAN EGFR_HUMAN
1 PAI1_HUMAN PLMN_HUMAN
1 PLMN_HUMAN PAI1_HUMAN
1 HIF1A_HUMAN APEX1_HUMAN
1 APEX1_HUMAN HIF1A_HUMAN
1 CRK_HUMAN SHC1_HUMAN
1 SHC1_HUMAN CRK_HUMAN
1 CDN1B_HUMAN CCNB1_HUMAN
1 CCNB1_HUMAN CDN1B_HUMAN
1 EGFR_HUMAN EZRI_HUMAN
1 EZRI_HUMAN EGFR_HUMAN
1 ITF2_HUMAN EP300_HUMAN
1 EP300_HUMAN ITF2_HUMAN
1 HMGA1_HUMAN PPARG_HUMAN
1 PPARG_HUMAN HMGA1_HUMAN
1 SMAD4_HUMAN MAX_HUMAN
1 MAX_HUMAN SMAD4_HUMAN
1 STAT2_HUMAN EP300_HUMAN
1 EP300_HUMAN STAT2_HUMAN
1 RAF1_HUMAN B2CL1_HUMAN
1 B2CL1_HUMAN RAF1_HUMAN
1 GRB2_HUMAN PP2BA_HUMAN
1 PP2BA_HUMAN GRB2_HUMAN
1 GSK3B_HUMAN ATX3_HUMAN
1 ATX3_HUMAN GSK3B_HUMAN
1 SYUA_HUMAN CRYAB_HUMAN
1 CRYAB_HUMAN SYUA_HUMAN
1 SHC1_HUMAN CD3Z_HUMAN
1 CD3Z_HUMAN SHC1_HUMAN
1 BCL2_HUMAN PP2BA_HUMAN
1 PP2BA_HUMAN BCL2_HUMAN
1 STAT1_HUMAN EP300_HUMAN
1 EP300_HUMAN STAT1_HUMAN
1 AHR_HUMAN ESR1_HUMAN
1 ESR1_HUMAN AHR_HUMAN
1 MYC_HUMAN TF65_HUMAN
1 TF65_HUMAN MYC_HUMAN
1 BRCA1_HUMAN NCOA3_HUMAN
1 NCOA3_HUMAN BRCA1_HUMAN
1 BRCA1_HUMAN RFA1_HUMAN
1 RFA1_HUMAN BRCA1_HUMAN
1 EP300_HUMAN VDR_HUMAN
1 VDR_HUMAN EP300_HUMAN
1 MDM2_HUMAN TF65_HUMAN
1 TF65_HUMAN MDM2_HUMAN
1 EP300_HUMAN FOS_HUMAN
1 FOS_HUMAN EP300_HUMAN
1 P53_HUMAN ITF2_HUMAN
1 ITF2_HUMAN P53_HUMAN
1 BRCA1_HUMAN PO2F1_HUMAN
1 PO2F1_HUMAN BRCA1_HUMAN
1 AHR_HUMAN EP300_HUMAN
1 EP300_HUMAN AHR_HUMAN
1 NCOA3_HUMAN TF65_HUMAN
1 TF65_HUMAN NCOA3_HUMAN
1 RAF1_HUMAN GCR_HUMAN
1 GCR_HUMAN RAF1_HUMAN
1 NOTC1_HUMAN TF65_HUMAN
1 TF65_HUMAN NOTC1_HUMAN
1 AHR_HUMAN TF65_HUMAN
1 TF65_HUMAN AHR_HUMAN
1 WEE1_HUMAN CRK_HUMAN
1 CRK_HUMAN WEE1_HUMAN
1 ESR2_HUMAN EP300_HUMAN
1 EP300_HUMAN ESR2_HUMAN
1 SEPT4_HUMAN SYUA_HUMAN
1 SYUA_HUMAN SEPT4_HUMAN
1 SP1_HUMAN MECP2_HUMAN
1 MECP2_HUMAN SP1_HUMAN
1 MYC_HUMAN TOP1_HUMAN
1 TOP1_HUMAN MYC_HUMAN
1 MYC_HUMAN LMNA_HUMAN
1 LMNA_HUMAN MYC_HUMAN
1 MYC_HUMAN TDG_HUMAN
1 TDG_HUMAN MYC_HUMAN
1 NCBP1_HUMAN ROA1_HUMAN
1 ROA1_HUMAN NCBP1_HUMAN
1 DAXX_HUMAN ITF2_HUMAN
1 ITF2_HUMAN DAXX_HUMAN
1 FOS_HUMAN ESR1_HUMAN
1 ESR1_HUMAN FOS_HUMAN
1 RD23A_HUMAN DSS1_HUMAN
1 DSS1_HUMAN RD23A_HUMAN
1 TEBP_HUMAN PPP5_HUMAN
1 PPP5_HUMAN TEBP_HUMAN
1 ESR1_HUMAN PYR1_HUMAN
1 PYR1_HUMAN ESR1_HUMAN
1 ANDR_HUMAN EP300_HUMAN
1 EP300_HUMAN ANDR_HUMAN
1 ESR1_HUMAN ROA1_HUMAN
1 ROA1_HUMAN ESR1_HUMAN
1 P53_HUMAN APEX1_HUMAN
1 APEX1_HUMAN P53_HUMAN
1 ESR2_HUMAN SP1_HUMAN
1 SP1_HUMAN ESR2_HUMAN
1 CDN1A_HUMAN GEMI_HUMAN
1 GEMI_HUMAN CDN1A_HUMAN
1 SP1_HUMAN VHL_HUMAN
1 VHL_HUMAN SP1_HUMAN
1 AKT2_HUMAN ESR1_HUMAN
1 ESR1_HUMAN AKT2_HUMAN
1 MDM2_HUMAN NOTC1_HUMAN
1 NOTC1_HUMAN MDM2_HUMAN
1 DAXX_HUMAN PAX5_HUMAN
1 PAX5_HUMAN DAXX_HUMAN
1 VDR_HUMAN STAT1_HUMAN
1 STAT1_HUMAN VDR_HUMAN
1 ROA1_HUMAN IKBA_HUMAN
1 IKBA_HUMAN ROA1_HUMAN
1 TDG_HUMAN ESR1_HUMAN
1 ESR1_HUMAN TDG_HUMAN
1 BCL2_HUMAN SODC_HUMAN
1 SODC_HUMAN BCL2_HUMAN
1 MDM2_HUMAN RYBP_HUMAN
1 RYBP_HUMAN MDM2_HUMAN
1 CDN1B_HUMAN STMN1_HUMAN
1 STMN1_HUMAN CDN1B_HUMAN
1 EWS_HUMAN FUS_HUMAN
1 FUS_HUMAN EWS_HUMAN
1 EP300_HUMAN DDIT3_HUMAN
1 DDIT3_HUMAN EP300_HUMAN
1 ESR1_HUMAN CDN1A_HUMAN
1 CDN1A_HUMAN ESR1_HUMAN
1 PPARG_HUMAN SP1_HUMAN
1 SP1_HUMAN PPARG_HUMAN
1 PEX5_HUMAN CACP_HUMAN
1 CACP_HUMAN PEX5_HUMAN
1 CD3E_HUMAN CD3D_HUMAN
1 CD3D_HUMAN CD3E_HUMAN
1 P73_HUMAN P53_HUMAN
1 P53_HUMAN P73_HUMAN
1 CRY2_HUMAN PPP5_HUMAN
1 PPP5_HUMAN CRY2_HUMAN
1 PIM1_HUMAN CDN1A_HUMAN
1 CDN1A_HUMAN PIM1_HUMAN
1 ANDR_HUMAN CCNH_HUMAN
1 CCNH_HUMAN ANDR_HUMAN
1 GSK3B_HUMAN AKT2_HUMAN
1 AKT2_HUMAN GSK3B_HUMAN
1 RALA_HUMAN RASH_HUMAN
1 RASH_HUMAN RALA_HUMAN
1 RYBP_HUMAN P53_HUMAN
1 P53_HUMAN RYBP_HUMAN
1 PPP5_HUMAN ESR1_HUMAN
1 ESR1_HUMAN PPP5_HUMAN
1 PLK1_HUMAN MDM2_HUMAN
1 MDM2_HUMAN PLK1_HUMAN
1 VHL_HUMAN P53_HUMAN
1 P53_HUMAN VHL_HUMAN
1 VHL_HUMAN ANDR_HUMAN
1 ANDR_HUMAN VHL_HUMAN
1 CCNH_HUMAN P53_HUMAN
1 P53_HUMAN CCNH_HUMAN
1 BRCA1_HUMAN SAP_HUMAN
1 SAP_HUMAN BRCA1_HUMAN
1 FOS_HUMAN STAT1_HUMAN
1 STAT1_HUMAN FOS_HUMAN
1 TF7L2_HUMAN EP300_HUMAN
1 EP300_HUMAN TF7L2_HUMAN
1 RTN4_HUMAN BCL2_HUMAN
1 BCL2_HUMAN RTN4_HUMAN
1 SAP_HUMAN GHR_HUMAN
1 GHR_HUMAN SAP_HUMAN
1 AXIN1_HUMAN MYC_HUMAN
1 MYC_HUMAN AXIN1_HUMAN
1 TDG_HUMAN RXRA_HUMAN
1 RXRA_HUMAN TDG_HUMAN
1 NR1I2_HUMAN RXRA_HUMAN
1 RXRA_HUMAN NR1I2_HUMAN
1 GRB14_HUMAN EGFR_HUMAN
1 EGFR_HUMAN GRB14_HUMAN
1 GSK3B_HUMAN EWS_HUMAN
1 EWS_HUMAN GSK3B_HUMAN
1 41_HUMAN CALR_HUMAN
1 CALR_HUMAN 41_HUMAN
1 PLK1_HUMAN PTHR_HUMAN
1 PTHR_HUMAN PLK1_HUMAN
1 EP300_HUMAN MAX_HUMAN
1 MAX_HUMAN EP300_HUMAN
1 AGO2_HUMAN 4EBP1_HUMAN
1 4EBP1_HUMAN AGO2_HUMAN
1 MYOM1_HUMAN TITIN_HUMAN
1 TITIN_HUMAN MYOM1_HUMAN
1 VDR_HUMAN TDG_HUMAN
1 TDG_HUMAN VDR_HUMAN
1 EP300_HUMAN RD23A_HUMAN
1 RD23A_HUMAN EP300_HUMAN
1 ESR1_HUMAN RXRA_HUMAN
1 RXRA_HUMAN ESR1_HUMAN
1 ESR1_HUMAN SMAD4_HUMAN
1 SMAD4_HUMAN ESR1_HUMAN
1 MDM2_HUMAN GCR_HUMAN
1 GCR_HUMAN MDM2_HUMAN
1 AHR_HUMAN ANDR_HUMAN
1 ANDR_HUMAN AHR_HUMAN
1 BCL2_HUMAN MYC_HUMAN
1 MYC_HUMAN BCL2_HUMAN
1 PO2F1_HUMAN ESR1_HUMAN
1 ESR1_HUMAN PO2F1_HUMAN
1 FNTA_HUMAN TP4A3_HUMAN
1 TP4A3_HUMAN FNTA_HUMAN
1 ANDR_HUMAN GCR_HUMAN
1 GCR_HUMAN ANDR_HUMAN
1 FOS_HUMAN TF65_HUMAN
1 TF65_HUMAN FOS_HUMAN
1 TDG_HUMAN GCR_HUMAN
1 GCR_HUMAN TDG_HUMAN
1 TDG_HUMAN ANDR_HUMAN
1 ANDR_HUMAN TDG_HUMAN
1 SP1_HUMAN AHR_HUMAN
1 AHR_HUMAN SP1_HUMAN
1 ANF_HUMAN 41_HUMAN
1 41_HUMAN ANF_HUMAN
1 VDR_HUMAN FOS_HUMAN
1 FOS_HUMAN VDR_HUMAN
1 PO2F1_HUMAN VDR_HUMAN
1 VDR_HUMAN PO2F1_HUMAN
1 RXRA_HUMAN SNW1_HUMAN
1 SNW1_HUMAN RXRA_HUMAN
1 TOP1_HUMAN ROA1_HUMAN
1 ROA1_HUMAN TOP1_HUMAN
1 NKX31_HUMAN TOP1_HUMAN
1 TOP1_HUMAN NKX31_HUMAN
1 VDR_HUMAN P53_HUMAN
1 P53_HUMAN VDR_HUMAN
1 HMGA1_HUMAN APEX1_HUMAN
1 APEX1_HUMAN HMGA1_HUMAN
1 EZRI_HUMAN MDM2_HUMAN
1 MDM2_HUMAN EZRI_HUMAN
1 STAT1_HUMAN RXRA_HUMAN
1 RXRA_HUMAN STAT1_HUMAN
1 CD3E_HUMAN CD3Z_HUMAN
1 CD3Z_HUMAN CD3E_HUMAN
1 SP1_HUMAN CCNB1_HUMAN
1 CCNB1_HUMAN SP1_HUMAN
1 DSS1_HUMAN ADRM1_HUMAN
1 ADRM1_HUMAN DSS1_HUMAN
1 MAX_HUMAN MECP2_HUMAN
1 MECP2_HUMAN MAX_HUMAN
1 SYUB_HUMAN SYUA_HUMAN
1 SYUA_HUMAN SYUB_HUMAN
1 GCR_HUMAN EP300_HUMAN
1 EP300_HUMAN GCR_HUMAN
1 EP300_HUMAN VHL_HUMAN
1 VHL_HUMAN EP300_HUMAN
1 BCL2_HUMAN BRCA1_HUMAN
1 BRCA1_HUMAN BCL2_HUMAN
1 EWS_HUMAN HMGA1_HUMAN
1 HMGA1_HUMAN EWS_HUMAN
1 EWS_HUMAN SMAD4_HUMAN
1 SMAD4_HUMAN EWS_HUMAN
1 EWS_HUMAN DFFA_HUMAN
1 DFFA_HUMAN EWS_HUMAN
1 EWS_HUMAN RD23A_HUMAN
1 RD23A_HUMAN EWS_HUMAN
1 EWS_HUMAN ANFB_HUMAN
1 ANFB_HUMAN EWS_HUMAN
1 P53_HUMAN COX17_HUMAN
1 COX17_HUMAN P53_HUMAN
1 ESR1_HUMAN CCNH_HUMAN
1 CCNH_HUMAN ESR1_HUMAN
1 CFTR_HUMAN EZRI_HUMAN
1 EZRI_HUMAN CFTR_HUMAN
1 AF9_HUMAN PTN_HUMAN
1 PTN_HUMAN AF9_HUMAN
1 HIF1A_HUMAN MAX_HUMAN
1 MAX_HUMAN HIF1A_HUMAN
1 ICAL_HUMAN CRK_HUMAN
1 CRK_HUMAN ICAL_HUMAN
1 EP300_HUMAN GRB2_HUMAN
1 GRB2_HUMAN EP300_HUMAN
1 ESR1_HUMAN FMR1_HUMAN
1 FMR1_HUMAN ESR1_HUMAN
1 CDN1A_HUMAN SOSB1_HUMAN
1 SOSB1_HUMAN CDN1A_HUMAN
1 EP300_HUMAN EWS_HUMAN
1 EWS_HUMAN EP300_HUMAN
1 RD23A_HUMAN P53_HUMAN
1 P53_HUMAN RD23A_HUMAN
1 RYBP_HUMAN UBP7_HUMAN
1 UBP7_HUMAN RYBP_HUMAN
1 P53_HUMAN CRYAB_HUMAN
1 CRYAB_HUMAN P53_HUMAN
1 ROA1_HUMAN EWS_HUMAN
1 EWS_HUMAN ROA1_HUMAN
1 LMNA_HUMAN FUS_HUMAN
1 FUS_HUMAN LMNA_HUMAN
1 LMNA_HUMAN ROA1_HUMAN
1 ROA1_HUMAN LMNA_HUMAN
1 SOSB1_HUMAN EP300_HUMAN
1 EP300_HUMAN SOSB1_HUMAN
1 P53_HUMAN ROA1_HUMAN
1 ROA1_HUMAN P53_HUMAN
1 PLK1_HUMAN BRCA1_HUMAN
1 BRCA1_HUMAN PLK1_HUMAN
1 MDM2_HUMAN TOP1_HUMAN
1 TOP1_HUMAN MDM2_HUMAN
1 TEBP_HUMAN ANDR_HUMAN
1 ANDR_HUMAN TEBP_HUMAN
1 DAXX_HUMAN TF65_HUMAN
1 TF65_HUMAN DAXX_HUMAN
1 GA45A_HUMAN ESR1_HUMAN
1 ESR1_HUMAN GA45A_HUMAN
1 EP300_HUMAN XPA_HUMAN
1 XPA_HUMAN EP300_HUMAN
1 RHEB_HUMAN RASH_HUMAN
1 RASH_HUMAN RHEB_HUMAN
1 TF65_HUMAN PYR1_HUMAN
1 PYR1_HUMAN TF65_HUMAN
1 FNTA_HUMAN RAP2A_HUMAN
1 RAP2A_HUMAN FNTA_HUMAN
1 CFTR_HUMAN SAP_HUMAN
1 SAP_HUMAN CFTR_HUMAN
1 MYC_HUMAN PLK1_HUMAN
1 PLK1_HUMAN MYC_HUMAN
1 CD4_HUMAN GCR_HUMAN
1 GCR_HUMAN CD4_HUMAN
1 RASH_HUMAN FHOD1_HUMAN
1 FHOD1_HUMAN RASH_HUMAN
1 MYC_HUMAN SOSB1_HUMAN
1 SOSB1_HUMAN MYC_HUMAN
1 GRB2_HUMAN PYR1_HUMAN
1 PYR1_HUMAN GRB2_HUMAN
1 HMGA1_HUMAN ROA1_HUMAN
1 ROA1_HUMAN HMGA1_HUMAN
1 HMGA1_HUMAN LA_HUMAN
1 LA_HUMAN HMGA1_HUMAN
1 MYC_HUMAN P53_HUMAN
1 P53_HUMAN MYC_HUMAN
1 SHC1_HUMAN PYR1_HUMAN
1 PYR1_HUMAN SHC1_HUMAN
1 GRB2_HUMAN FUS_HUMAN
1 FUS_HUMAN GRB2_HUMAN
1 CRK_HUMAN AGO2_HUMAN
1 AGO2_HUMAN CRK_HUMAN
1 HMGA1_HUMAN PP1R8_HUMAN
1 PP1R8_HUMAN HMGA1_HUMAN
1 NCBP1_HUMAN AGO2_HUMAN
1 AGO2_HUMAN NCBP1_HUMAN
1 ADRM1_HUMAN EGFR_HUMAN
1 EGFR_HUMAN ADRM1_HUMAN
1 DCUP_HUMAN EGFR_HUMAN
1 EGFR_HUMAN DCUP_HUMAN
1 GRB2_HUMAN PPP5_HUMAN
1 PPP5_HUMAN GRB2_HUMAN
1 GA45A_HUMAN TDG_HUMAN
1 TDG_HUMAN GA45A_HUMAN
1 EGFR_HUMAN PPP5_HUMAN
1 PPP5_HUMAN EGFR_HUMAN
1 SMAD4_HUMAN DAXX_HUMAN
1 DAXX_HUMAN SMAD4_HUMAN
1 AXIN1_HUMAN DAXX_HUMAN
1 DAXX_HUMAN AXIN1_HUMAN
1 GSK3B_HUMAN TF65_HUMAN
1 TF65_HUMAN GSK3B_HUMAN
1 ANDR_HUMAN SHC1_HUMAN
1 SHC1_HUMAN ANDR_HUMAN
1 ANDR_HUMAN CRK_HUMAN
1 CRK_HUMAN ANDR_HUMAN
1 ANDR_HUMAN GRB2_HUMAN
1 GRB2_HUMAN ANDR_HUMAN
1 AGO2_HUMAN TEBP_HUMAN
1 TEBP_HUMAN AGO2_HUMAN
1 DSS1_HUMAN UBP7_HUMAN
1 UBP7_HUMAN DSS1_HUMAN
1 YAP1_HUMAN AXIN1_HUMAN
1 AXIN1_HUMAN YAP1_HUMAN
1 CCNB1_HUMAN NCBP1_HUMAN
1 NCBP1_HUMAN CCNB1_HUMAN
1 SYUA_HUMAN NCBP2_HUMAN
1 NCBP2_HUMAN SYUA_HUMAN
1 SYUA_HUMAN FMR1_HUMAN
1 FMR1_HUMAN SYUA_HUMAN
1 SYUA_HUMAN NCBP1_HUMAN
1 NCBP1_HUMAN SYUA_HUMAN
1 MYC_HUMAN NCBP2_HUMAN
1 NCBP2_HUMAN MYC_HUMAN
1 SYUA_HUMAN LA_HUMAN
1 LA_HUMAN SYUA_HUMAN
1 CDN1B_HUMAN MYC_HUMAN
1 MYC_HUMAN CDN1B_HUMAN
1 PLK1_HUMAN ATP7A_HUMAN
1 ATP7A_HUMAN PLK1_HUMAN
1 PLK1_HUMAN MECP2_HUMAN
1 MECP2_HUMAN PLK1_HUMAN
1 TEBP_HUMAN AHR_HUMAN
1 AHR_HUMAN TEBP_HUMAN
1 PLK1_HUMAN WEE1_HUMAN
1 WEE1_HUMAN PLK1_HUMAN
1 B2CL1_HUMAN CRYAB_HUMAN
1 CRYAB_HUMAN B2CL1_HUMAN
1 EP300_HUMAN PAX5_HUMAN
1 PAX5_HUMAN EP300_HUMAN
1 EP300_HUMAN TDG_HUMAN
1 TDG_HUMAN EP300_HUMAN
1 SODC_HUMAN PP2BA_HUMAN
1 PP2BA_HUMAN SODC_HUMAN
1 EP300_HUMAN HMGN2_HUMAN
1 HMGN2_HUMAN EP300_HUMAN
1 ANDR_HUMAN RAF1_HUMAN
1 RAF1_HUMAN ANDR_HUMAN
1 ESR2_HUMAN PPP5_HUMAN
1 PPP5_HUMAN ESR2_HUMAN
1 ESR1_HUMAN HIF1A_HUMAN
1 HIF1A_HUMAN ESR1_HUMAN
1 CDN1A_HUMAN EP300_HUMAN
1 EP300_HUMAN CDN1A_HUMAN
1 ATX3_HUMAN EP300_HUMAN
1 EP300_HUMAN ATX3_HUMAN
1 HMGA1_HUMAN PO2F1_HUMAN
1 PO2F1_HUMAN HMGA1_HUMAN
1 RD23A_HUMAN MDM2_HUMAN
1 MDM2_HUMAN RD23A_HUMAN
1 FOS_HUMAN NCOA3_HUMAN
1 NCOA3_HUMAN FOS_HUMAN
1 BRCA1_HUMAN AHR_HUMAN
1 AHR_HUMAN BRCA1_HUMAN
1 SOSB1_HUMAN P53_HUMAN
1 P53_HUMAN SOSB1_HUMAN
1 AKT2_HUMAN CDN1A_HUMAN
1 CDN1A_HUMAN AKT2_HUMAN
1 PPARG_HUMAN VDR_HUMAN
1 VDR_HUMAN PPARG_HUMAN
1 CCNB1_HUMAN EP300_HUMAN
1 EP300_HUMAN CCNB1_HUMAN
1 ANDR_HUMAN TF7L2_HUMAN
1 TF7L2_HUMAN ANDR_HUMAN
1 P73_HUMAN RASH_HUMAN
1 RASH_HUMAN P73_HUMAN
1 FOS_HUMAN LMNA_HUMAN
1 LMNA_HUMAN FOS_HUMAN
1 ESR2_HUMAN FMR1_HUMAN
1 FMR1_HUMAN ESR2_HUMAN
1 ESR1_HUMAN TOP1_HUMAN
1 TOP1_HUMAN ESR1_HUMAN
1 ESR1_HUMAN EWS_HUMAN
1 EWS_HUMAN ESR1_HUMAN
1 ESR1_HUMAN FUS_HUMAN
1 FUS_HUMAN ESR1_HUMAN
1 EIF1_HUMAN RENT2_HUMAN
1 RENT2_HUMAN EIF1_HUMAN
1 TF65_HUMAN STAT1_HUMAN
1 STAT1_HUMAN TF65_HUMAN
1 TITIN_HUMAN CRYAB_HUMAN
1 CRYAB_HUMAN TITIN_HUMAN
1 HIF1A_HUMAN ANDR_HUMAN
1 ANDR_HUMAN HIF1A_HUMAN
1 ANDR_HUMAN TF65_HUMAN
1 TF65_HUMAN ANDR_HUMAN
1 MDM2_HUMAN APEX1_HUMAN
1 APEX1_HUMAN MDM2_HUMAN
1 GSK3B_HUMAN MDM2_HUMAN
1 MDM2_HUMAN GSK3B_HUMAN
1 TF65_HUMAN UBP7_HUMAN
1 UBP7_HUMAN TF65_HUMAN
1 GA45A_HUMAN MDM2_HUMAN
1 MDM2_HUMAN GA45A_HUMAN
1 PPARG_HUMAN UBP7_HUMAN
1 UBP7_HUMAN PPARG_HUMAN
1 PPARG_HUMAN EGFR_HUMAN
1 EGFR_HUMAN PPARG_HUMAN
1 ANDR_HUMAN UBP7_HUMAN
1 UBP7_HUMAN ANDR_HUMAN
1 TDG_HUMAN SMAD4_HUMAN
1 SMAD4_HUMAN TDG_HUMAN
1 SMAD4_HUMAN RALA_HUMAN
1 RALA_HUMAN SMAD4_HUMAN
1 41_HUMAN CRYAB_HUMAN
1 CRYAB_HUMAN 41_HUMAN
1 EWS_HUMAN ATX3_HUMAN
1 ATX3_HUMAN EWS_HUMAN
1 EWS_HUMAN UBP7_HUMAN
1 UBP7_HUMAN EWS_HUMAN
1 UBP7_HUMAN HTRA2_HUMAN
1 HTRA2_HUMAN UBP7_HUMAN
1 NCOA3_HUMAN NR1I2_HUMAN
1 NR1I2_HUMAN NCOA3_HUMAN
1 ESR1_HUMAN ANF_HUMAN
1 ANF_HUMAN ESR1_HUMAN
1 HMGA1_HUMAN RXRA_HUMAN
1 RXRA_HUMAN HMGA1_HUMAN
1 RAP2A_HUMAN RAF1_HUMAN
1 RAF1_HUMAN RAP2A_HUMAN
1 TDG_HUMAN P53_HUMAN
1 P53_HUMAN TDG_HUMAN
1 TDG_HUMAN P73_HUMAN
1 P73_HUMAN TDG_HUMAN
1 RALA_HUMAN RAP2A_HUMAN
1 RAP2A_HUMAN RALA_HUMAN
1 SMAD4_HUMAN SNW1_HUMAN
1 SNW1_HUMAN SMAD4_HUMAN
1 SP1_HUMAN CRK_HUMAN
1 CRK_HUMAN SP1_HUMAN
1 CRK_HUMAN GHR_HUMAN
1 GHR_HUMAN CRK_HUMAN
1 GRB2_HUMAN HMGN2_HUMAN
1 HMGN2_HUMAN GRB2_HUMAN
1 GRB2_HUMAN ICAL_HUMAN
1 ICAL_HUMAN GRB2_HUMAN
1 GRB2_HUMAN SP1_HUMAN
1 SP1_HUMAN GRB2_HUMAN
1 VHL_HUMAN TEBP_HUMAN
1 TEBP_HUMAN VHL_HUMAN
1 GSK3B_HUMAN FUS_HUMAN
1 FUS_HUMAN GSK3B_HUMAN
1 VHL_HUMAN CUTA_HUMAN
1 CUTA_HUMAN VHL_HUMAN
1 VHL_HUMAN EZRI_HUMAN
1 EZRI_HUMAN VHL_HUMAN
1 VHL_HUMAN STMN1_HUMAN
1 STMN1_HUMAN VHL_HUMAN
1 VHL_HUMAN IF1AX_HUMAN
1 IF1AX_HUMAN VHL_HUMAN
1 41_HUMAN EIF1_HUMAN
1 EIF1_HUMAN 41_HUMAN
1 DFFA_HUMAN TITIN_HUMAN
1 TITIN_HUMAN DFFA_HUMAN
1 TP4A3_HUMAN STAT1_HUMAN
1 STAT1_HUMAN TP4A3_HUMAN
1 VHL_HUMAN LA_HUMAN
1 LA_HUMAN VHL_HUMAN
1 CFTR_HUMAN LMNA_HUMAN
1 LMNA_HUMAN CFTR_HUMAN
1 IKZF4_HUMAN IKBA_HUMAN
1 IKBA_HUMAN IKZF4_HUMAN
1 PLMN_HUMAN RAP2A_HUMAN
1 RAP2A_HUMAN PLMN_HUMAN
1 MDM2_HUMAN UBE2Z_HUMAN
1 UBE2Z_HUMAN MDM2_HUMAN
1 GRB2_HUMAN CUTA_HUMAN
1 CUTA_HUMAN GRB2_HUMAN
1 GRB2_HUMAN FHOD1_HUMAN
1 FHOD1_HUMAN GRB2_HUMAN
1 CD3D_HUMAN GCR_HUMAN
1 GCR_HUMAN CD3D_HUMAN
1 P53_HUMAN ANDR_HUMAN
1 ANDR_HUMAN P53_HUMAN
1 P53_HUMAN SAE1_HUMAN
1 SAE1_HUMAN P53_HUMAN
1 NOTC1_HUMAN HIF1A_HUMAN
1 HIF1A_HUMAN NOTC1_HUMAN
1 SHC1_HUMAN NEUM_HUMAN
1 NEUM_HUMAN SHC1_HUMAN
1 PPARG_HUMAN FHOD1_HUMAN
1 FHOD1_HUMAN PPARG_HUMAN
1 GCR_HUMAN ROA1_HUMAN
1 ROA1_HUMAN GCR_HUMAN
1 GCR_HUMAN PPP5_HUMAN
1 PPP5_HUMAN GCR_HUMAN
1 ESR2_HUMAN NCBP1_HUMAN
1 NCBP1_HUMAN ESR2_HUMAN
1 MYC_HUMAN INSM1_HUMAN
1 INSM1_HUMAN MYC_HUMAN
1 APC_HUMAN FHOD1_HUMAN
1 FHOD1_HUMAN APC_HUMAN
1 SNW1_HUMAN LMNA_HUMAN
1 LMNA_HUMAN SNW1_HUMAN
1 SNW1_HUMAN PLK1_HUMAN
1 PLK1_HUMAN SNW1_HUMAN
1 SNW1_HUMAN SRP19_HUMAN
1 SRP19_HUMAN SNW1_HUMAN
1 SNW1_HUMAN ERF1_HUMAN
1 ERF1_HUMAN SNW1_HUMAN
1 AGO2_HUMAN ROA1_HUMAN
1 ROA1_HUMAN AGO2_HUMAN
1 SNW1_HUMAN CCNB1_HUMAN
1 CCNB1_HUMAN SNW1_HUMAN
1 SNW1_HUMAN ROA1_HUMAN
1 ROA1_HUMAN SNW1_HUMAN
1 SNW1_HUMAN MP2K7_HUMAN
1 MP2K7_HUMAN SNW1_HUMAN
1 SNW1_HUMAN RENT2_HUMAN
1 RENT2_HUMAN SNW1_HUMAN
1 SNW1_HUMAN FHOD1_HUMAN
1 FHOD1_HUMAN SNW1_HUMAN
1 SNW1_HUMAN FUS_HUMAN
1 FUS_HUMAN SNW1_HUMAN
1 TF65_HUMAN CO2A1_HUMAN
1 CO2A1_HUMAN TF65_HUMAN
1 MYC_HUMAN TITIN_HUMAN
1 TITIN_HUMAN MYC_HUMAN
1 NKD2_HUMAN CDN1A_HUMAN
1 CDN1A_HUMAN NKD2_HUMAN
1 PLMN_HUMAN EP300_HUMAN
1 EP300_HUMAN PLMN_HUMAN
1 BRCA1_HUMAN PEX5_HUMAN
1 PEX5_HUMAN BRCA1_HUMAN
1 SMAD4_HUMAN TF65_HUMAN
1 TF65_HUMAN SMAD4_HUMAN
1 NKD2_HUMAN FUS_HUMAN
1 FUS_HUMAN NKD2_HUMAN
1 NKD2_HUMAN GRB2_HUMAN
1 GRB2_HUMAN NKD2_HUMAN
1 STAT2_HUMAN FNTA_HUMAN
1 FNTA_HUMAN STAT2_HUMAN
1 TF65_HUMAN TELT_HUMAN
1 TELT_HUMAN TF65_HUMAN
1 C1R_HUMAN EP300_HUMAN
1 EP300_HUMAN C1R_HUMAN
1 NKD2_HUMAN VDR_HUMAN
1 VDR_HUMAN NKD2_HUMAN
1 PLMN_HUMAN SMAD4_HUMAN
1 SMAD4_HUMAN PLMN_HUMAN
1 KDM5B_HUMAN ANDR_HUMAN
1 ANDR_HUMAN KDM5B_HUMAN
1 PIM1_HUMAN MYC_HUMAN
1 MYC_HUMAN PIM1_HUMAN
1 SHC1_HUMAN HIF1A_HUMAN
1 HIF1A_HUMAN SHC1_HUMAN
1 SNW1_HUMAN MYC_HUMAN
1 MYC_HUMAN SNW1_HUMAN
1 MYC_HUMAN HIF1A_HUMAN
1 HIF1A_HUMAN MYC_HUMAN
1 NKX31_HUMAN SP1_HUMAN
1 SP1_HUMAN NKX31_HUMAN
1 P73_HUMAN AGO2_HUMAN
1 AGO2_HUMAN P73_HUMAN
1 MECP2_HUMAN PPARG_HUMAN
1 PPARG_HUMAN MECP2_HUMAN
1 P53_HUMAN AGO2_HUMAN
1 AGO2_HUMAN P53_HUMAN
1 MAX_HUMAN PIM1_HUMAN
1 PIM1_HUMAN MAX_HUMAN
1 P53_HUMAN HMGA1_HUMAN
1 HMGA1_HUMAN P53_HUMAN
1 ESR1_HUMAN MYC_HUMAN
1 MYC_HUMAN ESR1_HUMAN
1 CD4_HUMAN ROA1_HUMAN
1 ROA1_HUMAN CD4_HUMAN
1 GA45A_HUMAN P53_HUMAN
1 P53_HUMAN GA45A_HUMAN
1 PLK1_HUMAN RXRA_HUMAN
1 RXRA_HUMAN PLK1_HUMAN
1 GSK3B_HUMAN PTN_HUMAN
1 PTN_HUMAN GSK3B_HUMAN
1 GA45A_HUMAN PTN_HUMAN
1 PTN_HUMAN GA45A_HUMAN
1 GSK3B_HUMAN RXRA_HUMAN
1 RXRA_HUMAN GSK3B_HUMAN
1 B2CL1_HUMAN PTN_HUMAN
1 PTN_HUMAN B2CL1_HUMAN
1 CDN1A_HUMAN ATX3_HUMAN
1 ATX3_HUMAN CDN1A_HUMAN
1 GSK3B_HUMAN 4EBP1_HUMAN
1 4EBP1_HUMAN GSK3B_HUMAN
1 YAP1_HUMAN EGFR_HUMAN
1 EGFR_HUMAN YAP1_HUMAN
1 KDM5B_HUMAN MBD2_HUMAN
1 MBD2_HUMAN KDM5B_HUMAN
1 EP300_HUMAN RXRA_HUMAN
1 RXRA_HUMAN EP300_HUMAN
1 VHL_HUMAN ROA1_HUMAN
1 ROA1_HUMAN VHL_HUMAN
1 RD23A_HUMAN ADRM1_HUMAN
1 ADRM1_HUMAN RD23A_HUMAN
1 RD23A_HUMAN BASP1_HUMAN
1 BASP1_HUMAN RD23A_HUMAN
1 VDR_HUMAN CDN1A_HUMAN
1 CDN1A_HUMAN VDR_HUMAN
1 CD3G_HUMAN GCR_HUMAN
1 GCR_HUMAN CD3G_HUMAN
1 ESR1_HUMAN SNW1_HUMAN
1 SNW1_HUMAN ESR1_HUMAN
1 JAG1_HUMAN CALR_HUMAN
1 CALR_HUMAN JAG1_HUMAN
1 ESR2_HUMAN MDM2_HUMAN
1 MDM2_HUMAN ESR2_HUMAN
1 VDR_HUMAN BRCA1_HUMAN
1 BRCA1_HUMAN VDR_HUMAN
1 HIF1A_HUMAN TEBP_HUMAN
1 TEBP_HUMAN HIF1A_HUMAN
1 MYC_HUMAN VHL_HUMAN
1 VHL_HUMAN MYC_HUMAN
1 DSS1_HUMAN BRCA1_HUMAN
1 BRCA1_HUMAN DSS1_HUMAN
1 ANDR_HUMAN PPP5_HUMAN
1 PPP5_HUMAN ANDR_HUMAN
1 BRCA1_HUMAN P73_HUMAN
1 P73_HUMAN BRCA1_HUMAN
1 EZRI_HUMAN BRCA1_HUMAN
1 BRCA1_HUMAN EZRI_HUMAN
1 RXRA_HUMAN ESR2_HUMAN
1 ESR2_HUMAN RXRA_HUMAN
1 OSTP_HUMAN LA_HUMAN
1 LA_HUMAN OSTP_HUMAN
1 BRCA1_HUMAN ROA1_HUMAN
1 ROA1_HUMAN BRCA1_HUMAN
1 RD23A_HUMAN PTTG1_HUMAN
1 PTTG1_HUMAN RD23A_HUMAN
1 RASH_HUMAN P53_HUMAN
1 P53_HUMAN RASH_HUMAN
1 SP1_HUMAN TITIN_HUMAN
1 TITIN_HUMAN SP1_HUMAN
1 PPARG_HUMAN ESR1_HUMAN
1 ESR1_HUMAN PPARG_HUMAN
1 PPARG_HUMAN ESR2_HUMAN
1 ESR2_HUMAN PPARG_HUMAN
1 CRYAB_HUMAN BCL2_HUMAN
1 BCL2_HUMAN CRYAB_HUMAN
1 BRCA1_HUMAN HIF1A_HUMAN
1 HIF1A_HUMAN BRCA1_HUMAN
1 BCL2_HUMAN HIF1A_HUMAN
1 HIF1A_HUMAN BCL2_HUMAN
1 CCNH_HUMAN BRCA1_HUMAN
1 BRCA1_HUMAN CCNH_HUMAN
1 NCBP1_HUMAN SMAD4_HUMAN
1 SMAD4_HUMAN NCBP1_HUMAN
1 MYC_HUMAN KDM5B_HUMAN
1 KDM5B_HUMAN MYC_HUMAN
1 P53_HUMAN EWS_HUMAN
1 EWS_HUMAN P53_HUMAN
1 P53_HUMAN GRB2_HUMAN
1 GRB2_HUMAN P53_HUMAN
1 STAT1_HUMAN IKBA_HUMAN
1 IKBA_HUMAN STAT1_HUMAN
1 ATX3_HUMAN B2CL1_HUMAN
1 B2CL1_HUMAN ATX3_HUMAN
1 SAE2_HUMAN LA_HUMAN
1 LA_HUMAN SAE2_HUMAN
1 ESR1_HUMAN EZRI_HUMAN
1 EZRI_HUMAN ESR1_HUMAN
1 ESR1_HUMAN APEX1_HUMAN
1 APEX1_HUMAN ESR1_HUMAN
1 NOTC1_HUMAN UBP7_HUMAN
1 UBP7_HUMAN NOTC1_HUMAN
1 FUS_HUMAN ITF2_HUMAN
1 ITF2_HUMAN FUS_HUMAN
1 ESR1_HUMAN LMNA_HUMAN
1 LMNA_HUMAN ESR1_HUMAN
1 ESR1_HUMAN LA_HUMAN
1 LA_HUMAN ESR1_HUMAN
1 MYC_HUMAN VDR_HUMAN
1 VDR_HUMAN MYC_HUMAN
1 CFTR_HUMAN TEBP_HUMAN
1 TEBP_HUMAN CFTR_HUMAN
1 CALR_HUMAN RFA1_HUMAN
1 RFA1_HUMAN CALR_HUMAN
1 DFFA_HUMAN PPP5_HUMAN
1 PPP5_HUMAN DFFA_HUMAN
1 ESR1_HUMAN FIS1_HUMAN
1 FIS1_HUMAN ESR1_HUMAN
1 CFTR_HUMAN APC_HUMAN
1 APC_HUMAN CFTR_HUMAN
1 TF65_HUMAN HIF1A_HUMAN
1 HIF1A_HUMAN TF65_HUMAN
1 YAP1_HUMAN STAT1_HUMAN
1 STAT1_HUMAN YAP1_HUMAN
1 MDM2_HUMAN LMNA_HUMAN
1 LMNA_HUMAN MDM2_HUMAN
1 GCR_HUMAN PPARG_HUMAN
1 PPARG_HUMAN GCR_HUMAN
1 RFA1_HUMAN ROA1_HUMAN
1 ROA1_HUMAN RFA1_HUMAN
1 RFA1_HUMAN APEX1_HUMAN
1 APEX1_HUMAN RFA1_HUMAN
1 RFA1_HUMAN ADDA_HUMAN
1 ADDA_HUMAN RFA1_HUMAN
1 EGFR_HUMAN AKT2_HUMAN
1 AKT2_HUMAN EGFR_HUMAN
1 RFA1_HUMAN CCNH_HUMAN
1 CCNH_HUMAN RFA1_HUMAN
1 RENT2_HUMAN TYSY_HUMAN
1 TYSY_HUMAN RENT2_HUMAN
1 RENT2_HUMAN CALR_HUMAN
1 CALR_HUMAN RENT2_HUMAN
1 ZFYV9_HUMAN PPARG_HUMAN
1 PPARG_HUMAN ZFYV9_HUMAN
1 MDM2_HUMAN RLA2_HUMAN
1 RLA2_HUMAN MDM2_HUMAN
1 CRYAB_HUMAN SMAD4_HUMAN
1 SMAD4_HUMAN CRYAB_HUMAN
1 EGFR_HUMAN PLK1_HUMAN
1 PLK1_HUMAN EGFR_HUMAN
1 MDM2_HUMAN LA_HUMAN
1 LA_HUMAN MDM2_HUMAN
1 EGFR_HUMAN CALR_HUMAN
1 CALR_HUMAN EGFR_HUMAN
1 EGFR_HUMAN SAE2_HUMAN
1 SAE2_HUMAN EGFR_HUMAN
1 DSS1_HUMAN TOP1_HUMAN
1 TOP1_HUMAN DSS1_HUMAN
1 P53_HUMAN PYR1_HUMAN
1 PYR1_HUMAN P53_HUMAN
1 RFA1_HUMAN RTN4_HUMAN
1 RTN4_HUMAN RFA1_HUMAN
1 RENT2_HUMAN HMGA1_HUMAN
1 HMGA1_HUMAN RENT2_HUMAN
1 P53_HUMAN PP2BA_HUMAN
1 PP2BA_HUMAN P53_HUMAN
1 P53_HUMAN CANB1_HUMAN
1 CANB1_HUMAN P53_HUMAN
1 P53_HUMAN RLA2_HUMAN
1 RLA2_HUMAN P53_HUMAN
1 MDM2_HUMAN CALR_HUMAN
1 CALR_HUMAN MDM2_HUMAN
1 RFA1_HUMAN UBP7_HUMAN
1 UBP7_HUMAN RFA1_HUMAN
1 P53_HUMAN SNW1_HUMAN
1 SNW1_HUMAN P53_HUMAN
1 RFA1_HUMAN EGFR_HUMAN
1 EGFR_HUMAN RFA1_HUMAN
1 MDM2_HUMAN FUS_HUMAN
1 FUS_HUMAN MDM2_HUMAN
1 MDM2_HUMAN ROA1_HUMAN
1 ROA1_HUMAN MDM2_HUMAN
1 RFA1_HUMAN FUS_HUMAN
1 FUS_HUMAN RFA1_HUMAN
1 RFA1_HUMAN EWS_HUMAN
1 EWS_HUMAN RFA1_HUMAN
1 TF65_HUMAN ITF2_HUMAN
1 ITF2_HUMAN TF65_HUMAN
1 NGN1_HUMAN ITF2_HUMAN
1 ITF2_HUMAN NGN1_HUMAN
1 BRCA1_HUMAN SOSB1_HUMAN
1 SOSB1_HUMAN BRCA1_HUMAN
1 BRCA1_HUMAN UBP7_HUMAN
1 UBP7_HUMAN BRCA1_HUMAN
1 PPARG_HUMAN ITF2_HUMAN
1 ITF2_HUMAN PPARG_HUMAN
1 NUPR1_HUMAN FUS_HUMAN
1 FUS_HUMAN NUPR1_HUMAN
1 TDG_HUMAN ITF2_HUMAN
1 ITF2_HUMAN TDG_HUMAN
1 EGFR_HUMAN TEBP_HUMAN
1 TEBP_HUMAN EGFR_HUMAN
1 FUS_HUMAN SAE1_HUMAN
1 SAE1_HUMAN FUS_HUMAN
1 ROA1_HUMAN LA_HUMAN
1 LA_HUMAN ROA1_HUMAN
1 CCNB1_HUMAN TF65_HUMAN
1 TF65_HUMAN CCNB1_HUMAN
1 4EBP1_HUMAN ITF2_HUMAN
1 ITF2_HUMAN 4EBP1_HUMAN
1 CDN1A_HUMAN ITF2_HUMAN
1 ITF2_HUMAN CDN1A_HUMAN
1 EGFR_HUMAN EWS_HUMAN
1 EWS_HUMAN EGFR_HUMAN
1 EGFR_HUMAN ERF1_HUMAN
1 ERF1_HUMAN EGFR_HUMAN
1 TF65_HUMAN PLMN_HUMAN
1 PLMN_HUMAN TF65_HUMAN
1 TF65_HUMAN P53_HUMAN
1 P53_HUMAN TF65_HUMAN
1 FUS_HUMAN P73_HUMAN
1 P73_HUMAN FUS_HUMAN
1 ROA1_HUMAN INVO_HUMAN
1 INVO_HUMAN ROA1_HUMAN
1 UBP7_HUMAN LMNA_HUMAN
1 LMNA_HUMAN UBP7_HUMAN
1 P53_HUMAN LMNA_HUMAN
1 LMNA_HUMAN P53_HUMAN
1 ROA1_HUMAN GA45A_HUMAN
1 GA45A_HUMAN ROA1_HUMAN
1 GA45A_HUMAN APEX1_HUMAN
1 APEX1_HUMAN GA45A_HUMAN
1 UBP7_HUMAN DDX4_HUMAN
1 DDX4_HUMAN UBP7_HUMAN
1 CRY2_HUMAN BRCA1_HUMAN
1 BRCA1_HUMAN CRY2_HUMAN
1 ROA1_HUMAN FUS_HUMAN
1 FUS_HUMAN ROA1_HUMAN
1 CRK_HUMAN P53_HUMAN
1 P53_HUMAN CRK_HUMAN
1 EGFR_HUMAN TOP1_HUMAN
1 TOP1_HUMAN EGFR_HUMAN
1 CRK_HUMAN RYBP_HUMAN
1 RYBP_HUMAN CRK_HUMAN
1 EGFR_HUMAN APEX1_HUMAN
1 APEX1_HUMAN EGFR_HUMAN
1 ESR2_HUMAN PYR1_HUMAN
1 PYR1_HUMAN ESR2_HUMAN
1 EGFR_HUMAN LMNA_HUMAN
1 LMNA_HUMAN EGFR_HUMAN
1 TELT_HUMAN CRK_HUMAN
1 CRK_HUMAN TELT_HUMAN
1 CDN1B_HUMAN PIM1_HUMAN
1 PIM1_HUMAN CDN1B_HUMAN
1 EGFR_HUMAN FUS_HUMAN
1 FUS_HUMAN EGFR_HUMAN
1 YAP1_HUMAN GSK3B_HUMAN
1 GSK3B_HUMAN YAP1_HUMAN
1 ESR1_HUMAN TITIN_HUMAN
1 TITIN_HUMAN ESR1_HUMAN
1 ESR2_HUMAN TITIN_HUMAN
1 TITIN_HUMAN ESR2_HUMAN
1 ESR1_HUMAN STAT1_HUMAN
1 STAT1_HUMAN ESR1_HUMAN
1 CRK_HUMAN TDG_HUMAN
1 TDG_HUMAN CRK_HUMAN
1 CRK_HUMAN PTTG1_HUMAN
1 PTTG1_HUMAN CRK_HUMAN
1 VDR_HUMAN MDM2_HUMAN
1 MDM2_HUMAN VDR_HUMAN
1 FUS_HUMAN TF7L2_HUMAN
1 TF7L2_HUMAN FUS_HUMAN
1 IKBA_HUMAN ATX3_HUMAN
1 ATX3_HUMAN IKBA_HUMAN
1 PPARG_HUMAN MDM2_HUMAN
1 MDM2_HUMAN PPARG_HUMAN
1 CRY2_HUMAN UBP7_HUMAN
1 UBP7_HUMAN CRY2_HUMAN
1 SHC1_HUMAN SP1_HUMAN
1 SP1_HUMAN SHC1_HUMAN
1 RASH_HUMAN GRB2_HUMAN
1 GRB2_HUMAN RASH_HUMAN
1 PLK1_HUMAN CCNB1_HUMAN
1 CCNB1_HUMAN PLK1_HUMAN
1 ANDR_HUMAN ESR1_HUMAN
1 ESR1_HUMAN ANDR_HUMAN
1 CDN1A_HUMAN CDN1B_HUMAN
1 CDN1B_HUMAN CDN1A_HUMAN
1 CCNB1_HUMAN RFA1_HUMAN
1 RFA1_HUMAN CCNB1_HUMAN
1 CD3E_HUMAN SHC1_HUMAN
1 SHC1_HUMAN CD3E_HUMAN
1 EP300_HUMAN NUPR1_HUMAN
1 NUPR1_HUMAN EP300_HUMAN
1 EP300_HUMAN SNW1_HUMAN
1 SNW1_HUMAN EP300_HUMAN
1 BCL2_HUMAN CANB1_HUMAN
1 CANB1_HUMAN BCL2_HUMAN
1 GRB2_HUMAN LMNA_HUMAN
1 LMNA_HUMAN GRB2_HUMAN
1 GRB2_HUMAN ROA1_HUMAN
1 ROA1_HUMAN GRB2_HUMAN
1 GRB2_HUMAN RLA2_HUMAN
1 RLA2_HUMAN GRB2_HUMAN
1 FUS_HUMAN MAX_HUMAN
1 MAX_HUMAN FUS_HUMAN
1 GSK3B_HUMAN SYUA_HUMAN
1 SYUA_HUMAN GSK3B_HUMAN
1 RD23A_HUMAN CCNB1_HUMAN
1 CCNB1_HUMAN RD23A_HUMAN
1 PLK1_HUMAN TF65_HUMAN
1 TF65_HUMAN PLK1_HUMAN
1 MYC_HUMAN CCNH_HUMAN
1 CCNH_HUMAN MYC_HUMAN
1 P53_HUMAN NCOA3_HUMAN
1 NCOA3_HUMAN P53_HUMAN
1 HTRA2_HUMAN APC_HUMAN
1 APC_HUMAN HTRA2_HUMAN
1 CCNB1_HUMAN P73_HUMAN
1 P73_HUMAN CCNB1_HUMAN
1 SODC_HUMAN CRYAB_HUMAN
1 CRYAB_HUMAN SODC_HUMAN
1 CD3Z_HUMAN EWS_HUMAN
1 EWS_HUMAN CD3Z_HUMAN
1 SODC_HUMAN COX17_HUMAN
1 COX17_HUMAN SODC_HUMAN
1 LA_HUMAN ZN593_HUMAN
1 ZN593_HUMAN LA_HUMAN
1 CD3D_HUMAN CD3Z_HUMAN
1 CD3Z_HUMAN CD3D_HUMAN
1 CD3G_HUMAN CD3D_HUMAN
1 CD3D_HUMAN CD3G_HUMAN
1 SEPT4_HUMAN SYUB_HUMAN
1 SYUB_HUMAN SEPT4_HUMAN
1 GRB2_HUMAN ESR1_HUMAN
1 ESR1_HUMAN GRB2_HUMAN
1 EGFR_HUMAN 41_HUMAN
1 41_HUMAN EGFR_HUMAN
1 CALR_HUMAN BCL2_HUMAN
1 BCL2_HUMAN CALR_HUMAN
1 BRCA1_HUMAN SMAD4_HUMAN
1 SMAD4_HUMAN BRCA1_HUMAN
1 GRB2_HUMAN CD3Z_HUMAN
1 CD3Z_HUMAN GRB2_HUMAN
1 SMAD4_HUMAN ESR2_HUMAN
1 ESR2_HUMAN SMAD4_HUMAN
1 UBE2Z_HUMAN SMAD4_HUMAN
1 SMAD4_HUMAN UBE2Z_HUMAN
1 CITE2_HUMAN HIF1A_HUMAN
1 HIF1A_HUMAN CITE2_HUMAN
1 EGFR_HUMAN IPKA_HUMAN
1 IPKA_HUMAN EGFR_HUMAN
1 FNTA_HUMAN RASH_HUMAN
1 RASH_HUMAN FNTA_HUMAN
1 ADDB_HUMAN ADDA_HUMAN
1 ADDA_HUMAN ADDB_HUMAN
1 RASH_HUMAN BCL2_HUMAN
1 BCL2_HUMAN RASH_HUMAN
1 RTN4_HUMAN MBP_HUMAN
1 MBP_HUMAN RTN4_HUMAN
1 B2CL1_HUMAN SYUA_HUMAN
1 SYUA_HUMAN B2CL1_HUMAN
1 ESR1_HUMAN MBD2_HUMAN
1 MBD2_HUMAN ESR1_HUMAN
1 YAP1_HUMAN EP300_HUMAN
1 EP300_HUMAN YAP1_HUMAN
1 GSK3B_HUMAN NCOA3_HUMAN
1 NCOA3_HUMAN GSK3B_HUMAN
1 PLK1_HUMAN SYUB_HUMAN
1 SYUB_HUMAN PLK1_HUMAN
1 PLK1_HUMAN SYUA_HUMAN
1 SYUA_HUMAN PLK1_HUMAN
1 CCNH_HUMAN MBP_HUMAN
1 MBP_HUMAN CCNH_HUMAN
1 SMAD4_HUMAN CDN1A_HUMAN
1 CDN1A_HUMAN SMAD4_HUMAN
1 EGFR_HUMAN FOS_HUMAN
1 FOS_HUMAN EGFR_HUMAN
1 ZFYV9_HUMAN FOS_HUMAN
1 FOS_HUMAN ZFYV9_HUMAN
1 GCR_HUMAN PP2BA_HUMAN
1 PP2BA_HUMAN GCR_HUMAN
1 MDM2_HUMAN SRP19_HUMAN
1 SRP19_HUMAN MDM2_HUMAN
1 PPARG_HUMAN STMN1_HUMAN
1 STMN1_HUMAN PPARG_HUMAN
1 LA_HUMAN GCR_HUMAN
1 GCR_HUMAN LA_HUMAN
1 IPP2_HUMAN MYC_HUMAN
1 MYC_HUMAN IPP2_HUMAN
1 PLK1_HUMAN EP300_HUMAN
1 EP300_HUMAN PLK1_HUMAN
1 TOP1_HUMAN SNW1_HUMAN
1 SNW1_HUMAN TOP1_HUMAN
1 SAE2_HUMAN YAP1_HUMAN
1 YAP1_HUMAN SAE2_HUMAN
1 HTRA2_HUMAN PYR1_HUMAN
1 PYR1_HUMAN HTRA2_HUMAN
1 SAE2_HUMAN SYUG_HUMAN
1 SYUG_HUMAN SAE2_HUMAN
1 LMNA_HUMAN CRK_HUMAN
1 CRK_HUMAN LMNA_HUMAN
1 PEX5_HUMAN FIS1_HUMAN
1 FIS1_HUMAN PEX5_HUMAN
1 PPP5_HUMAN ROA1_HUMAN
1 ROA1_HUMAN PPP5_HUMAN
1 RLA2_HUMAN ROA1_HUMAN
1 ROA1_HUMAN RLA2_HUMAN
1 SAP_HUMAN SYUA_HUMAN
1 SYUA_HUMAN SAP_HUMAN
1 UBP7_HUMAN XRCC4_HUMAN
1 XRCC4_HUMAN UBP7_HUMAN
1 UBP7_HUMAN VAMP2_HUMAN
1 VAMP2_HUMAN UBP7_HUMAN
1 RASH_HUMAN SMAD4_HUMAN
1 SMAD4_HUMAN RASH_HUMAN
1 ROA1_HUMAN B2CL1_HUMAN
1 B2CL1_HUMAN ROA1_HUMAN
1 GRB14_HUMAN GSK3B_HUMAN
1 GSK3B_HUMAN GRB14_HUMAN
1 SMAD4_HUMAN SHC1_HUMAN
1 SHC1_HUMAN SMAD4_HUMAN
1 STMN1_HUMAN TYSY_HUMAN
1 TYSY_HUMAN STMN1_HUMAN
1 SAE1_HUMAN TYSY_HUMAN
1 TYSY_HUMAN SAE1_HUMAN
1 EWS_HUMAN SAE1_HUMAN
1 SAE1_HUMAN EWS_HUMAN
1 EWS_HUMAN TEBP_HUMAN
1 TEBP_HUMAN EWS_HUMAN
1 IPP2_HUMAN PP1RB_HUMAN
1 PP1RB_HUMAN IPP2_HUMAN
1 PP1R8_HUMAN SHC1_HUMAN
1 SHC1_HUMAN PP1R8_HUMAN
1 EZRI_HUMAN CALR_HUMAN
1 CALR_HUMAN EZRI_HUMAN
1 LMNA_HUMAN RFA1_HUMAN
1 RFA1_HUMAN LMNA_HUMAN
1 ROA1_HUMAN 4EBP1_HUMAN
1 4EBP1_HUMAN ROA1_HUMAN
1 MP2K7_HUMAN GSK3B_HUMAN
1 GSK3B_HUMAN MP2K7_HUMAN
1 EWS_HUMAN IPP2_HUMAN
1 IPP2_HUMAN EWS_HUMAN
1 AKT2_HUMAN GGA1_HUMAN
1 GGA1_HUMAN AKT2_HUMAN
1 GGA1_HUMAN 4EBP1_HUMAN
1 4EBP1_HUMAN GGA1_HUMAN
1 AKT2_HUMAN 4EBP1_HUMAN
1 4EBP1_HUMAN AKT2_HUMAN
1 EWS_HUMAN NCOA3_HUMAN
1 NCOA3_HUMAN EWS_HUMAN
1 TEBP_HUMAN CALR_HUMAN
1 CALR_HUMAN TEBP_HUMAN
1 EWS_HUMAN CALR_HUMAN
1 CALR_HUMAN EWS_HUMAN
1 EWS_HUMAN GEMI_HUMAN
1 GEMI_HUMAN EWS_HUMAN
1 EWS_HUMAN SODC_HUMAN
1 SODC_HUMAN EWS_HUMAN
1 EWS_HUMAN LA_HUMAN
1 LA_HUMAN EWS_HUMAN
1 EWS_HUMAN RLA2_HUMAN
1 RLA2_HUMAN EWS_HUMAN
1 EWS_HUMAN TITIN_HUMAN
1 TITIN_HUMAN EWS_HUMAN
1 GRB2_HUMAN SOS1_HUMAN
1 GRB2_HUMAN CBL_HUMAN
1 FOS_HUMAN JUN_HUMAN
1 RFA1_HUMAN RFA2_HUMAN
1 VAMP2_HUMAN STX1A_HUMAN
1 B2CL1_HUMAN BAD_HUMAN
1 B2CL1_HUMAN B2L11_HUMAN
1 RD23A_HUMAN PSMD4_HUMAN
1 DFFA_HUMAN DFFB_HUMAN
1 APC_HUMAN CTNB1_HUMAN
1 STAT1_HUMAN STAT3_HUMAN
1 AHR_HUMAN ARNT_HUMAN
1 B2CL1_HUMAN BID_HUMAN
1 CRK_HUMAN BCAR1_HUMAN
1 EGFR_HUMAN PTN1_HUMAN
1 NOTC1_HUMAN SUH_HUMAN
1 BCL2_HUMAN BAX_HUMAN
1 BCL2_HUMAN BID_HUMAN
1 BCL2_HUMAN BAD_HUMAN
1 BCL2_HUMAN B2L11_HUMAN
1 BCL2_HUMAN BBC3_HUMAN
1 MAX_HUMAN MYCN_HUMAN
1 MAX_HUMAN MAD1_HUMAN
1 CRK_HUMAN DOCK1_HUMAN
1 ITF2_HUMAN TAL1_HUMAN
1 APC_HUMAN MARE1_HUMAN
1 RALA_HUMAN EXOC2_HUMAN
1 RAD52_HUMAN RFA2_HUMAN
1 RLA2_HUMAN RLA1_HUMAN
1 RASH_HUMAN SOS1_HUMAN
1 GRB2_HUMAN BCR_HUMAN
1 GRB2_HUMAN ERBB2_HUMAN
1 GRB2_HUMAN P85A_HUMAN
1 GRB2_HUMAN PTN11_HUMAN
1 GRB2_HUMAN RPGF1_HUMAN
1 GRB2_HUMAN LCP2_HUMAN
1 GRB2_HUMAN M4K1_HUMAN
1 GRB2_HUMAN KHDR1_HUMAN
1 GRB2_HUMAN GAB1_HUMAN
1 GRB2_HUMAN BLNK_HUMAN
1 GRB2_HUMAN WASL_HUMAN
1 GRB2_HUMAN GAB2_HUMAN
1 FMR1_HUMAN FXR2_HUMAN
1 ANDR_HUMAN NCOA2_HUMAN
1 B2CL1_HUMAN BAK_HUMAN
1 B2CL1_HUMAN BIK_HUMAN
1 B2CL1_HUMAN BECN1_HUMAN
1 SHC1_HUMAN PTN12_HUMAN
1 HIF1A_HUMAN CBP_HUMAN
1 AHR_HUMAN AIP_HUMAN
1 ITF2_HUMAN ID3_HUMAN
1 PEX5_HUMAN PEX14_HUMAN
1 RENT2_HUMAN RENT1_HUMAN
1 IPP2_HUMAN PP1A_HUMAN
1 CFTR_HUMAN NHRF3_HUMAN
1 CFTR_HUMAN NHRF1_HUMAN
1 DAXX_HUMAN PML_HUMAN
1 GEMI_HUMAN CDT1_HUMAN
1 CCNH_HUMAN CDK7_HUMAN
1 YAP1_HUMAN ASPP2_HUMAN
1 TF7L2_HUMAN CTNB1_HUMAN
1 GSK3B_HUMAN CTNB1_HUMAN
1 CDN1A_HUMAN CDK2_HUMAN
1 CDN1B_HUMAN CDK2_HUMAN
1 B2CL1_HUMAN BBC3_HUMAN
1 B2CL1_HUMAN BAX_HUMAN
1 IKBA_HUMAN NFKB1_HUMAN
1 GGA1_HUMAN CLH1_HUMAN
1 TF65_HUMAN NFKB1_HUMAN
1 TF65_HUMAN CBP_HUMAN
1 TF65_HUMAN IKBB_HUMAN
1 ADRM1_HUMAN UCHL5_HUMAN
1 CD3E_HUMAN NCK1_HUMAN
1 CRYAB_HUMAN HSPB1_HUMAN
1 CDN1B_HUMAN CDK4_HUMAN
1 RXRA_HUMAN RARA_HUMAN
1 HIF1A_HUMAN ARNT_HUMAN
1 GA45A_HUMAN PCNA_HUMAN
1 XPA_HUMAN ERCC1_HUMAN
1 GRB2_HUMAN DYN2_HUMAN
1 EGFR_HUMAN EGF_HUMAN
1 EGFR_HUMAN SRC_HUMAN
1 ESR1_HUMAN NCOA2_HUMAN
1 FNTA_HUMAN FNTB_HUMAN
1 GCR_HUMAN HS90A_HUMAN
1 GCR_HUMAN NCOA2_HUMAN
1 RASH_HUMAN RASA1_HUMAN
1 BCL2_HUMAN BIK_HUMAN
1 SHC1_HUMAN A4_HUMAN
1 P53_HUMAN HMGB1_HUMAN
1 TF65_HUMAN HDAC1_HUMAN
1 RAF1_HUMAN MP2K1_HUMAN
1 CRK_HUMAN CBL_HUMAN
1 CRK_HUMAN SOS1_HUMAN
1 CRK_HUMAN RPGF1_HUMAN
1 MDM2_HUMAN RL11_HUMAN
1 SHC1_HUMAN CBL_HUMAN
1 RFA1_HUMAN RAD51_HUMAN
1 AHR_HUMAN RB_HUMAN
1 VAMP2_HUMAN SNP23_HUMAN
1 GRB2_HUMAN IRS1_HUMAN
1 SP1_HUMAN E2F1_HUMAN
1 GRB2_HUMAN PTN1_HUMAN
1 GRB2_HUMAN WASP_HUMAN
1 RASH_HUMAN SHOC2_HUMAN
1 GRB2_HUMAN CD2AP_HUMAN
1 P53_HUMAN CCNG1_HUMAN
1 P53_HUMAN TOPRS_HUMAN
1 ANDR_HUMAN RNF4_HUMAN
1 SHC1_HUMAN SHIP2_HUMAN
1 SHC1_HUMAN GAB1_HUMAN
1 MP2K7_HUMAN JIP1_HUMAN
1 YAP1_HUMAN WBP2_HUMAN
1 CDN1A_HUMAN CDK4_HUMAN
1 CDN1A_HUMAN GA45G_HUMAN
1 RAD52_HUMAN RAD51_HUMAN
1 VHL_HUMAN EPAS1_HUMAN
1 CCNH_HUMAN CDK2_HUMAN
1 SHC1_HUMAN SOS1_HUMAN
1 IKBA_HUMAN NEMO_HUMAN
1 GRB2_HUMAN VAV_HUMAN
1 PPP5_HUMAN CHRD1_HUMAN
1 EGFR_HUMAN SOS1_HUMAN
1 EGFR_HUMAN CAMLG_HUMAN
1 ERF1_HUMAN ERF3A_HUMAN
1 PPP5_HUMAN HS90A_HUMAN
1 CD4_HUMAN LCK_HUMAN
1 PP1R8_HUMAN PP1A_HUMAN
1 PLK1_HUMAN MPIP3_HUMAN
1 MDM2_HUMAN AKT1_HUMAN
1 AKT2_HUMAN SH3R1_HUMAN
1 RAF1_HUMAN RASN_HUMAN
1 CRK_HUMAN PAXI_HUMAN
1 APC_HUMAN CTNA1_HUMAN
1 CCNB1_HUMAN CDK2_HUMAN
1 EP300_HUMAN CREB1_HUMAN
1 CRYAB_HUMAN HSPB2_HUMAN
1 MDM2_HUMAN ARRB1_HUMAN
1 GRB2_HUMAN ERRFI_HUMAN
1 RASH_HUMAN PK3CA_HUMAN
1 APC_HUMAN KIFA3_HUMAN
1 RXRA_HUMAN THA_HUMAN
1 VAMP2_HUMAN CPLX1_HUMAN
1 GRB2_HUMAN SRC8_HUMAN
1 GRB2_HUMAN SYN1_HUMAN
1 RASH_HUMAN GNDS_HUMAN
1 NOTC1_HUMAN SMAD3_HUMAN
1 GRB2_HUMAN TM1L1_HUMAN
1 B2CL1_HUMAN PP1A_HUMAN
1 NCOA3_HUMAN CBP_HUMAN
1 SHC1_HUMAN SHCBP_HUMAN
1 DAXX_HUMAN HDAC1_HUMAN
1 PP2BA_HUMAN RCAN1_HUMAN
1 MP2K7_HUMAN DUS19_HUMAN
1 YAP1_HUMAN WBP1_HUMAN
1 CDN1A_HUMAN TS101_HUMAN
1 IKBA_HUMAN IKBB_HUMAN
1 EGFR_HUMAN EPS15_HUMAN
1 ESR1_HUMAN TIF1A_HUMAN
1 GCR_HUMAN FKBP4_HUMAN
1 SHC1_HUMAN IL3RB_HUMAN
1 AHR_HUMAN HS90A_HUMAN
1 SNW1_HUMAN SUH_HUMAN
1 RASH_HUMAN RGL2_HUMAN
1 NOTC1_HUMAN FBXW7_HUMAN
1 ITF2_HUMAN ID2_HUMAN
1 MP2K7_HUMAN M3K5_HUMAN
1 HIF1A_HUMAN BMAL1_HUMAN
1 PPARG_HUMAN NCOR2_HUMAN
1 BCL2_HUMAN PP1A_HUMAN
1 MBP_HUMAN MK01_HUMAN
1 ROA1_HUMAN HNRPM_HUMAN
1 ARP8_HUMAN RUVB2_HUMAN
1 IKBA_HUMAN RELB_HUMAN
1 GRB2_HUMAN WIPF1_HUMAN
1 RXRA_HUMAN TIF1A_HUMAN
1 P53_HUMAN SIN3A_HUMAN
1 GRB2_HUMAN SYNJ1_HUMAN
1 RD23A_HUMAN XPC_HUMAN
1 RYBP_HUMAN RING2_HUMAN
1 APC_HUMAN CTBP1_HUMAN
1 ADRM1_HUMAN PSMD1_HUMAN
1 GRB2_HUMAN SH3K1_HUMAN
1 VAMP2_HUMAN SNAA_HUMAN
1 GRB2_HUMAN BTK_HUMAN
1 UBP7_HUMAN RING2_HUMAN
1 GRB2_HUMAN BCAP_HUMAN
1 RD23A_HUMAN NGLY1_HUMAN
1 KCAB1_HUMAN KCNA2_HUMAN
1 SP1_HUMAN NFYA_HUMAN
1 GRB2_HUMAN UBP8_HUMAN
1 SHC1_HUMAN AP2A1_HUMAN
1 MECP2_HUMAN SNF5_HUMAN
1 SHC1_HUMAN JAK2_HUMAN
1 RAF1_HUMAN MK01_HUMAN
1 FOS_HUMAN MK01_HUMAN
1 GRB2_HUMAN HNRPK_HUMAN
1 ADRM1_HUMAN PSDE_HUMAN
1 P53_HUMAN P63_HUMAN
1 RFA1_HUMAN MCM2_HUMAN
1 NOTC1_HUMAN PSN1_HUMAN
1 CRK_HUMAN DOCK3_HUMAN
1 EP300_HUMAN JUN_HUMAN
1 SMAD4_HUMAN SKIL_HUMAN
1 RASH_HUMAN P85A_HUMAN
1 SHC1_HUMAN P85A_HUMAN
1 STAT2_HUMAN INAR1_HUMAN
1 PAI1_HUMAN VTNC_HUMAN
1 P53_HUMAN AP2A_HUMAN
1 P53_HUMAN PARP1_HUMAN
1 APC_HUMAN SIAH1_HUMAN
1 P53_HUMAN PHB_HUMAN
1 EP300_HUMAN PCNA_HUMAN
1 WRN_HUMAN PCNA_HUMAN
1 P53_HUMAN E2AK2_HUMAN
1 CD3Z_HUMAN ZAP70_HUMAN
1 CD3E_HUMAN ZAP70_HUMAN
1 P53_HUMAN RAD51_HUMAN
1 RFA1_HUMAN RFA3_HUMAN
1 RFA1_HUMAN BLM_HUMAN
1 XPA_HUMAN RFA2_HUMAN
1 RXRA_HUMAN NCOA1_HUMAN
1 RXRA_HUMAN NCOA6_HUMAN
1 RXRA_HUMAN NCOA2_HUMAN
1 GRB2_HUMAN TNFL6_HUMAN
1 MYC_HUMAN FBXW7_HUMAN
1 GRB2_HUMAN JAK2_HUMAN
1 EP300_HUMAN TAL1_HUMAN
1 GRB2_HUMAN MET_HUMAN
1 TITIN_HUMAN OBSCN_HUMAN
1 GRB2_HUMAN PGFRB_HUMAN
1 SP1_HUMAN HCFC1_HUMAN
1 P53_HUMAN TF2H1_HUMAN
1 RASH_HUMAN RIN1_HUMAN
1 MYC_HUMAN BIN1_HUMAN
1 MYC_HUMAN TRRAP_HUMAN
1 MYC_HUMAN NMI_HUMAN
1 MYC_HUMAN ZBT17_HUMAN
1 MYC_HUMAN PFD5_HUMAN
1 NOTC1_HUMAN MAML1_HUMAN
1 GRB2_HUMAN SPY2_HUMAN
1 GRB2_HUMAN P3C2B_HUMAN
1 GRB2_HUMAN BCAR1_HUMAN
1 RHEB_HUMAN TSC2_HUMAN
1 P53_HUMAN TBP_HUMAN
1 P53_HUMAN CBP_HUMAN
1 P53_HUMAN ELL_HUMAN
1 P53_HUMAN SMN_HUMAN
1 P53_HUMAN PIN1_HUMAN
1 P53_HUMAN 1433Z_HUMAN
1 P53_HUMAN MDM4_HUMAN
1 P53_HUMAN E4F1_HUMAN
1 P53_HUMAN CHK1_HUMAN
1 P53_HUMAN ATF3_HUMAN
1 P53_HUMAN SMCA4_HUMAN
1 P53_HUMAN MED1_HUMAN
1 P53_HUMAN BLM_HUMAN
1 P53_HUMAN TP53B_HUMAN
1 P53_HUMAN CUL9_HUMAN
1 P53_HUMAN GNL3_HUMAN
1 P53_HUMAN KAT2B_HUMAN
1 P53_HUMAN ZN363_HUMAN
1 P53_HUMAN ATR_HUMAN
1 GRB2_HUMAN ADA15_HUMAN
1 P53_HUMAN UBC9_HUMAN
1 P53_HUMAN ING4_HUMAN
1 P53_HUMAN ASPP2_HUMAN
1 P53_HUMAN PIAS1_HUMAN
1 P53_HUMAN SETD7_HUMAN
1 GRB2_HUMAN ACK1_HUMAN
1 PI42B_HUMAN TNR1A_HUMAN
1 GRB2_HUMAN SPN90_HUMAN
1 SHC1_HUMAN VGFR2_HUMAN
1 VHL_HUMAN ELOB_HUMAN
1 VHL_HUMAN ELOC_HUMAN
1 VHL_HUMAN CUL2_HUMAN
1 VHL_HUMAN JADE1_HUMAN
1 HTRA2_HUMAN XIAP_HUMAN
1 ANDR_HUMAN NONO_HUMAN
1 TITIN_HUMAN ACTN1_HUMAN
1 ANFB_HUMAN ANPRC_HUMAN
1 IF1AX_HUMAN IPO13_HUMAN
1 ANDR_HUMAN UXT_HUMAN
1 ANDR_HUMAN CBP_HUMAN
1 ANDR_HUMAN NCOR1_HUMAN
1 ANDR_HUMAN BAG1_HUMAN
1 ANDR_HUMAN NCOA4_HUMAN
1 ANDR_HUMAN PA2G4_HUMAN
1 ANDR_HUMAN FOXA1_HUMAN
1 ANDR_HUMAN NCOA1_HUMAN
1 ANDR_HUMAN SMAD3_HUMAN
1 ANDR_HUMAN RNF14_HUMAN
1 ANDR_HUMAN PAK6_HUMAN
1 ANDR_HUMAN ZN363_HUMAN
1 EP300_HUMAN TYY1_HUMAN
1 RYBP_HUMAN TYY1_HUMAN
1 B2CL1_HUMAN HRK_HUMAN
1 B2CL1_HUMAN APR_HUMAN
1 TDG_HUMAN CBP_HUMAN
1 DSS1_HUMAN BRCA2_HUMAN
1 PEX5_HUMAN PEX7_HUMAN
1 PEX5_HUMAN PEX12_HUMAN
1 STAT1_HUMAN PIAS1_HUMAN
1 STAT2_HUMAN INAR2_HUMAN
1 GHR_HUMAN SOCS2_HUMAN
1 SMAD4_HUMAN SMAD3_HUMAN
1 SMAD4_HUMAN DCP1A_HUMAN
1 OBF1_HUMAN SIAH1_HUMAN
1 MBD2_HUMAN HDAC1_HUMAN
1 BRCA1_HUMAN CDK2_HUMAN
1 BRCA1_HUMAN AKT1_HUMAN
1 BRCA1_HUMAN JUN_HUMAN
1 BRCA1_HUMAN RAD51_HUMAN
1 BRCA1_HUMAN RB_HUMAN
1 PPARG_HUMAN MED1_HUMAN
1 PPARG_HUMAN PRGC1_HUMAN
1 PPARG_HUMAN NCOA2_HUMAN
1 BRCA1_HUMAN TBG1_HUMAN
1 BRCA1_HUMAN ACACA_HUMAN
1 BRCA1_HUMAN FACD2_HUMAN
1 BRCA1_HUMAN BRCA2_HUMAN
1 BRCA1_HUMAN H2AX_HUMAN
1 BRCA1_HUMAN DHX9_HUMAN
1 BRCA1_HUMAN SMCA4_HUMAN
1 BRCA1_HUMAN UB2L3_HUMAN
1 ESR2_HUMAN MED1_HUMAN
1 BRCA1_HUMAN CHK2_HUMAN
1 BRCA1_HUMAN ZN350_HUMAN
1 BRCA1_HUMAN FANCJ_HUMAN
1 BRCA1_HUMAN FANCA_HUMAN
1 BRCA1_HUMAN LMO4_HUMAN
1 HTRA2_HUMAN BIRC2_HUMAN
1 BRCA1_HUMAN NELFB_HUMAN
1 VDR_HUMAN MED1_HUMAN
1 XRCC4_HUMAN DNLI4_HUMAN
1 MDM2_HUMAN PML_HUMAN
1 PLK1_HUMAN CHK2_HUMAN
1 ICAL_HUMAN CAN1_HUMAN
1 SP1_HUMAN PML_HUMAN
1 P53_HUMAN PML_HUMAN
1 EGFR_HUMAN CALM_HUMAN
1 DAXX_HUMAN M3K5_HUMAN
1 GGA1_HUMAN SORT_HUMAN
1 TDG_HUMAN PML_HUMAN
1 NR1I2_HUMAN NCOA1_HUMAN
1 EP300_HUMAN MAML1_HUMAN
1 YAP1_HUMAN SMAD7_HUMAN
1 ZFYV9_HUMAN SMAD3_HUMAN
1 DAXX_HUMAN UBC9_HUMAN
1 HIF1A_HUMAN HIF1N_HUMAN
1 MBD2_HUMAN MBD3_HUMAN
1 MBD2_HUMAN P66B_HUMAN
1 GGA1_HUMAN RABE1_HUMAN
1 GSK3B_HUMAN AKA11_HUMAN
1 TOB1_HUMAN CNOT7_HUMAN
1 CTDP1_HUMAN RPB1_HUMAN
1 AGO2_HUMAN DICER_HUMAN
1 ATX3_HUMAN RD23B_HUMAN
1 TNNI3_HUMAN TNNC1_HUMAN
1 EGFR_HUMAN CTNB1_HUMAN
1 ANDR_HUMAN CTNB1_HUMAN
1 GCR_HUMAN STAT3_HUMAN
1 CBY1_HUMAN CTNB1_HUMAN
1 TF65_HUMAN STAT3_HUMAN
1 CDN1A_HUMAN CCNE1_HUMAN
1 CDN1A_HUMAN PCNA_HUMAN
1 ANDR_HUMAN STAT3_HUMAN
1 BRCA1_HUMAN PP1A_HUMAN
1 BRCA1_HUMAN ATR_HUMAN
1 BRCA1_HUMAN FHL2_HUMAN
1 GSK3B_HUMAN AKT1_HUMAN
1 EGFR_HUMAN CTND1_HUMAN
1 RAF1_HUMAN MPIP1_HUMAN
1 VDR_HUMAN NCOA2_HUMAN
1 ESR1_HUMAN DDX5_HUMAN
1 EGFR_HUMAN STAT3_HUMAN
1 CDN1A_HUMAN CCNA2_HUMAN
1 CTDP1_HUMAN T2FA_HUMAN
1 IKBA_HUMAN FBW1A_HUMAN
1 TF65_HUMAN PARP1_HUMAN
1 TF65_HUMAN IKKA_HUMAN
1 NCOA3_HUMAN IKKA_HUMAN
1 STAT1_HUMAN INGR1_HUMAN
1 IKBA_HUMAN IKKA_HUMAN
1 TF65_HUMAN REL_HUMAN
1 TF65_HUMAN IKBE_HUMAN
1 TF65_HUMAN RELB_HUMAN
1 SHC1_HUMAN NTRK1_HUMAN
1 ANDR_HUMAN NCOR2_HUMAN
1 XRCC4_HUMAN PNKP_HUMAN
1 FOS_HUMAN ATF2_HUMAN
1 CDN1B_HUMAN CCNA2_HUMAN
1 SAE2_HUMAN UBC9_HUMAN
1 MAX_HUMAN MSH2_HUMAN
1 EZRI_HUMAN MOES_HUMAN
1 PPARG_HUMAN NRIP1_HUMAN
1 PPARG_HUMAN NCOA1_HUMAN
1 EZRI_HUMAN NHRF1_HUMAN
1 DDIT3_HUMAN ATF3_HUMAN
1 BRCA1_HUMAN F175A_HUMAN
1 TOP1_HUMAN NUCL_HUMAN
1 EGFR_HUMAN CAV2_HUMAN
1 EGFR_HUMAN G3P_HUMAN
1 EGFR_HUMAN CAV1_HUMAN
1 P73_HUMAN ITCH_HUMAN
1 P53_HUMAN SYVN1_HUMAN
1 P53_HUMAN NPM_HUMAN
1 ANDR_HUMAN SRC_HUMAN
1 HIF1A_HUMAN EGLN1_HUMAN
1 P53_HUMAN EGR1_HUMAN
1 EP300_HUMAN EGR1_HUMAN
1 HIF1A_HUMAN HDAC1_HUMAN
1 EGFR_HUMAN PDC6I_HUMAN
1 ITF2_HUMAN CTNB1_HUMAN
1 P53_HUMAN BAK_HUMAN
1 XRCC4_HUMAN NHEJ1_HUMAN
1 TF65_HUMAN MEN1_HUMAN
1 EGFR_HUMAN MUC1_HUMAN
1 EGFR_HUMAN ERBB2_HUMAN
1 EGFR_HUMAN VAV_HUMAN
1 EGFR_HUMAN CBL_HUMAN
1 EGFR_HUMAN PTN11_HUMAN
1 EGFR_HUMAN CADH1_HUMAN
1 EGFR_HUMAN EPS8_HUMAN
1 EGFR_HUMAN NCK1_HUMAN
1 EGFR_HUMAN 1433Z_HUMAN
1 EGFR_HUMAN STA5A_HUMAN
1 EGFR_HUMAN P3C2B_HUMAN
1 EGFR_HUMAN SOCS3_HUMAN
1 EGFR_HUMAN GAB1_HUMAN
1 EGFR_HUMAN SH23A_HUMAN
1 EGFR_HUMAN TGFA_HUMAN
1 EGFR_HUMAN ERRFI_HUMAN
1 ESR1_HUMAN SRC_HUMAN
1 ESR1_HUMAN CBP_HUMAN
1 ESR1_HUMAN NCOR1_HUMAN
1 ESR1_HUMAN CAV1_HUMAN
1 ESR1_HUMAN NCOA1_HUMAN
1 ESR1_HUMAN SMCA4_HUMAN
1 ESR1_HUMAN MTA1_HUMAN
1 ESR1_HUMAN MED1_HUMAN
1 ESR1_HUMAN MED24_HUMAN
1 ESR1_HUMAN RBM39_HUMAN
1 4EBP1_HUMAN IF4E_HUMAN
1 P53_HUMAN ERCC6_HUMAN
1 GCR_HUMAN NCOR1_HUMAN
1 GCR_HUMAN NRIP1_HUMAN
1 GCR_HUMAN SMCA4_HUMAN
1 PAI1_HUMAN A1AG1_HUMAN
1 BCL2_HUMAN NR4A1_HUMAN
1 ANDR_HUMAN HS90A_HUMAN
1 HIF1A_HUMAN HS90A_HUMAN
1 TEBP_HUMAN HS90A_HUMAN
1 SP1_HUMAN HD_HUMAN
1 P53_HUMAN HD_HUMAN
1 EP300_HUMAN TFE2_HUMAN
1 GGA1_HUMAN MPRI_HUMAN
1 SODC_HUMAN CCS_HUMAN
1 STAT1_HUMAN IRF9_HUMAN
1 STAT2_HUMAN IRF9_HUMAN
1 LMNA_HUMAN SRBP1_HUMAN
1 LMNA_HUMAN EMD_HUMAN
1 YAP1_HUMAN RUNX1_HUMAN
1 BCL2_HUMAN BAK_HUMAN
1 BCL2_HUMAN BECN1_HUMAN
1 BCL2_HUMAN FKBP8_HUMAN
1 BCL2_HUMAN ASPP2_HUMAN
1 BCL2_HUMAN APR_HUMAN
1 P53_HUMAN YBOX1_HUMAN
1 MAX_HUMAN MNT_HUMAN
1 AF9_HUMAN BCOR_HUMAN
1 RASH_HUMAN AFAD_HUMAN
1 TITIN_HUMAN NEBU_HUMAN
1 SYUA_HUMAN SNCAP_HUMAN
1 NOTC1_HUMAN NFKB1_HUMAN
1 TF65_HUMAN NCOR2_HUMAN
1 TF65_HUMAN ING4_HUMAN
1 PO2F1_HUMAN SNPC4_HUMAN
1 ANDR_HUMAN AKT1_HUMAN
1 CDN1B_HUMAN AKT1_HUMAN
1 GRB2_HUMAN CD22_HUMAN
1 AKT2_HUMAN DP13A_HUMAN
1 RAF1_HUMAN PHB_HUMAN
1 RAF1_HUMAN RAP1A_HUMAN
1 RAF1_HUMAN RB_HUMAN
1 RAF1_HUMAN SRC_HUMAN
1 RAF1_HUMAN 1433Z_HUMAN
1 RAF1_HUMAN BAG1_HUMAN
1 RAF1_HUMAN PAK1_HUMAN
1 RAF1_HUMAN PEBP1_HUMAN
1 SHC1_HUMAN RET_HUMAN
1 CRK_HUMAN M4K1_HUMAN
1 CRK_HUMAN IRS4_HUMAN
1 CRK_HUMAN EPS15_HUMAN
1 CRK_HUMAN CASL_HUMAN
1 SMAD4_HUMAN SKI_HUMAN
1 MDM2_HUMAN RB_HUMAN
1 MDM2_HUMAN MDM4_HUMAN
1 MDM2_HUMAN NUMB_HUMAN
1 MDM2_HUMAN KAT2B_HUMAN
1 FOS_HUMAN TBP_HUMAN
1 SHC1_HUMAN ERBB2_HUMAN
1 BRCA1_HUMAN MSH2_HUMAN
1 BRCA1_HUMAN MSH6_HUMAN
1 EGFR_HUMAN CSK_HUMAN
1 BRCA1_HUMAN UB2D1_HUMAN
1 BRCA1_HUMAN MRE11_HUMAN
1 BRCA1_HUMAN RAD50_HUMAN
1 ANDR_HUMAN MAGAB_HUMAN
1 AGO2_HUMAN GEMI4_HUMAN
1 GRB2_HUMAN DOCK1_HUMAN
1 MYC_HUMAN EP400_HUMAN
1 AGO2_HUMAN TNR6B_HUMAN
1 TOB1_HUMAN PABP1_HUMAN
1 AGO2_HUMAN TNR6A_HUMAN
1 GHR_HUMAN SOMA_HUMAN
1 MDM2_HUMAN RL26_HUMAN
1 MDM2_HUMAN GNL3_HUMAN
1 MDM2_HUMAN PSME3_HUMAN
1 AF9_HUMAN DOT1L_HUMAN
1 HIF1A_HUMAN ELOC_HUMAN
1 BRCA1_HUMAN UIMC1_HUMAN
1 PLK1_HUMAN SLX4_HUMAN
1 DAXX_HUMAN H4_HUMAN
1 GRB2_HUMAN ASAP1_HUMAN
1 EGFR_HUMAN HSP7C_HUMAN
1 P53_HUMAN CUL7_HUMAN
1 EGFR_HUMAN PLCG2_HUMAN
1 YAP1_HUMAN 1433Z_HUMAN
1 TF65_HUMAN SETD7_HUMAN
1 EGFR_HUMAN ANS1A_HUMAN
1 EGFR_HUMAN HS90A_HUMAN
1 EGFR_HUMAN HDAC6_HUMAN
1 EGFR_HUMAN PTN12_HUMAN
1 BRCA1_HUMAN COM1_HUMAN
1 ATX3_HUMAN PRKN2_HUMAN
1 EGFR_HUMAN CHIP_HUMAN
1 HIF1A_HUMAN ELOB_HUMAN
1 YAP1_HUMAN LATS1_HUMAN
1 EGFR_HUMAN TRAF2_HUMAN
1 TF65_HUMAN BRD4_HUMAN
1 SP1_HUMAN JUN_HUMAN
1 ANDR_HUMAN JUN_HUMAN
1 RXRA_HUMAN PPARA_HUMAN
1 PLMN_HUMAN A2AP_HUMAN
1 CDN1C_HUMAN PCNA_HUMAN
1 APEX1_HUMAN XRCC1_HUMAN
1 SHC1_HUMAN ZAP70_HUMAN
1 APEX1_HUMAN MUTYH_HUMAN
1 TOB1_HUMAN MK01_HUMAN
1 SHC1_HUMAN LRP1_HUMAN
1 RAP2A_HUMAN GNDS_HUMAN
1 RALA_HUMAN RBP1_HUMAN
1 RFA1_HUMAN PRKDC_HUMAN
1 ANDR_HUMAN RB_HUMAN
1 RXRA_HUMAN NR1H2_HUMAN
1 RXRA_HUMAN NR0B2_HUMAN
1 RXRA_HUMAN RNF8_HUMAN
1 P53_HUMAN NEDD8_HUMAN
1 GRB2_HUMAN MUC1_HUMAN
1 GRB2_HUMAN HNRPC_HUMAN
1 TEBP_HUMAN TERT_HUMAN
1 GRB2_HUMAN RET_HUMAN
1 EP300_HUMAN PTMA_HUMAN
1 SP1_HUMAN TYY1_HUMAN
1 SP1_HUMAN HDAC1_HUMAN
1 SP1_HUMAN PRS8_HUMAN
1 SP1_HUMAN RARA_HUMAN
1 GRB2_HUMAN CD28_HUMAN
1 GRB2_HUMAN NTRK1_HUMAN
1 GRB2_HUMAN REPS2_HUMAN
1 GRB2_HUMAN PTN12_HUMAN
1 GRB2_HUMAN RON_HUMAN
1 MYC_HUMAN SNF5_HUMAN
1 MYC_HUMAN SUPT3_HUMAN
1 MYC_HUMAN MYCBP_HUMAN
1 MYC_HUMAN MYCB2_HUMAN
1 GRB2_HUMAN SNTA1_HUMAN
1 P53_HUMAN BRCA2_HUMAN
1 P53_HUMAN UBE3A_HUMAN
1 P53_HUMAN NECD_HUMAN
1 GRB2_HUMAN M4K5_HUMAN
1 P53_HUMAN PRKRA_HUMAN
1 P53_HUMAN CC14A_HUMAN
1 P53_HUMAN MTA1_HUMAN
1 P53_HUMAN WWOX_HUMAN
1 P53_HUMAN IASPP_HUMAN
1 P53_HUMAN CEBPZ_HUMAN
1 P53_HUMAN GPS2_HUMAN
1 GRB2_HUMAN MED28_HUMAN
1 VHL_HUMAN RBX1_HUMAN
1 STAT1_HUMAN FANCC_HUMAN
1 MECP2_HUMAN SIN3A_HUMAN
1 ANF_HUMAN ANPRC_HUMAN
1 NCOA3_HUMAN NEMO_HUMAN
1 B2CL1_HUMAN BAP31_HUMAN
1 PAHX_HUMAN FA8_HUMAN
1 FMR1_HUMAN NUFP1_HUMAN
1 FMR1_HUMAN NUFP2_HUMAN
1 ANDR_HUMAN CAV1_HUMAN
1 ANDR_HUMAN TMF1_HUMAN
1 ANDR_HUMAN HDAC1_HUMAN
1 ANDR_HUMAN FHL2_HUMAN
1 ANDR_HUMAN PELP1_HUMAN
1 B2CL1_HUMAN VDAC1_HUMAN
1 B2CL1_HUMAN FKBP8_HUMAN
1 B2CL1_HUMAN SIVA_HUMAN
1 CD3E_HUMAN KSYK_HUMAN
1 STAT1_HUMAN CBP_HUMAN
1 STAT2_HUMAN CBP_HUMAN
1 JAG1_HUMAN NOTC3_HUMAN
1 PEX5_HUMAN PEX13_HUMAN
1 PEX5_HUMAN PEX10_HUMAN
1 NCBP1_HUMAN IF4G1_HUMAN
[truncated: 35,055 more rows]

## Sheet: Table S9-DisorderTrainSet3
1 MYC_HUMAN MAX_HUMAN
1 MAX_HUMAN MYC_HUMAN
1 SHC1_HUMAN GRB2_HUMAN
1 GRB2_HUMAN SHC1_HUMAN
1 DAXX_HUMAN P53_HUMAN
1 P53_HUMAN DAXX_HUMAN
1 CANB1_HUMAN PP2BA_HUMAN
1 PP2BA_HUMAN CANB1_HUMAN
1 SAE1_HUMAN SAE2_HUMAN
1 SAE2_HUMAN SAE1_HUMAN
1 TF65_HUMAN IKBA_HUMAN
1 IKBA_HUMAN TF65_HUMAN
1 TF65_HUMAN GCR_HUMAN
1 GCR_HUMAN TF65_HUMAN
1 RASH_HUMAN RAF1_HUMAN
1 RAF1_HUMAN RASH_HUMAN
1 EGFR_HUMAN GRB2_HUMAN
1 GRB2_HUMAN EGFR_HUMAN
1 CRK_HUMAN GRB2_HUMAN
1 GRB2_HUMAN CRK_HUMAN
1 JAG1_HUMAN NOTC1_HUMAN
1 NOTC1_HUMAN JAG1_HUMAN
1 HIF1A_HUMAN VHL_HUMAN
1 VHL_HUMAN HIF1A_HUMAN
1 NCBP2_HUMAN NCBP1_HUMAN
1 NCBP1_HUMAN NCBP2_HUMAN
1 CITE2_HUMAN EP300_HUMAN
1 EP300_HUMAN CITE2_HUMAN
1 HIF1A_HUMAN EP300_HUMAN
1 EP300_HUMAN HIF1A_HUMAN
1 P53_HUMAN MDM2_HUMAN
1 MDM2_HUMAN P53_HUMAN
1 SHC1_HUMAN EGFR_HUMAN
1 EGFR_HUMAN SHC1_HUMAN
1 B2CL1_HUMAN BCL2_HUMAN
1 BCL2_HUMAN B2CL1_HUMAN
1 RAD52_HUMAN RFA1_HUMAN
1 RFA1_HUMAN RAD52_HUMAN
1 B2CL1_HUMAN P53_HUMAN
1 P53_HUMAN B2CL1_HUMAN
1 APC_HUMAN GSK3B_HUMAN
1 GSK3B_HUMAN APC_HUMAN
1 DAXX_HUMAN MDM2_HUMAN
1 MDM2_HUMAN DAXX_HUMAN
1 ANDR_HUMAN MDM2_HUMAN
1 MDM2_HUMAN ANDR_HUMAN
1 CD3G_HUMAN CD3E_HUMAN
1 CD3E_HUMAN CD3G_HUMAN
1 L1CAM_HUMAN EZRI_HUMAN
1 EZRI_HUMAN L1CAM_HUMAN
1 P53_HUMAN IKBA_HUMAN
1 IKBA_HUMAN P53_HUMAN
1 ANDR_HUMAN PO2F1_HUMAN
1 PO2F1_HUMAN ANDR_HUMAN
1 TF65_HUMAN PPARG_HUMAN
1 PPARG_HUMAN TF65_HUMAN
1 GHR_HUMAN SHC1_HUMAN
1 SHC1_HUMAN GHR_HUMAN
1 GA45A_HUMAN CCNB1_HUMAN
1 CCNB1_HUMAN GA45A_HUMAN
1 EP300_HUMAN APEX1_HUMAN
1 APEX1_HUMAN EP300_HUMAN
1 P53_HUMAN RFA1_HUMAN
1 RFA1_HUMAN P53_HUMAN
1 XPA_HUMAN RFA1_HUMAN
1 RFA1_HUMAN XPA_HUMAN
1 WRN_HUMAN RFA1_HUMAN
1 RFA1_HUMAN WRN_HUMAN
1 PPARG_HUMAN RXRA_HUMAN
1 RXRA_HUMAN PPARG_HUMAN
1 VDR_HUMAN RXRA_HUMAN
1 RXRA_HUMAN VDR_HUMAN
1 TITIN_HUMAN TELT_HUMAN
1 TELT_HUMAN TITIN_HUMAN
1 CDN1B_HUMAN GRB2_HUMAN
1 GRB2_HUMAN CDN1B_HUMAN
1 SNW1_HUMAN NOTC1_HUMAN
1 NOTC1_HUMAN SNW1_HUMAN
1 UBP7_HUMAN P53_HUMAN
1 P53_HUMAN UBP7_HUMAN
1 WRN_HUMAN P53_HUMAN
1 P53_HUMAN WRN_HUMAN
1 GSK3B_HUMAN P53_HUMAN
1 P53_HUMAN GSK3B_HUMAN
1 NCOA3_HUMAN ANDR_HUMAN
1 ANDR_HUMAN NCOA3_HUMAN
1 STAT2_HUMAN STAT1_HUMAN
1 STAT1_HUMAN STAT2_HUMAN
1 ESR1_HUMAN BRCA1_HUMAN
1 BRCA1_HUMAN ESR1_HUMAN
1 MYC_HUMAN BRCA1_HUMAN
1 BRCA1_HUMAN MYC_HUMAN
1 P53_HUMAN BRCA1_HUMAN
1 BRCA1_HUMAN P53_HUMAN
1 EP300_HUMAN BRCA1_HUMAN
1 BRCA1_HUMAN EP300_HUMAN
1 NCOA3_HUMAN ESR2_HUMAN
1 ESR2_HUMAN NCOA3_HUMAN
1 SNW1_HUMAN VDR_HUMAN
1 VDR_HUMAN SNW1_HUMAN
1 EP300_HUMAN NCOA3_HUMAN
1 NCOA3_HUMAN EP300_HUMAN
1 YAP1_HUMAN P73_HUMAN
1 P73_HUMAN YAP1_HUMAN
1 RD23A_HUMAN ATX3_HUMAN
1 ATX3_HUMAN RD23A_HUMAN
1 MDM2_HUMAN UBP7_HUMAN
1 UBP7_HUMAN MDM2_HUMAN
1 EP300_HUMAN P53_HUMAN
1 P53_HUMAN EP300_HUMAN
1 GA45A_HUMAN CDN1A_HUMAN
1 CDN1A_HUMAN GA45A_HUMAN
1 FOS_HUMAN DDIT3_HUMAN
1 DDIT3_HUMAN FOS_HUMAN
1 DAXX_HUMAN SNW1_HUMAN
1 SNW1_HUMAN DAXX_HUMAN
1 EGFR_HUMAN CRK_HUMAN
1 CRK_HUMAN EGFR_HUMAN
1 EGFR_HUMAN STAT1_HUMAN
1 STAT1_HUMAN EGFR_HUMAN
1 SHC1_HUMAN ESR1_HUMAN
1 ESR1_HUMAN SHC1_HUMAN
1 ESR2_HUMAN ESR1_HUMAN
1 ESR1_HUMAN ESR2_HUMAN
1 NCOA3_HUMAN ESR1_HUMAN
1 ESR1_HUMAN NCOA3_HUMAN
1 EP300_HUMAN ESR1_HUMAN
1 ESR1_HUMAN EP300_HUMAN
1 PO2F1_HUMAN GCR_HUMAN
1 GCR_HUMAN PO2F1_HUMAN
1 RAF1_HUMAN BCL2_HUMAN
1 BCL2_HUMAN RAF1_HUMAN
1 SP1_HUMAN TF65_HUMAN
1 TF65_HUMAN SP1_HUMAN
1 EP300_HUMAN TF65_HUMAN
1 TF65_HUMAN EP300_HUMAN
1 SP1_HUMAN PO2F1_HUMAN
1 PO2F1_HUMAN SP1_HUMAN
1 OBF1_HUMAN PO2F1_HUMAN
1 PO2F1_HUMAN OBF1_HUMAN
1 RHEB_HUMAN RAF1_HUMAN
1 RAF1_HUMAN RHEB_HUMAN
1 P73_HUMAN MDM2_HUMAN
1 MDM2_HUMAN P73_HUMAN
1 EP300_HUMAN MDM2_HUMAN
1 MDM2_HUMAN EP300_HUMAN
1 HIF1A_HUMAN MDM2_HUMAN
1 MDM2_HUMAN HIF1A_HUMAN
1 EP300_HUMAN PPARG_HUMAN
1 PPARG_HUMAN EP300_HUMAN
1 AXIN1_HUMAN GSK3B_HUMAN
1 GSK3B_HUMAN AXIN1_HUMAN
1 SP1_HUMAN RXRA_HUMAN
1 RXRA_HUMAN SP1_HUMAN
1 MYC_HUMAN SP1_HUMAN
1 SP1_HUMAN MYC_HUMAN
1 HMGA1_HUMAN SP1_HUMAN
1 SP1_HUMAN HMGA1_HUMAN
1 P73_HUMAN MYC_HUMAN
1 MYC_HUMAN P73_HUMAN
1 HIF1A_HUMAN P53_HUMAN
1 P53_HUMAN HIF1A_HUMAN
1 PTTG1_HUMAN P53_HUMAN
1 P53_HUMAN PTTG1_HUMAN
1 TOB1_HUMAN SMAD4_HUMAN
1 SMAD4_HUMAN TOB1_HUMAN
1 TF65_HUMAN BRCA1_HUMAN
1 BRCA1_HUMAN TF65_HUMAN
1 ANDR_HUMAN BRCA1_HUMAN
1 BRCA1_HUMAN ANDR_HUMAN
1 STAT1_HUMAN BRCA1_HUMAN
1 BRCA1_HUMAN STAT1_HUMAN
1 EP300_HUMAN P73_HUMAN
1 P73_HUMAN EP300_HUMAN
1 RAD52_HUMAN WRN_HUMAN
1 WRN_HUMAN RAD52_HUMAN
1 CCNB1_HUMAN CDN1A_HUMAN
1 CDN1A_HUMAN CCNB1_HUMAN
1 SP1_HUMAN SMAD4_HUMAN
1 SMAD4_HUMAN SP1_HUMAN
1 ANDR_HUMAN DAXX_HUMAN
1 DAXX_HUMAN ANDR_HUMAN
1 MYC_HUMAN GSK3B_HUMAN
1 GSK3B_HUMAN MYC_HUMAN
1 P53_HUMAN PLK1_HUMAN
1 PLK1_HUMAN P53_HUMAN
1 HIF1A_HUMAN SP1_HUMAN
1 SP1_HUMAN HIF1A_HUMAN
1 DAXX_HUMAN UBP7_HUMAN
1 UBP7_HUMAN DAXX_HUMAN
1 NCOA3_HUMAN PPARG_HUMAN
1 PPARG_HUMAN NCOA3_HUMAN
1 MDM2_HUMAN ESR1_HUMAN
1 ESR1_HUMAN MDM2_HUMAN
1 P53_HUMAN ESR1_HUMAN
1 ESR1_HUMAN P53_HUMAN
1 GCR_HUMAN NCOA3_HUMAN
1 NCOA3_HUMAN GCR_HUMAN
1 GCR_HUMAN DAXX_HUMAN
1 DAXX_HUMAN GCR_HUMAN
1 NCOA3_HUMAN VDR_HUMAN
1 VDR_HUMAN NCOA3_HUMAN
1 AXIN1_HUMAN APC_HUMAN
1 APC_HUMAN AXIN1_HUMAN
1 GSK3B_HUMAN NOTC1_HUMAN
1 NOTC1_HUMAN GSK3B_HUMAN
1 SMAD4_HUMAN ANDR_HUMAN
1 ANDR_HUMAN SMAD4_HUMAN
1 GSK3B_HUMAN IPP2_HUMAN
1 IPP2_HUMAN GSK3B_HUMAN
1 SP1_HUMAN ANDR_HUMAN
1 ANDR_HUMAN SP1_HUMAN
1 SP1_HUMAN EP300_HUMAN
1 EP300_HUMAN SP1_HUMAN
1 TELT_HUMAN MDM2_HUMAN
1 MDM2_HUMAN TELT_HUMAN
1 RXRA_HUMAN GA45A_HUMAN
1 GA45A_HUMAN RXRA_HUMAN
1 P53_HUMAN TOP1_HUMAN
1 TOP1_HUMAN P53_HUMAN
1 ANDR_HUMAN ITF2_HUMAN
1 ITF2_HUMAN ANDR_HUMAN
1 ANDR_HUMAN GSK3B_HUMAN
1 GSK3B_HUMAN ANDR_HUMAN
1 ESR1_HUMAN EGFR_HUMAN
1 EGFR_HUMAN ESR1_HUMAN
1 TEBP_HUMAN ESR1_HUMAN
1 ESR1_HUMAN TEBP_HUMAN
1 TF65_HUMAN FUS_HUMAN
1 FUS_HUMAN TF65_HUMAN
1 PO2F1_HUMAN TF65_HUMAN
1 TF65_HUMAN PO2F1_HUMAN
1 MYC_HUMAN RAF1_HUMAN
1 RAF1_HUMAN MYC_HUMAN
1 P53_HUMAN CDN1A_HUMAN
1 CDN1A_HUMAN P53_HUMAN
1 PADI4_HUMAN P53_HUMAN
1 P53_HUMAN PADI4_HUMAN
1 EGFR_HUMAN SYUA_HUMAN
1 SYUA_HUMAN EGFR_HUMAN
1 EGFR_HUMAN GCR_HUMAN
1 GCR_HUMAN EGFR_HUMAN
1 NCOA3_HUMAN RXRA_HUMAN
1 RXRA_HUMAN NCOA3_HUMAN
1 GHR_HUMAN GRB2_HUMAN
1 GRB2_HUMAN GHR_HUMAN
1 CCNB1_HUMAN BRCA1_HUMAN
1 BRCA1_HUMAN CCNB1_HUMAN
1 SP1_HUMAN BRCA1_HUMAN
1 BRCA1_HUMAN SP1_HUMAN
1 ESR1_HUMAN SP1_HUMAN
1 SP1_HUMAN ESR1_HUMAN
1 MYC_HUMAN EP300_HUMAN
1 EP300_HUMAN MYC_HUMAN
1 P53_HUMAN SP1_HUMAN
1 SP1_HUMAN P53_HUMAN
1 DAXX_HUMAN TF7L2_HUMAN
1 TF7L2_HUMAN DAXX_HUMAN
1 P53_HUMAN GCR_HUMAN
1 GCR_HUMAN P53_HUMAN
1 CDN1A_HUMAN MDM2_HUMAN
1 MDM2_HUMAN CDN1A_HUMAN
1 P53_HUMAN AXIN1_HUMAN
1 AXIN1_HUMAN P53_HUMAN
1 GCR_HUMAN CALR_HUMAN
1 CALR_HUMAN GCR_HUMAN
1 ANDR_HUMAN CALR_HUMAN
1 CALR_HUMAN ANDR_HUMAN
1 RTN4_HUMAN B2CL1_HUMAN
1 B2CL1_HUMAN RTN4_HUMAN
1 DAXX_HUMAN P73_HUMAN
1 P73_HUMAN DAXX_HUMAN
1 EGFR_HUMAN ANDR_HUMAN
1 ANDR_HUMAN EGFR_HUMAN
1 ESR1_HUMAN TF65_HUMAN
1 TF65_HUMAN ESR1_HUMAN
1 NOTC1_HUMAN EP300_HUMAN
1 EP300_HUMAN NOTC1_HUMAN
1 SMAD4_HUMAN EP300_HUMAN
1 EP300_HUMAN SMAD4_HUMAN
1 RXRA_HUMAN FUS_HUMAN
1 FUS_HUMAN RXRA_HUMAN
1 TEBP_HUMAN GCR_HUMAN
1 GCR_HUMAN TEBP_HUMAN
1 P53_HUMAN BCL2_HUMAN
1 BCL2_HUMAN P53_HUMAN
1 RXRA_HUMAN TF65_HUMAN
1 TF65_HUMAN RXRA_HUMAN
1 RXRA_HUMAN PO2F1_HUMAN
1 PO2F1_HUMAN RXRA_HUMAN
1 PIM1_HUMAN MDM2_HUMAN
1 MDM2_HUMAN PIM1_HUMAN
1 EGFR_HUMAN PIM1_HUMAN
1 PIM1_HUMAN EGFR_HUMAN
1 EGFR_HUMAN RAF1_HUMAN
1 RAF1_HUMAN EGFR_HUMAN
1 EGFR_HUMAN STAT2_HUMAN
1 STAT2_HUMAN EGFR_HUMAN
1 PAI1_HUMAN PLMN_HUMAN
1 PLMN_HUMAN PAI1_HUMAN
1 HIF1A_HUMAN APEX1_HUMAN
1 APEX1_HUMAN HIF1A_HUMAN
1 CRK_HUMAN SHC1_HUMAN
1 SHC1_HUMAN CRK_HUMAN
1 CDN1B_HUMAN CCNB1_HUMAN
1 CCNB1_HUMAN CDN1B_HUMAN
1 EGFR_HUMAN EZRI_HUMAN
1 EZRI_HUMAN EGFR_HUMAN
1 ITF2_HUMAN EP300_HUMAN
1 EP300_HUMAN ITF2_HUMAN
1 HMGA1_HUMAN PPARG_HUMAN
1 PPARG_HUMAN HMGA1_HUMAN
1 SMAD4_HUMAN MAX_HUMAN
1 MAX_HUMAN SMAD4_HUMAN
1 STAT2_HUMAN EP300_HUMAN
1 EP300_HUMAN STAT2_HUMAN
1 RAF1_HUMAN B2CL1_HUMAN
1 B2CL1_HUMAN RAF1_HUMAN
1 GRB2_HUMAN PP2BA_HUMAN
1 PP2BA_HUMAN GRB2_HUMAN
1 GSK3B_HUMAN ATX3_HUMAN
1 ATX3_HUMAN GSK3B_HUMAN
1 SYUA_HUMAN CRYAB_HUMAN
1 CRYAB_HUMAN SYUA_HUMAN
1 SHC1_HUMAN CD3Z_HUMAN
1 CD3Z_HUMAN SHC1_HUMAN
1 BCL2_HUMAN PP2BA_HUMAN
1 PP2BA_HUMAN BCL2_HUMAN
1 STAT1_HUMAN EP300_HUMAN
1 EP300_HUMAN STAT1_HUMAN
1 AHR_HUMAN ESR1_HUMAN
1 ESR1_HUMAN AHR_HUMAN
1 MYC_HUMAN TF65_HUMAN
1 TF65_HUMAN MYC_HUMAN
1 BRCA1_HUMAN NCOA3_HUMAN
1 NCOA3_HUMAN BRCA1_HUMAN
1 BRCA1_HUMAN RFA1_HUMAN
1 RFA1_HUMAN BRCA1_HUMAN
1 EP300_HUMAN VDR_HUMAN
1 VDR_HUMAN EP300_HUMAN
1 MDM2_HUMAN TF65_HUMAN
1 TF65_HUMAN MDM2_HUMAN
1 EP300_HUMAN FOS_HUMAN
1 FOS_HUMAN EP300_HUMAN
1 P53_HUMAN ITF2_HUMAN
1 ITF2_HUMAN P53_HUMAN
1 BRCA1_HUMAN PO2F1_HUMAN
1 PO2F1_HUMAN BRCA1_HUMAN
1 AHR_HUMAN EP300_HUMAN
1 EP300_HUMAN AHR_HUMAN
1 NCOA3_HUMAN TF65_HUMAN
1 TF65_HUMAN NCOA3_HUMAN
1 RAF1_HUMAN GCR_HUMAN
1 GCR_HUMAN RAF1_HUMAN
1 NOTC1_HUMAN TF65_HUMAN
1 TF65_HUMAN NOTC1_HUMAN
1 AHR_HUMAN TF65_HUMAN
1 TF65_HUMAN AHR_HUMAN
1 WEE1_HUMAN CRK_HUMAN
1 CRK_HUMAN WEE1_HUMAN
1 ESR2_HUMAN EP300_HUMAN
1 EP300_HUMAN ESR2_HUMAN
1 SEPT4_HUMAN SYUA_HUMAN
1 SYUA_HUMAN SEPT4_HUMAN
1 SP1_HUMAN MECP2_HUMAN
1 MECP2_HUMAN SP1_HUMAN
1 MYC_HUMAN TOP1_HUMAN
1 TOP1_HUMAN MYC_HUMAN
1 MYC_HUMAN LMNA_HUMAN
1 LMNA_HUMAN MYC_HUMAN
1 MYC_HUMAN TDG_HUMAN
1 TDG_HUMAN MYC_HUMAN
1 NCBP1_HUMAN ROA1_HUMAN
1 ROA1_HUMAN NCBP1_HUMAN
1 DAXX_HUMAN ITF2_HUMAN
1 ITF2_HUMAN DAXX_HUMAN
1 FOS_HUMAN ESR1_HUMAN
1 ESR1_HUMAN FOS_HUMAN
1 RD23A_HUMAN DSS1_HUMAN
1 DSS1_HUMAN RD23A_HUMAN
1 TEBP_HUMAN PPP5_HUMAN
1 PPP5_HUMAN TEBP_HUMAN
1 ESR1_HUMAN PYR1_HUMAN
1 PYR1_HUMAN ESR1_HUMAN
1 ANDR_HUMAN EP300_HUMAN
1 EP300_HUMAN ANDR_HUMAN
1 ESR1_HUMAN ROA1_HUMAN
1 ROA1_HUMAN ESR1_HUMAN
1 P53_HUMAN APEX1_HUMAN
1 APEX1_HUMAN P53_HUMAN
1 ESR2_HUMAN SP1_HUMAN
1 SP1_HUMAN ESR2_HUMAN
1 CDN1A_HUMAN GEMI_HUMAN
1 GEMI_HUMAN CDN1A_HUMAN
1 SP1_HUMAN VHL_HUMAN
1 VHL_HUMAN SP1_HUMAN
1 AKT2_HUMAN ESR1_HUMAN
1 ESR1_HUMAN AKT2_HUMAN
1 MDM2_HUMAN NOTC1_HUMAN
1 NOTC1_HUMAN MDM2_HUMAN
1 DAXX_HUMAN PAX5_HUMAN
1 PAX5_HUMAN DAXX_HUMAN
1 VDR_HUMAN STAT1_HUMAN
1 STAT1_HUMAN VDR_HUMAN
1 ROA1_HUMAN IKBA_HUMAN
1 IKBA_HUMAN ROA1_HUMAN
1 TDG_HUMAN ESR1_HUMAN
1 ESR1_HUMAN TDG_HUMAN
1 BCL2_HUMAN SODC_HUMAN
1 SODC_HUMAN BCL2_HUMAN
1 MDM2_HUMAN RYBP_HUMAN
1 RYBP_HUMAN MDM2_HUMAN
1 CDN1B_HUMAN STMN1_HUMAN
1 STMN1_HUMAN CDN1B_HUMAN
1 EWS_HUMAN FUS_HUMAN
1 FUS_HUMAN EWS_HUMAN
1 EP300_HUMAN DDIT3_HUMAN
1 DDIT3_HUMAN EP300_HUMAN
1 ESR1_HUMAN CDN1A_HUMAN
1 CDN1A_HUMAN ESR1_HUMAN
1 PPARG_HUMAN SP1_HUMAN
1 SP1_HUMAN PPARG_HUMAN
1 PEX5_HUMAN CACP_HUMAN
1 CACP_HUMAN PEX5_HUMAN
1 CD3E_HUMAN CD3D_HUMAN
1 CD3D_HUMAN CD3E_HUMAN
1 P73_HUMAN P53_HUMAN
1 P53_HUMAN P73_HUMAN
1 CRY2_HUMAN PPP5_HUMAN
1 PPP5_HUMAN CRY2_HUMAN
1 PIM1_HUMAN CDN1A_HUMAN
1 CDN1A_HUMAN PIM1_HUMAN
1 ANDR_HUMAN CCNH_HUMAN
1 CCNH_HUMAN ANDR_HUMAN
1 GSK3B_HUMAN AKT2_HUMAN
1 AKT2_HUMAN GSK3B_HUMAN
1 RALA_HUMAN RASH_HUMAN
1 RASH_HUMAN RALA_HUMAN
1 RYBP_HUMAN P53_HUMAN
1 P53_HUMAN RYBP_HUMAN
1 PPP5_HUMAN ESR1_HUMAN
1 ESR1_HUMAN PPP5_HUMAN
1 PLK1_HUMAN MDM2_HUMAN
1 MDM2_HUMAN PLK1_HUMAN
1 VHL_HUMAN P53_HUMAN
1 P53_HUMAN VHL_HUMAN
1 VHL_HUMAN ANDR_HUMAN
1 ANDR_HUMAN VHL_HUMAN
1 CCNH_HUMAN P53_HUMAN
1 P53_HUMAN CCNH_HUMAN
1 BRCA1_HUMAN SAP_HUMAN
1 SAP_HUMAN BRCA1_HUMAN
1 FOS_HUMAN STAT1_HUMAN
1 STAT1_HUMAN FOS_HUMAN
1 TF7L2_HUMAN EP300_HUMAN
1 EP300_HUMAN TF7L2_HUMAN
1 RTN4_HUMAN BCL2_HUMAN
1 BCL2_HUMAN RTN4_HUMAN
1 SAP_HUMAN GHR_HUMAN
1 GHR_HUMAN SAP_HUMAN
1 AXIN1_HUMAN MYC_HUMAN
1 MYC_HUMAN AXIN1_HUMAN
1 TDG_HUMAN RXRA_HUMAN
1 RXRA_HUMAN TDG_HUMAN
1 NR1I2_HUMAN RXRA_HUMAN
1 RXRA_HUMAN NR1I2_HUMAN
1 GRB14_HUMAN EGFR_HUMAN
1 EGFR_HUMAN GRB14_HUMAN
1 GSK3B_HUMAN EWS_HUMAN
1 EWS_HUMAN GSK3B_HUMAN
1 41_HUMAN CALR_HUMAN
1 CALR_HUMAN 41_HUMAN
1 PLK1_HUMAN PTHR_HUMAN
1 PTHR_HUMAN PLK1_HUMAN
1 EP300_HUMAN MAX_HUMAN
1 MAX_HUMAN EP300_HUMAN
1 AGO2_HUMAN 4EBP1_HUMAN
1 4EBP1_HUMAN AGO2_HUMAN
1 MYOM1_HUMAN TITIN_HUMAN
1 TITIN_HUMAN MYOM1_HUMAN
1 VDR_HUMAN TDG_HUMAN
1 TDG_HUMAN VDR_HUMAN
1 EP300_HUMAN RD23A_HUMAN
1 RD23A_HUMAN EP300_HUMAN
1 ESR1_HUMAN RXRA_HUMAN
1 RXRA_HUMAN ESR1_HUMAN
1 ESR1_HUMAN SMAD4_HUMAN
1 SMAD4_HUMAN ESR1_HUMAN
1 MDM2_HUMAN GCR_HUMAN
1 GCR_HUMAN MDM2_HUMAN
1 AHR_HUMAN ANDR_HUMAN
1 ANDR_HUMAN AHR_HUMAN
1 BCL2_HUMAN MYC_HUMAN
1 MYC_HUMAN BCL2_HUMAN
1 PO2F1_HUMAN ESR1_HUMAN
1 ESR1_HUMAN PO2F1_HUMAN
1 FNTA_HUMAN TP4A3_HUMAN
1 TP4A3_HUMAN FNTA_HUMAN
1 ANDR_HUMAN GCR_HUMAN
1 GCR_HUMAN ANDR_HUMAN
1 FOS_HUMAN TF65_HUMAN
1 TF65_HUMAN FOS_HUMAN
1 TDG_HUMAN GCR_HUMAN
1 GCR_HUMAN TDG_HUMAN
1 TDG_HUMAN ANDR_HUMAN
1 ANDR_HUMAN TDG_HUMAN
1 SP1_HUMAN AHR_HUMAN
1 AHR_HUMAN SP1_HUMAN
1 ANF_HUMAN 41_HUMAN
1 41_HUMAN ANF_HUMAN
1 VDR_HUMAN FOS_HUMAN
1 FOS_HUMAN VDR_HUMAN
1 PO2F1_HUMAN VDR_HUMAN
1 VDR_HUMAN PO2F1_HUMAN
1 RXRA_HUMAN SNW1_HUMAN
1 SNW1_HUMAN RXRA_HUMAN
1 TOP1_HUMAN ROA1_HUMAN
1 ROA1_HUMAN TOP1_HUMAN
1 NKX31_HUMAN TOP1_HUMAN
1 TOP1_HUMAN NKX31_HUMAN
1 VDR_HUMAN P53_HUMAN
1 P53_HUMAN VDR_HUMAN
1 HMGA1_HUMAN APEX1_HUMAN
1 APEX1_HUMAN HMGA1_HUMAN
1 EZRI_HUMAN MDM2_HUMAN
1 MDM2_HUMAN EZRI_HUMAN
1 STAT1_HUMAN RXRA_HUMAN
1 RXRA_HUMAN STAT1_HUMAN
1 CD3E_HUMAN CD3Z_HUMAN
1 CD3Z_HUMAN CD3E_HUMAN
1 SP1_HUMAN CCNB1_HUMAN
1 CCNB1_HUMAN SP1_HUMAN
1 DSS1_HUMAN ADRM1_HUMAN
1 ADRM1_HUMAN DSS1_HUMAN
1 MAX_HUMAN MECP2_HUMAN
1 MECP2_HUMAN MAX_HUMAN
1 SYUB_HUMAN SYUA_HUMAN
1 SYUA_HUMAN SYUB_HUMAN
1 GCR_HUMAN EP300_HUMAN
1 EP300_HUMAN GCR_HUMAN
1 EP300_HUMAN VHL_HUMAN
1 VHL_HUMAN EP300_HUMAN
1 BCL2_HUMAN BRCA1_HUMAN
1 BRCA1_HUMAN BCL2_HUMAN
1 EWS_HUMAN HMGA1_HUMAN
1 HMGA1_HUMAN EWS_HUMAN
1 EWS_HUMAN SMAD4_HUMAN
1 SMAD4_HUMAN EWS_HUMAN
1 EWS_HUMAN DFFA_HUMAN
1 DFFA_HUMAN EWS_HUMAN
1 EWS_HUMAN RD23A_HUMAN
1 RD23A_HUMAN EWS_HUMAN
1 EWS_HUMAN ANFB_HUMAN
1 ANFB_HUMAN EWS_HUMAN
1 P53_HUMAN COX17_HUMAN
1 COX17_HUMAN P53_HUMAN
1 ESR1_HUMAN CCNH_HUMAN
1 CCNH_HUMAN ESR1_HUMAN
1 CFTR_HUMAN EZRI_HUMAN
1 EZRI_HUMAN CFTR_HUMAN
1 AF9_HUMAN PTN_HUMAN
1 PTN_HUMAN AF9_HUMAN
1 HIF1A_HUMAN MAX_HUMAN
1 MAX_HUMAN HIF1A_HUMAN
1 ICAL_HUMAN CRK_HUMAN
1 CRK_HUMAN ICAL_HUMAN
1 EP300_HUMAN GRB2_HUMAN
1 GRB2_HUMAN EP300_HUMAN
1 ESR1_HUMAN FMR1_HUMAN
1 FMR1_HUMAN ESR1_HUMAN
1 CDN1A_HUMAN SOSB1_HUMAN
1 SOSB1_HUMAN CDN1A_HUMAN
1 EP300_HUMAN EWS_HUMAN
1 EWS_HUMAN EP300_HUMAN
1 RD23A_HUMAN P53_HUMAN
1 P53_HUMAN RD23A_HUMAN
1 RYBP_HUMAN UBP7_HUMAN
1 UBP7_HUMAN RYBP_HUMAN
1 P53_HUMAN CRYAB_HUMAN
1 CRYAB_HUMAN P53_HUMAN
1 ROA1_HUMAN EWS_HUMAN
1 EWS_HUMAN ROA1_HUMAN
1 LMNA_HUMAN FUS_HUMAN
1 FUS_HUMAN LMNA_HUMAN
1 LMNA_HUMAN ROA1_HUMAN
1 ROA1_HUMAN LMNA_HUMAN
1 SOSB1_HUMAN EP300_HUMAN
1 EP300_HUMAN SOSB1_HUMAN
1 P53_HUMAN ROA1_HUMAN
1 ROA1_HUMAN P53_HUMAN
1 PLK1_HUMAN BRCA1_HUMAN
1 BRCA1_HUMAN PLK1_HUMAN
1 MDM2_HUMAN TOP1_HUMAN
1 TOP1_HUMAN MDM2_HUMAN
1 TEBP_HUMAN ANDR_HUMAN
1 ANDR_HUMAN TEBP_HUMAN
1 DAXX_HUMAN TF65_HUMAN
1 TF65_HUMAN DAXX_HUMAN
1 GA45A_HUMAN ESR1_HUMAN
1 ESR1_HUMAN GA45A_HUMAN
1 EP300_HUMAN XPA_HUMAN
1 XPA_HUMAN EP300_HUMAN
1 RHEB_HUMAN RASH_HUMAN
1 RASH_HUMAN RHEB_HUMAN
1 TF65_HUMAN PYR1_HUMAN
1 PYR1_HUMAN TF65_HUMAN
1 FNTA_HUMAN RAP2A_HUMAN
1 RAP2A_HUMAN FNTA_HUMAN
1 CFTR_HUMAN SAP_HUMAN
1 SAP_HUMAN CFTR_HUMAN
1 MYC_HUMAN PLK1_HUMAN
1 PLK1_HUMAN MYC_HUMAN
1 CD4_HUMAN GCR_HUMAN
1 GCR_HUMAN CD4_HUMAN
1 RASH_HUMAN FHOD1_HUMAN
1 FHOD1_HUMAN RASH_HUMAN
1 MYC_HUMAN SOSB1_HUMAN
1 SOSB1_HUMAN MYC_HUMAN
1 GRB2_HUMAN PYR1_HUMAN
1 PYR1_HUMAN GRB2_HUMAN
1 HMGA1_HUMAN ROA1_HUMAN
1 ROA1_HUMAN HMGA1_HUMAN
1 HMGA1_HUMAN LA_HUMAN
1 LA_HUMAN HMGA1_HUMAN
1 MYC_HUMAN P53_HUMAN
1 P53_HUMAN MYC_HUMAN
1 SHC1_HUMAN PYR1_HUMAN
1 PYR1_HUMAN SHC1_HUMAN
1 GRB2_HUMAN FUS_HUMAN
1 FUS_HUMAN GRB2_HUMAN
1 CRK_HUMAN AGO2_HUMAN
1 AGO2_HUMAN CRK_HUMAN
1 HMGA1_HUMAN PP1R8_HUMAN
1 PP1R8_HUMAN HMGA1_HUMAN
1 NCBP1_HUMAN AGO2_HUMAN
1 AGO2_HUMAN NCBP1_HUMAN
1 ADRM1_HUMAN EGFR_HUMAN
1 EGFR_HUMAN ADRM1_HUMAN
1 DCUP_HUMAN EGFR_HUMAN
1 EGFR_HUMAN DCUP_HUMAN
1 GRB2_HUMAN PPP5_HUMAN
1 PPP5_HUMAN GRB2_HUMAN
1 GA45A_HUMAN TDG_HUMAN
1 TDG_HUMAN GA45A_HUMAN
1 EGFR_HUMAN PPP5_HUMAN
1 PPP5_HUMAN EGFR_HUMAN
1 SMAD4_HUMAN DAXX_HUMAN
1 DAXX_HUMAN SMAD4_HUMAN
1 AXIN1_HUMAN DAXX_HUMAN
1 DAXX_HUMAN AXIN1_HUMAN
1 GSK3B_HUMAN TF65_HUMAN
1 TF65_HUMAN GSK3B_HUMAN
1 ANDR_HUMAN SHC1_HUMAN
1 SHC1_HUMAN ANDR_HUMAN
1 ANDR_HUMAN CRK_HUMAN
1 CRK_HUMAN ANDR_HUMAN
1 ANDR_HUMAN GRB2_HUMAN
1 GRB2_HUMAN ANDR_HUMAN
1 AGO2_HUMAN TEBP_HUMAN
1 TEBP_HUMAN AGO2_HUMAN
1 DSS1_HUMAN UBP7_HUMAN
1 UBP7_HUMAN DSS1_HUMAN
1 YAP1_HUMAN AXIN1_HUMAN
1 AXIN1_HUMAN YAP1_HUMAN
1 CCNB1_HUMAN NCBP1_HUMAN
1 NCBP1_HUMAN CCNB1_HUMAN
1 SYUA_HUMAN NCBP2_HUMAN
1 NCBP2_HUMAN SYUA_HUMAN
1 SYUA_HUMAN FMR1_HUMAN
1 FMR1_HUMAN SYUA_HUMAN
1 SYUA_HUMAN NCBP1_HUMAN
1 NCBP1_HUMAN SYUA_HUMAN
1 MYC_HUMAN NCBP2_HUMAN
1 NCBP2_HUMAN MYC_HUMAN
1 SYUA_HUMAN LA_HUMAN
1 LA_HUMAN SYUA_HUMAN
1 CDN1B_HUMAN MYC_HUMAN
1 MYC_HUMAN CDN1B_HUMAN
1 PLK1_HUMAN ATP7A_HUMAN
1 ATP7A_HUMAN PLK1_HUMAN
1 PLK1_HUMAN MECP2_HUMAN
1 MECP2_HUMAN PLK1_HUMAN
1 TEBP_HUMAN AHR_HUMAN
1 AHR_HUMAN TEBP_HUMAN
1 PLK1_HUMAN WEE1_HUMAN
1 WEE1_HUMAN PLK1_HUMAN
1 B2CL1_HUMAN CRYAB_HUMAN
1 CRYAB_HUMAN B2CL1_HUMAN
1 EP300_HUMAN PAX5_HUMAN
1 PAX5_HUMAN EP300_HUMAN
1 EP300_HUMAN TDG_HUMAN
1 TDG_HUMAN EP300_HUMAN
1 SODC_HUMAN PP2BA_HUMAN
1 PP2BA_HUMAN SODC_HUMAN
1 EP300_HUMAN HMGN2_HUMAN
1 HMGN2_HUMAN EP300_HUMAN
1 ANDR_HUMAN RAF1_HUMAN
1 RAF1_HUMAN ANDR_HUMAN
1 ESR2_HUMAN PPP5_HUMAN
1 PPP5_HUMAN ESR2_HUMAN
1 ESR1_HUMAN HIF1A_HUMAN
1 HIF1A_HUMAN ESR1_HUMAN
1 CDN1A_HUMAN EP300_HUMAN
1 EP300_HUMAN CDN1A_HUMAN
1 ATX3_HUMAN EP300_HUMAN
1 EP300_HUMAN ATX3_HUMAN
1 HMGA1_HUMAN PO2F1_HUMAN
1 PO2F1_HUMAN HMGA1_HUMAN
1 RD23A_HUMAN MDM2_HUMAN
1 MDM2_HUMAN RD23A_HUMAN
1 FOS_HUMAN NCOA3_HUMAN
1 NCOA3_HUMAN FOS_HUMAN
1 BRCA1_HUMAN AHR_HUMAN
1 AHR_HUMAN BRCA1_HUMAN
1 SOSB1_HUMAN P53_HUMAN
1 P53_HUMAN SOSB1_HUMAN
1 AKT2_HUMAN CDN1A_HUMAN
1 CDN1A_HUMAN AKT2_HUMAN
1 PPARG_HUMAN VDR_HUMAN
1 VDR_HUMAN PPARG_HUMAN
1 CCNB1_HUMAN EP300_HUMAN
1 EP300_HUMAN CCNB1_HUMAN
1 ANDR_HUMAN TF7L2_HUMAN
1 TF7L2_HUMAN ANDR_HUMAN
1 P73_HUMAN RASH_HUMAN
1 RASH_HUMAN P73_HUMAN
1 FOS_HUMAN LMNA_HUMAN
1 LMNA_HUMAN FOS_HUMAN
1 ESR2_HUMAN FMR1_HUMAN
1 FMR1_HUMAN ESR2_HUMAN
1 ESR1_HUMAN TOP1_HUMAN
1 TOP1_HUMAN ESR1_HUMAN
1 ESR1_HUMAN EWS_HUMAN
1 EWS_HUMAN ESR1_HUMAN
1 ESR1_HUMAN FUS_HUMAN
1 FUS_HUMAN ESR1_HUMAN
1 EIF1_HUMAN RENT2_HUMAN
1 RENT2_HUMAN EIF1_HUMAN
1 TF65_HUMAN STAT1_HUMAN
1 STAT1_HUMAN TF65_HUMAN
1 TITIN_HUMAN CRYAB_HUMAN
1 CRYAB_HUMAN TITIN_HUMAN
1 HIF1A_HUMAN ANDR_HUMAN
1 ANDR_HUMAN HIF1A_HUMAN
1 ANDR_HUMAN TF65_HUMAN
1 TF65_HUMAN ANDR_HUMAN
1 MDM2_HUMAN APEX1_HUMAN
1 APEX1_HUMAN MDM2_HUMAN
1 GSK3B_HUMAN MDM2_HUMAN
1 MDM2_HUMAN GSK3B_HUMAN
1 TF65_HUMAN UBP7_HUMAN
1 UBP7_HUMAN TF65_HUMAN
1 GA45A_HUMAN MDM2_HUMAN
1 MDM2_HUMAN GA45A_HUMAN
1 PPARG_HUMAN UBP7_HUMAN
1 UBP7_HUMAN PPARG_HUMAN
1 PPARG_HUMAN EGFR_HUMAN
1 EGFR_HUMAN PPARG_HUMAN
1 ANDR_HUMAN UBP7_HUMAN
1 UBP7_HUMAN ANDR_HUMAN
1 TDG_HUMAN SMAD4_HUMAN
1 SMAD4_HUMAN TDG_HUMAN
1 SMAD4_HUMAN RALA_HUMAN
1 RALA_HUMAN SMAD4_HUMAN
1 41_HUMAN CRYAB_HUMAN
1 CRYAB_HUMAN 41_HUMAN
1 EWS_HUMAN ATX3_HUMAN
1 ATX3_HUMAN EWS_HUMAN
1 EWS_HUMAN UBP7_HUMAN
1 UBP7_HUMAN EWS_HUMAN
1 UBP7_HUMAN HTRA2_HUMAN
1 HTRA2_HUMAN UBP7_HUMAN
1 NCOA3_HUMAN NR1I2_HUMAN
1 NR1I2_HUMAN NCOA3_HUMAN
1 ESR1_HUMAN ANF_HUMAN
1 ANF_HUMAN ESR1_HUMAN
1 HMGA1_HUMAN RXRA_HUMAN
1 RXRA_HUMAN HMGA1_HUMAN
1 RAP2A_HUMAN RAF1_HUMAN
1 RAF1_HUMAN RAP2A_HUMAN
1 TDG_HUMAN P53_HUMAN
1 P53_HUMAN TDG_HUMAN
1 TDG_HUMAN P73_HUMAN
1 P73_HUMAN TDG_HUMAN
1 RALA_HUMAN RAP2A_HUMAN
1 RAP2A_HUMAN RALA_HUMAN
1 SMAD4_HUMAN SNW1_HUMAN
1 SNW1_HUMAN SMAD4_HUMAN
1 SP1_HUMAN CRK_HUMAN
1 CRK_HUMAN SP1_HUMAN
1 CRK_HUMAN GHR_HUMAN
1 GHR_HUMAN CRK_HUMAN
1 GRB2_HUMAN HMGN2_HUMAN
1 HMGN2_HUMAN GRB2_HUMAN
1 GRB2_HUMAN ICAL_HUMAN
1 ICAL_HUMAN GRB2_HUMAN
1 GRB2_HUMAN SP1_HUMAN
1 SP1_HUMAN GRB2_HUMAN
1 VHL_HUMAN TEBP_HUMAN
1 TEBP_HUMAN VHL_HUMAN
1 GSK3B_HUMAN FUS_HUMAN
1 FUS_HUMAN GSK3B_HUMAN
1 VHL_HUMAN CUTA_HUMAN
1 CUTA_HUMAN VHL_HUMAN
1 VHL_HUMAN EZRI_HUMAN
1 EZRI_HUMAN VHL_HUMAN
1 VHL_HUMAN STMN1_HUMAN
1 STMN1_HUMAN VHL_HUMAN
1 VHL_HUMAN IF1AX_HUMAN
1 IF1AX_HUMAN VHL_HUMAN
1 41_HUMAN EIF1_HUMAN
1 EIF1_HUMAN 41_HUMAN
1 DFFA_HUMAN TITIN_HUMAN
1 TITIN_HUMAN DFFA_HUMAN
1 TP4A3_HUMAN STAT1_HUMAN
1 STAT1_HUMAN TP4A3_HUMAN
1 VHL_HUMAN LA_HUMAN
1 LA_HUMAN VHL_HUMAN
1 CFTR_HUMAN LMNA_HUMAN
1 LMNA_HUMAN CFTR_HUMAN
1 IKZF4_HUMAN IKBA_HUMAN
1 IKBA_HUMAN IKZF4_HUMAN
1 PLMN_HUMAN RAP2A_HUMAN
1 RAP2A_HUMAN PLMN_HUMAN
1 MDM2_HUMAN UBE2Z_HUMAN
1 UBE2Z_HUMAN MDM2_HUMAN
1 GRB2_HUMAN CUTA_HUMAN
1 CUTA_HUMAN GRB2_HUMAN
1 GRB2_HUMAN FHOD1_HUMAN
1 FHOD1_HUMAN GRB2_HUMAN
1 CD3D_HUMAN GCR_HUMAN
1 GCR_HUMAN CD3D_HUMAN
1 P53_HUMAN ANDR_HUMAN
1 ANDR_HUMAN P53_HUMAN
1 P53_HUMAN SAE1_HUMAN
1 SAE1_HUMAN P53_HUMAN
1 NOTC1_HUMAN HIF1A_HUMAN
1 HIF1A_HUMAN NOTC1_HUMAN
1 SHC1_HUMAN NEUM_HUMAN
1 NEUM_HUMAN SHC1_HUMAN
1 PPARG_HUMAN FHOD1_HUMAN
1 FHOD1_HUMAN PPARG_HUMAN
1 GCR_HUMAN ROA1_HUMAN
1 ROA1_HUMAN GCR_HUMAN
1 GCR_HUMAN PPP5_HUMAN
1 PPP5_HUMAN GCR_HUMAN
1 ESR2_HUMAN NCBP1_HUMAN
1 NCBP1_HUMAN ESR2_HUMAN
1 MYC_HUMAN INSM1_HUMAN
1 INSM1_HUMAN MYC_HUMAN
1 APC_HUMAN FHOD1_HUMAN
1 FHOD1_HUMAN APC_HUMAN
1 SNW1_HUMAN LMNA_HUMAN
1 LMNA_HUMAN SNW1_HUMAN
1 SNW1_HUMAN PLK1_HUMAN
1 PLK1_HUMAN SNW1_HUMAN
1 SNW1_HUMAN SRP19_HUMAN
1 SRP19_HUMAN SNW1_HUMAN
1 SNW1_HUMAN ERF1_HUMAN
1 ERF1_HUMAN SNW1_HUMAN
1 AGO2_HUMAN ROA1_HUMAN
1 ROA1_HUMAN AGO2_HUMAN
1 SNW1_HUMAN CCNB1_HUMAN
1 CCNB1_HUMAN SNW1_HUMAN
1 SNW1_HUMAN ROA1_HUMAN
1 ROA1_HUMAN SNW1_HUMAN
1 SNW1_HUMAN MP2K7_HUMAN
1 MP2K7_HUMAN SNW1_HUMAN
1 SNW1_HUMAN RENT2_HUMAN
1 RENT2_HUMAN SNW1_HUMAN
1 SNW1_HUMAN FHOD1_HUMAN
1 FHOD1_HUMAN SNW1_HUMAN
1 SNW1_HUMAN FUS_HUMAN
1 FUS_HUMAN SNW1_HUMAN
1 TF65_HUMAN CO2A1_HUMAN
1 CO2A1_HUMAN TF65_HUMAN
1 MYC_HUMAN TITIN_HUMAN
1 TITIN_HUMAN MYC_HUMAN
1 NKD2_HUMAN CDN1A_HUMAN
1 CDN1A_HUMAN NKD2_HUMAN
1 PLMN_HUMAN EP300_HUMAN
1 EP300_HUMAN PLMN_HUMAN
1 BRCA1_HUMAN PEX5_HUMAN
1 PEX5_HUMAN BRCA1_HUMAN
1 SMAD4_HUMAN TF65_HUMAN
1 TF65_HUMAN SMAD4_HUMAN
1 NKD2_HUMAN FUS_HUMAN
1 FUS_HUMAN NKD2_HUMAN
1 NKD2_HUMAN GRB2_HUMAN
1 GRB2_HUMAN NKD2_HUMAN
1 STAT2_HUMAN FNTA_HUMAN
1 FNTA_HUMAN STAT2_HUMAN
1 TF65_HUMAN TELT_HUMAN
1 TELT_HUMAN TF65_HUMAN
1 C1R_HUMAN EP300_HUMAN
1 EP300_HUMAN C1R_HUMAN
1 NKD2_HUMAN VDR_HUMAN
1 VDR_HUMAN NKD2_HUMAN
1 PLMN_HUMAN SMAD4_HUMAN
1 SMAD4_HUMAN PLMN_HUMAN
1 KDM5B_HUMAN ANDR_HUMAN
1 ANDR_HUMAN KDM5B_HUMAN
1 PIM1_HUMAN MYC_HUMAN
1 MYC_HUMAN PIM1_HUMAN
1 SHC1_HUMAN HIF1A_HUMAN
1 HIF1A_HUMAN SHC1_HUMAN
1 SNW1_HUMAN MYC_HUMAN
1 MYC_HUMAN SNW1_HUMAN
1 MYC_HUMAN HIF1A_HUMAN
1 HIF1A_HUMAN MYC_HUMAN
1 NKX31_HUMAN SP1_HUMAN
1 SP1_HUMAN NKX31_HUMAN
1 P73_HUMAN AGO2_HUMAN
1 AGO2_HUMAN P73_HUMAN
1 MECP2_HUMAN PPARG_HUMAN
1 PPARG_HUMAN MECP2_HUMAN
1 P53_HUMAN AGO2_HUMAN
1 AGO2_HUMAN P53_HUMAN
1 MAX_HUMAN PIM1_HUMAN
1 PIM1_HUMAN MAX_HUMAN
1 P53_HUMAN HMGA1_HUMAN
1 HMGA1_HUMAN P53_HUMAN
1 ESR1_HUMAN MYC_HUMAN
1 MYC_HUMAN ESR1_HUMAN
1 CD4_HUMAN ROA1_HUMAN
1 ROA1_HUMAN CD4_HUMAN
1 GA45A_HUMAN P53_HUMAN
1 P53_HUMAN GA45A_HUMAN
1 PLK1_HUMAN RXRA_HUMAN
1 RXRA_HUMAN PLK1_HUMAN
1 GSK3B_HUMAN PTN_HUMAN
1 PTN_HUMAN GSK3B_HUMAN
1 GA45A_HUMAN PTN_HUMAN
1 PTN_HUMAN GA45A_HUMAN
1 GSK3B_HUMAN RXRA_HUMAN
1 RXRA_HUMAN GSK3B_HUMAN
1 B2CL1_HUMAN PTN_HUMAN
1 PTN_HUMAN B2CL1_HUMAN
1 CDN1A_HUMAN ATX3_HUMAN
1 ATX3_HUMAN CDN1A_HUMAN
1 GSK3B_HUMAN 4EBP1_HUMAN
1 4EBP1_HUMAN GSK3B_HUMAN
1 YAP1_HUMAN EGFR_HUMAN
1 EGFR_HUMAN YAP1_HUMAN
1 KDM5B_HUMAN MBD2_HUMAN
1 MBD2_HUMAN KDM5B_HUMAN
1 EP300_HUMAN RXRA_HUMAN
1 RXRA_HUMAN EP300_HUMAN
1 VHL_HUMAN ROA1_HUMAN
1 ROA1_HUMAN VHL_HUMAN
1 RD23A_HUMAN ADRM1_HUMAN
1 ADRM1_HUMAN RD23A_HUMAN
1 RD23A_HUMAN BASP1_HUMAN
1 BASP1_HUMAN RD23A_HUMAN
1 VDR_HUMAN CDN1A_HUMAN
1 CDN1A_HUMAN VDR_HUMAN
1 CD3G_HUMAN GCR_HUMAN
1 GCR_HUMAN CD3G_HUMAN
1 ESR1_HUMAN SNW1_HUMAN
1 SNW1_HUMAN ESR1_HUMAN
1 JAG1_HUMAN CALR_HUMAN
1 CALR_HUMAN JAG1_HUMAN
1 ESR2_HUMAN MDM2_HUMAN
1 MDM2_HUMAN ESR2_HUMAN
1 VDR_HUMAN BRCA1_HUMAN
1 BRCA1_HUMAN VDR_HUMAN
1 HIF1A_HUMAN TEBP_HUMAN
1 TEBP_HUMAN HIF1A_HUMAN
1 MYC_HUMAN VHL_HUMAN
1 VHL_HUMAN MYC_HUMAN
1 DSS1_HUMAN BRCA1_HUMAN
1 BRCA1_HUMAN DSS1_HUMAN
1 ANDR_HUMAN PPP5_HUMAN
1 PPP5_HUMAN ANDR_HUMAN
1 BRCA1_HUMAN P73_HUMAN
1 P73_HUMAN BRCA1_HUMAN
1 EZRI_HUMAN BRCA1_HUMAN
1 BRCA1_HUMAN EZRI_HUMAN
1 RXRA_HUMAN ESR2_HUMAN
1 ESR2_HUMAN RXRA_HUMAN
1 OSTP_HUMAN LA_HUMAN
1 LA_HUMAN OSTP_HUMAN
1 BRCA1_HUMAN ROA1_HUMAN
1 ROA1_HUMAN BRCA1_HUMAN
1 RD23A_HUMAN PTTG1_HUMAN
1 PTTG1_HUMAN RD23A_HUMAN
1 RASH_HUMAN P53_HUMAN
1 P53_HUMAN RASH_HUMAN
1 SP1_HUMAN TITIN_HUMAN
1 TITIN_HUMAN SP1_HUMAN
1 PPARG_HUMAN ESR1_HUMAN
1 ESR1_HUMAN PPARG_HUMAN
1 PPARG_HUMAN ESR2_HUMAN
1 ESR2_HUMAN PPARG_HUMAN
1 CRYAB_HUMAN BCL2_HUMAN
1 BCL2_HUMAN CRYAB_HUMAN
1 BRCA1_HUMAN HIF1A_HUMAN
1 HIF1A_HUMAN BRCA1_HUMAN
1 BCL2_HUMAN HIF1A_HUMAN
1 HIF1A_HUMAN BCL2_HUMAN
1 CCNH_HUMAN BRCA1_HUMAN
1 BRCA1_HUMAN CCNH_HUMAN
1 NCBP1_HUMAN SMAD4_HUMAN
1 SMAD4_HUMAN NCBP1_HUMAN
1 MYC_HUMAN KDM5B_HUMAN
1 KDM5B_HUMAN MYC_HUMAN
1 P53_HUMAN EWS_HUMAN
1 EWS_HUMAN P53_HUMAN
1 P53_HUMAN GRB2_HUMAN
1 GRB2_HUMAN P53_HUMAN
1 STAT1_HUMAN IKBA_HUMAN
1 IKBA_HUMAN STAT1_HUMAN
1 ATX3_HUMAN B2CL1_HUMAN
1 B2CL1_HUMAN ATX3_HUMAN
1 SAE2_HUMAN LA_HUMAN
1 LA_HUMAN SAE2_HUMAN
1 ESR1_HUMAN EZRI_HUMAN
1 EZRI_HUMAN ESR1_HUMAN
1 ESR1_HUMAN APEX1_HUMAN
1 APEX1_HUMAN ESR1_HUMAN
1 NOTC1_HUMAN UBP7_HUMAN
1 UBP7_HUMAN NOTC1_HUMAN
1 FUS_HUMAN ITF2_HUMAN
1 ITF2_HUMAN FUS_HUMAN
1 ESR1_HUMAN LMNA_HUMAN
1 LMNA_HUMAN ESR1_HUMAN
1 ESR1_HUMAN LA_HUMAN
1 LA_HUMAN ESR1_HUMAN
1 MYC_HUMAN VDR_HUMAN
1 VDR_HUMAN MYC_HUMAN
1 CFTR_HUMAN TEBP_HUMAN
1 TEBP_HUMAN CFTR_HUMAN
1 CALR_HUMAN RFA1_HUMAN
1 RFA1_HUMAN CALR_HUMAN
1 DFFA_HUMAN PPP5_HUMAN
1 PPP5_HUMAN DFFA_HUMAN
1 ESR1_HUMAN FIS1_HUMAN
1 FIS1_HUMAN ESR1_HUMAN
1 CFTR_HUMAN APC_HUMAN
1 APC_HUMAN CFTR_HUMAN
1 TF65_HUMAN HIF1A_HUMAN
1 HIF1A_HUMAN TF65_HUMAN
1 YAP1_HUMAN STAT1_HUMAN
1 STAT1_HUMAN YAP1_HUMAN
1 MDM2_HUMAN LMNA_HUMAN
1 LMNA_HUMAN MDM2_HUMAN
1 GCR_HUMAN PPARG_HUMAN
1 PPARG_HUMAN GCR_HUMAN
1 RFA1_HUMAN ROA1_HUMAN
1 ROA1_HUMAN RFA1_HUMAN
1 RFA1_HUMAN APEX1_HUMAN
1 APEX1_HUMAN RFA1_HUMAN
1 RFA1_HUMAN ADDA_HUMAN
1 ADDA_HUMAN RFA1_HUMAN
1 EGFR_HUMAN AKT2_HUMAN
1 AKT2_HUMAN EGFR_HUMAN
1 RFA1_HUMAN CCNH_HUMAN
1 CCNH_HUMAN RFA1_HUMAN
1 RENT2_HUMAN TYSY_HUMAN
1 TYSY_HUMAN RENT2_HUMAN
1 RENT2_HUMAN CALR_HUMAN
1 CALR_HUMAN RENT2_HUMAN
1 ZFYV9_HUMAN PPARG_HUMAN
1 PPARG_HUMAN ZFYV9_HUMAN
1 MDM2_HUMAN RLA2_HUMAN
1 RLA2_HUMAN MDM2_HUMAN
1 CRYAB_HUMAN SMAD4_HUMAN
1 SMAD4_HUMAN CRYAB_HUMAN
1 EGFR_HUMAN PLK1_HUMAN
1 PLK1_HUMAN EGFR_HUMAN
1 MDM2_HUMAN LA_HUMAN
1 LA_HUMAN MDM2_HUMAN
1 EGFR_HUMAN CALR_HUMAN
1 CALR_HUMAN EGFR_HUMAN
1 EGFR_HUMAN SAE2_HUMAN
1 SAE2_HUMAN EGFR_HUMAN
1 DSS1_HUMAN TOP1_HUMAN
1 TOP1_HUMAN DSS1_HUMAN
1 P53_HUMAN PYR1_HUMAN
1 PYR1_HUMAN P53_HUMAN
1 RFA1_HUMAN RTN4_HUMAN
1 RTN4_HUMAN RFA1_HUMAN
1 RENT2_HUMAN HMGA1_HUMAN
1 HMGA1_HUMAN RENT2_HUMAN
1 P53_HUMAN PP2BA_HUMAN
1 PP2BA_HUMAN P53_HUMAN
1 P53_HUMAN CANB1_HUMAN
1 CANB1_HUMAN P53_HUMAN
1 P53_HUMAN RLA2_HUMAN
1 RLA2_HUMAN P53_HUMAN
1 MDM2_HUMAN CALR_HUMAN
1 CALR_HUMAN MDM2_HUMAN
1 RFA1_HUMAN UBP7_HUMAN
1 UBP7_HUMAN RFA1_HUMAN
1 P53_HUMAN SNW1_HUMAN
1 SNW1_HUMAN P53_HUMAN
1 RFA1_HUMAN EGFR_HUMAN
1 EGFR_HUMAN RFA1_HUMAN
1 MDM2_HUMAN FUS_HUMAN
1 FUS_HUMAN MDM2_HUMAN
1 MDM2_HUMAN ROA1_HUMAN
1 ROA1_HUMAN MDM2_HUMAN
1 RFA1_HUMAN FUS_HUMAN
1 FUS_HUMAN RFA1_HUMAN
1 RFA1_HUMAN EWS_HUMAN
1 EWS_HUMAN RFA1_HUMAN
1 TF65_HUMAN ITF2_HUMAN
1 ITF2_HUMAN TF65_HUMAN
1 NGN1_HUMAN ITF2_HUMAN
1 ITF2_HUMAN NGN1_HUMAN
1 BRCA1_HUMAN SOSB1_HUMAN
1 SOSB1_HUMAN BRCA1_HUMAN
1 BRCA1_HUMAN UBP7_HUMAN
1 UBP7_HUMAN BRCA1_HUMAN
1 PPARG_HUMAN ITF2_HUMAN
1 ITF2_HUMAN PPARG_HUMAN
1 NUPR1_HUMAN FUS_HUMAN
1 FUS_HUMAN NUPR1_HUMAN
1 TDG_HUMAN ITF2_HUMAN
1 ITF2_HUMAN TDG_HUMAN
1 EGFR_HUMAN TEBP_HUMAN
1 TEBP_HUMAN EGFR_HUMAN
1 FUS_HUMAN SAE1_HUMAN
1 SAE1_HUMAN FUS_HUMAN
1 ROA1_HUMAN LA_HUMAN
1 LA_HUMAN ROA1_HUMAN
1 CCNB1_HUMAN TF65_HUMAN
1 TF65_HUMAN CCNB1_HUMAN
1 4EBP1_HUMAN ITF2_HUMAN
1 ITF2_HUMAN 4EBP1_HUMAN
1 CDN1A_HUMAN ITF2_HUMAN
1 ITF2_HUMAN CDN1A_HUMAN
1 EGFR_HUMAN EWS_HUMAN
1 EWS_HUMAN EGFR_HUMAN
1 EGFR_HUMAN ERF1_HUMAN
1 ERF1_HUMAN EGFR_HUMAN
1 TF65_HUMAN PLMN_HUMAN
1 PLMN_HUMAN TF65_HUMAN
1 TF65_HUMAN P53_HUMAN
1 P53_HUMAN TF65_HUMAN
1 FUS_HUMAN P73_HUMAN
1 P73_HUMAN FUS_HUMAN
1 ROA1_HUMAN INVO_HUMAN
1 INVO_HUMAN ROA1_HUMAN
1 UBP7_HUMAN LMNA_HUMAN
1 LMNA_HUMAN UBP7_HUMAN
1 P53_HUMAN LMNA_HUMAN
1 LMNA_HUMAN P53_HUMAN
1 ROA1_HUMAN GA45A_HUMAN
1 GA45A_HUMAN ROA1_HUMAN
1 GA45A_HUMAN APEX1_HUMAN
1 APEX1_HUMAN GA45A_HUMAN
1 UBP7_HUMAN DDX4_HUMAN
1 DDX4_HUMAN UBP7_HUMAN
1 CRY2_HUMAN BRCA1_HUMAN
1 BRCA1_HUMAN CRY2_HUMAN
1 ROA1_HUMAN FUS_HUMAN
1 FUS_HUMAN ROA1_HUMAN
1 CRK_HUMAN P53_HUMAN
1 P53_HUMAN CRK_HUMAN
1 EGFR_HUMAN TOP1_HUMAN
1 TOP1_HUMAN EGFR_HUMAN
1 CRK_HUMAN RYBP_HUMAN
1 RYBP_HUMAN CRK_HUMAN
1 EGFR_HUMAN APEX1_HUMAN
1 APEX1_HUMAN EGFR_HUMAN
1 ESR2_HUMAN PYR1_HUMAN
1 PYR1_HUMAN ESR2_HUMAN
1 EGFR_HUMAN LMNA_HUMAN
1 LMNA_HUMAN EGFR_HUMAN
1 TELT_HUMAN CRK_HUMAN
1 CRK_HUMAN TELT_HUMAN
1 CDN1B_HUMAN PIM1_HUMAN
1 PIM1_HUMAN CDN1B_HUMAN
1 EGFR_HUMAN FUS_HUMAN
1 FUS_HUMAN EGFR_HUMAN
1 YAP1_HUMAN GSK3B_HUMAN
1 GSK3B_HUMAN YAP1_HUMAN
1 ESR1_HUMAN TITIN_HUMAN
1 TITIN_HUMAN ESR1_HUMAN
1 ESR2_HUMAN TITIN_HUMAN
1 TITIN_HUMAN ESR2_HUMAN
1 ESR1_HUMAN STAT1_HUMAN
1 STAT1_HUMAN ESR1_HUMAN
1 CRK_HUMAN TDG_HUMAN
1 TDG_HUMAN CRK_HUMAN
1 CRK_HUMAN PTTG1_HUMAN
1 PTTG1_HUMAN CRK_HUMAN
1 VDR_HUMAN MDM2_HUMAN
1 MDM2_HUMAN VDR_HUMAN
1 FUS_HUMAN TF7L2_HUMAN
1 TF7L2_HUMAN FUS_HUMAN
1 IKBA_HUMAN ATX3_HUMAN
1 ATX3_HUMAN IKBA_HUMAN
1 PPARG_HUMAN MDM2_HUMAN
1 MDM2_HUMAN PPARG_HUMAN
1 CRY2_HUMAN UBP7_HUMAN
1 UBP7_HUMAN CRY2_HUMAN
1 SHC1_HUMAN SP1_HUMAN
1 SP1_HUMAN SHC1_HUMAN
1 RASH_HUMAN GRB2_HUMAN
1 GRB2_HUMAN RASH_HUMAN
1 PLK1_HUMAN CCNB1_HUMAN
1 CCNB1_HUMAN PLK1_HUMAN
1 ANDR_HUMAN ESR1_HUMAN
1 ESR1_HUMAN ANDR_HUMAN
1 CDN1A_HUMAN CDN1B_HUMAN
1 CDN1B_HUMAN CDN1A_HUMAN
1 CCNB1_HUMAN RFA1_HUMAN
1 RFA1_HUMAN CCNB1_HUMAN
1 CD3E_HUMAN SHC1_HUMAN
1 SHC1_HUMAN CD3E_HUMAN
1 EP300_HUMAN NUPR1_HUMAN
1 NUPR1_HUMAN EP300_HUMAN
1 EP300_HUMAN SNW1_HUMAN
1 SNW1_HUMAN EP300_HUMAN
1 BCL2_HUMAN CANB1_HUMAN
1 CANB1_HUMAN BCL2_HUMAN
1 GRB2_HUMAN LMNA_HUMAN
1 LMNA_HUMAN GRB2_HUMAN
1 GRB2_HUMAN ROA1_HUMAN
1 ROA1_HUMAN GRB2_HUMAN
1 GRB2_HUMAN RLA2_HUMAN
1 RLA2_HUMAN GRB2_HUMAN
1 FUS_HUMAN MAX_HUMAN
1 MAX_HUMAN FUS_HUMAN
1 GSK3B_HUMAN SYUA_HUMAN
1 SYUA_HUMAN GSK3B_HUMAN
1 RD23A_HUMAN CCNB1_HUMAN
1 CCNB1_HUMAN RD23A_HUMAN
1 PLK1_HUMAN TF65_HUMAN
1 TF65_HUMAN PLK1_HUMAN
1 MYC_HUMAN CCNH_HUMAN
1 CCNH_HUMAN MYC_HUMAN
1 P53_HUMAN NCOA3_HUMAN
1 NCOA3_HUMAN P53_HUMAN
1 HTRA2_HUMAN APC_HUMAN
1 APC_HUMAN HTRA2_HUMAN
1 CCNB1_HUMAN P73_HUMAN
1 P73_HUMAN CCNB1_HUMAN
1 SODC_HUMAN CRYAB_HUMAN
1 CRYAB_HUMAN SODC_HUMAN
1 CD3Z_HUMAN EWS_HUMAN
1 EWS_HUMAN CD3Z_HUMAN
1 SODC_HUMAN COX17_HUMAN
1 COX17_HUMAN SODC_HUMAN
1 LA_HUMAN ZN593_HUMAN
1 ZN593_HUMAN LA_HUMAN
1 CD3D_HUMAN CD3Z_HUMAN
1 CD3Z_HUMAN CD3D_HUMAN
1 CD3G_HUMAN CD3D_HUMAN
1 CD3D_HUMAN CD3G_HUMAN
1 SEPT4_HUMAN SYUB_HUMAN
1 SYUB_HUMAN SEPT4_HUMAN
1 GRB2_HUMAN ESR1_HUMAN
1 ESR1_HUMAN GRB2_HUMAN
1 EGFR_HUMAN 41_HUMAN
1 41_HUMAN EGFR_HUMAN
1 CALR_HUMAN BCL2_HUMAN
1 BCL2_HUMAN CALR_HUMAN
1 BRCA1_HUMAN SMAD4_HUMAN
1 SMAD4_HUMAN BRCA1_HUMAN
1 GRB2_HUMAN CD3Z_HUMAN
1 CD3Z_HUMAN GRB2_HUMAN
1 SMAD4_HUMAN ESR2_HUMAN
1 ESR2_HUMAN SMAD4_HUMAN
1 UBE2Z_HUMAN SMAD4_HUMAN
1 SMAD4_HUMAN UBE2Z_HUMAN
1 CITE2_HUMAN HIF1A_HUMAN
1 HIF1A_HUMAN CITE2_HUMAN
1 EGFR_HUMAN IPKA_HUMAN
1 IPKA_HUMAN EGFR_HUMAN
1 FNTA_HUMAN RASH_HUMAN
1 RASH_HUMAN FNTA_HUMAN
1 ADDB_HUMAN ADDA_HUMAN
1 ADDA_HUMAN ADDB_HUMAN
1 RASH_HUMAN BCL2_HUMAN
1 BCL2_HUMAN RASH_HUMAN
1 RTN4_HUMAN MBP_HUMAN
1 MBP_HUMAN RTN4_HUMAN
1 B2CL1_HUMAN SYUA_HUMAN
1 SYUA_HUMAN B2CL1_HUMAN
1 ESR1_HUMAN MBD2_HUMAN
1 MBD2_HUMAN ESR1_HUMAN
1 YAP1_HUMAN EP300_HUMAN
1 EP300_HUMAN YAP1_HUMAN
1 GSK3B_HUMAN NCOA3_HUMAN
1 NCOA3_HUMAN GSK3B_HUMAN
1 PLK1_HUMAN SYUB_HUMAN
1 SYUB_HUMAN PLK1_HUMAN
1 PLK1_HUMAN SYUA_HUMAN
1 SYUA_HUMAN PLK1_HUMAN
1 CCNH_HUMAN MBP_HUMAN
1 MBP_HUMAN CCNH_HUMAN
1 SMAD4_HUMAN CDN1A_HUMAN
1 CDN1A_HUMAN SMAD4_HUMAN
1 EGFR_HUMAN FOS_HUMAN
1 FOS_HUMAN EGFR_HUMAN
1 ZFYV9_HUMAN FOS_HUMAN
1 FOS_HUMAN ZFYV9_HUMAN
1 GCR_HUMAN PP2BA_HUMAN
1 PP2BA_HUMAN GCR_HUMAN
1 MDM2_HUMAN SRP19_HUMAN
1 SRP19_HUMAN MDM2_HUMAN
1 PPARG_HUMAN STMN1_HUMAN
1 STMN1_HUMAN PPARG_HUMAN
1 LA_HUMAN GCR_HUMAN
1 GCR_HUMAN LA_HUMAN
1 IPP2_HUMAN MYC_HUMAN
1 MYC_HUMAN IPP2_HUMAN
1 PLK1_HUMAN EP300_HUMAN
1 EP300_HUMAN PLK1_HUMAN
1 TOP1_HUMAN SNW1_HUMAN
1 SNW1_HUMAN TOP1_HUMAN
1 SAE2_HUMAN YAP1_HUMAN
1 YAP1_HUMAN SAE2_HUMAN
1 HTRA2_HUMAN PYR1_HUMAN
1 PYR1_HUMAN HTRA2_HUMAN
1 SAE2_HUMAN SYUG_HUMAN
1 SYUG_HUMAN SAE2_HUMAN
1 LMNA_HUMAN CRK_HUMAN
1 CRK_HUMAN LMNA_HUMAN
1 PEX5_HUMAN FIS1_HUMAN
1 FIS1_HUMAN PEX5_HUMAN
1 PPP5_HUMAN ROA1_HUMAN
1 ROA1_HUMAN PPP5_HUMAN
1 RLA2_HUMAN ROA1_HUMAN
1 ROA1_HUMAN RLA2_HUMAN
1 SAP_HUMAN SYUA_HUMAN
1 SYUA_HUMAN SAP_HUMAN
1 UBP7_HUMAN XRCC4_HUMAN
1 XRCC4_HUMAN UBP7_HUMAN
1 UBP7_HUMAN VAMP2_HUMAN
1 VAMP2_HUMAN UBP7_HUMAN
1 RASH_HUMAN SMAD4_HUMAN
1 SMAD4_HUMAN RASH_HUMAN
1 ROA1_HUMAN B2CL1_HUMAN
1 B2CL1_HUMAN ROA1_HUMAN
1 GRB14_HUMAN GSK3B_HUMAN
1 GSK3B_HUMAN GRB14_HUMAN
1 SMAD4_HUMAN SHC1_HUMAN
1 SHC1_HUMAN SMAD4_HUMAN
1 STMN1_HUMAN TYSY_HUMAN
1 TYSY_HUMAN STMN1_HUMAN
1 SAE1_HUMAN TYSY_HUMAN
1 TYSY_HUMAN SAE1_HUMAN
1 EWS_HUMAN SAE1_HUMAN
1 SAE1_HUMAN EWS_HUMAN
1 EWS_HUMAN TEBP_HUMAN
1 TEBP_HUMAN EWS_HUMAN
1 IPP2_HUMAN PP1RB_HUMAN
1 PP1RB_HUMAN IPP2_HUMAN
1 PP1R8_HUMAN SHC1_HUMAN
1 SHC1_HUMAN PP1R8_HUMAN
1 EZRI_HUMAN CALR_HUMAN
1 CALR_HUMAN EZRI_HUMAN
1 LMNA_HUMAN RFA1_HUMAN
1 RFA1_HUMAN LMNA_HUMAN
1 ROA1_HUMAN 4EBP1_HUMAN
1 4EBP1_HUMAN ROA1_HUMAN
1 MP2K7_HUMAN GSK3B_HUMAN
1 GSK3B_HUMAN MP2K7_HUMAN
1 EWS_HUMAN IPP2_HUMAN
1 IPP2_HUMAN EWS_HUMAN
1 AKT2_HUMAN GGA1_HUMAN
1 GGA1_HUMAN AKT2_HUMAN
1 GGA1_HUMAN 4EBP1_HUMAN
1 4EBP1_HUMAN GGA1_HUMAN
1 AKT2_HUMAN 4EBP1_HUMAN
1 4EBP1_HUMAN AKT2_HUMAN
1 EWS_HUMAN NCOA3_HUMAN
1 NCOA3_HUMAN EWS_HUMAN
1 TEBP_HUMAN CALR_HUMAN
1 CALR_HUMAN TEBP_HUMAN
1 EWS_HUMAN CALR_HUMAN
1 CALR_HUMAN EWS_HUMAN
1 EWS_HUMAN GEMI_HUMAN
1 GEMI_HUMAN EWS_HUMAN
1 EWS_HUMAN SODC_HUMAN
1 SODC_HUMAN EWS_HUMAN
1 EWS_HUMAN LA_HUMAN
1 LA_HUMAN EWS_HUMAN
1 EWS_HUMAN RLA2_HUMAN
1 RLA2_HUMAN EWS_HUMAN
1 EWS_HUMAN TITIN_HUMAN
1 TITIN_HUMAN EWS_HUMAN
1 GRB2_HUMAN SOS1_HUMAN
1 GRB2_HUMAN CBL_HUMAN
1 FOS_HUMAN JUN_HUMAN
1 RFA1_HUMAN RFA2_HUMAN
1 VAMP2_HUMAN STX1A_HUMAN
1 ATX3_HUMAN TERA_HUMAN
1 RD23A_HUMAN PSMD4_HUMAN
1 APC_HUMAN CTNB1_HUMAN
1 STAT1_HUMAN STAT3_HUMAN
1 B2CL1_HUMAN BID_HUMAN
1 CRK_HUMAN BCAR1_HUMAN
1 CRYAB_HUMAN CRYAA_HUMAN
1 EGFR_HUMAN PTN1_HUMAN
1 NOTC1_HUMAN SUH_HUMAN
1 BCL2_HUMAN BAX_HUMAN
1 BCL2_HUMAN BID_HUMAN
1 BCL2_HUMAN BBC3_HUMAN
1 MAX_HUMAN MYCN_HUMAN
1 MAX_HUMAN MAD1_HUMAN
1 CRK_HUMAN DOCK1_HUMAN
1 CDN1B_HUMAN CCND1_HUMAN
1 APC_HUMAN MARE1_HUMAN
1 RALA_HUMAN EXOC2_HUMAN
1 RAD52_HUMAN RFA2_HUMAN
1 RLA2_HUMAN RLA1_HUMAN
1 RASH_HUMAN SOS1_HUMAN
1 GRB2_HUMAN BCR_HUMAN
1 GRB2_HUMAN ERBB2_HUMAN
1 GRB2_HUMAN P85A_HUMAN
1 GRB2_HUMAN PTN11_HUMAN
1 GRB2_HUMAN RPGF1_HUMAN
1 GRB2_HUMAN LCP2_HUMAN
1 GRB2_HUMAN M4K1_HUMAN
1 GRB2_HUMAN KHDR1_HUMAN
1 GRB2_HUMAN GAB1_HUMAN
1 GRB2_HUMAN BLNK_HUMAN
1 GRB2_HUMAN WASL_HUMAN
1 GRB2_HUMAN GAB2_HUMAN
1 FMR1_HUMAN FXR2_HUMAN
1 ANDR_HUMAN NCOA2_HUMAN
1 B2CL1_HUMAN BAK_HUMAN
1 B2CL1_HUMAN BIK_HUMAN
1 B2CL1_HUMAN BECN1_HUMAN
1 SHC1_HUMAN PTN12_HUMAN
1 HIF1A_HUMAN CBP_HUMAN
1 PEX5_HUMAN PEX14_HUMAN
1 RENT2_HUMAN RENT1_HUMAN
1 BRCA1_HUMAN BARD1_HUMAN
1 CFTR_HUMAN NHRF1_HUMAN
1 DAXX_HUMAN PML_HUMAN
1 GEMI_HUMAN CDT1_HUMAN
1 CCNH_HUMAN CDK7_HUMAN
1 YAP1_HUMAN ASPP2_HUMAN
1 TF7L2_HUMAN CTNB1_HUMAN
1 GSK3B_HUMAN CTNB1_HUMAN
1 CDN1A_HUMAN CCND1_HUMAN
1 B2CL1_HUMAN BBC3_HUMAN
1 B2CL1_HUMAN BAX_HUMAN
1 IKBA_HUMAN NFKB1_HUMAN
1 GGA1_HUMAN CLH1_HUMAN
1 TF65_HUMAN NFKB1_HUMAN
1 TF65_HUMAN NFKB2_HUMAN
1 TF65_HUMAN CBP_HUMAN
1 TF65_HUMAN IKBB_HUMAN
1 ADRM1_HUMAN UCHL5_HUMAN
1 CD3E_HUMAN NCK1_HUMAN
1 CRYAB_HUMAN HSPB1_HUMAN
1 CDN1B_HUMAN CDK4_HUMAN
1 RXRA_HUMAN RARA_HUMAN
1 GA45A_HUMAN PCNA_HUMAN
1 XPA_HUMAN ERCC1_HUMAN
1 DAXX_HUMAN RASF1_HUMAN
1 GRB2_HUMAN DYN2_HUMAN
1 EGFR_HUMAN EGF_HUMAN
1 EGFR_HUMAN SRC_HUMAN
1 ESR1_HUMAN NCOA2_HUMAN
1 FNTA_HUMAN FNTB_HUMAN
1 DAXX_HUMAN TNR6_HUMAN
1 GCR_HUMAN HS90A_HUMAN
1 GCR_HUMAN NCOA2_HUMAN
1 RASH_HUMAN RASA1_HUMAN
1 BCL2_HUMAN BIK_HUMAN
1 SHC1_HUMAN A4_HUMAN
1 P53_HUMAN HMGB1_HUMAN
1 TF65_HUMAN HDAC1_HUMAN
1 CRK_HUMAN CBL_HUMAN
1 CRK_HUMAN SOS1_HUMAN
1 CRK_HUMAN RPGF1_HUMAN
1 MDM2_HUMAN RL11_HUMAN
1 SHC1_HUMAN CBL_HUMAN
1 RFA1_HUMAN RAD51_HUMAN
1 AHR_HUMAN RB_HUMAN
1 GRB2_HUMAN DAG1_HUMAN
1 VAMP2_HUMAN SNP23_HUMAN
1 GRB2_HUMAN IRS1_HUMAN
1 SP1_HUMAN E2F1_HUMAN
1 GRB2_HUMAN PTN1_HUMAN
1 GRB2_HUMAN WASP_HUMAN
1 RASH_HUMAN SHOC2_HUMAN
1 GRB2_HUMAN FAK1_HUMAN
1 GRB2_HUMAN CD2AP_HUMAN
1 P53_HUMAN CCNG1_HUMAN
1 P53_HUMAN T53I1_HUMAN
1 P53_HUMAN TOPRS_HUMAN
1 ANDR_HUMAN RNF4_HUMAN
1 SHC1_HUMAN GAB1_HUMAN
1 MP2K7_HUMAN JIP1_HUMAN
1 YAP1_HUMAN WBP2_HUMAN
1 CDN1A_HUMAN CDK4_HUMAN
1 CDN1A_HUMAN GA45G_HUMAN
1 RAD52_HUMAN RAD51_HUMAN
1 SHC1_HUMAN SOS1_HUMAN
1 IKBA_HUMAN NEMO_HUMAN
1 PPP5_HUMAN CHRD1_HUMAN
1 EGFR_HUMAN SOS1_HUMAN
1 EGFR_HUMAN CAMLG_HUMAN
1 ERF1_HUMAN ERF3A_HUMAN
1 PPP5_HUMAN HS90A_HUMAN
1 CD4_HUMAN LCK_HUMAN
1 PLK1_HUMAN MPIP3_HUMAN
1 MDM2_HUMAN AKT1_HUMAN
1 AKT2_HUMAN SH3R1_HUMAN
1 RAF1_HUMAN RASN_HUMAN
1 CRK_HUMAN PAXI_HUMAN
1 CCNH_HUMAN MAT1_HUMAN
1 APC_HUMAN CTNA1_HUMAN
1 EP300_HUMAN CREB1_HUMAN
1 CRYAB_HUMAN HSPB2_HUMAN
1 MDM2_HUMAN ARRB1_HUMAN
1 GRB2_HUMAN ERRFI_HUMAN
1 RASH_HUMAN PK3CA_HUMAN
1 SHC1_HUMAN KPCD_HUMAN
1 RXRA_HUMAN THA_HUMAN
1 VAMP2_HUMAN CPLX1_HUMAN
1 GRB2_HUMAN SRC8_HUMAN
1 SP1_HUMAN KLF6_HUMAN
1 GRB2_HUMAN SYN1_HUMAN
1 RASH_HUMAN GNDS_HUMAN
1 NOTC1_HUMAN SMAD3_HUMAN
1 GRB2_HUMAN TM1L1_HUMAN
1 NCOA3_HUMAN CBP_HUMAN
1 DAXX_HUMAN HDAC1_HUMAN
1 PP2BA_HUMAN RCAN1_HUMAN
1 MP2K7_HUMAN DUS19_HUMAN
1 YAP1_HUMAN WBP1_HUMAN
1 CDN1A_HUMAN TS101_HUMAN
1 IKBA_HUMAN IKBB_HUMAN
1 EGFR_HUMAN EPS15_HUMAN
1 ESR1_HUMAN TIF1A_HUMAN
1 GCR_HUMAN FKBP4_HUMAN
1 SHC1_HUMAN IL3RB_HUMAN
1 AHR_HUMAN HS90A_HUMAN
1 SNW1_HUMAN SUH_HUMAN
1 RASH_HUMAN RGL2_HUMAN
1 NOTC1_HUMAN DTX1_HUMAN
1 PP2BA_HUMAN MYOZ2_HUMAN
1 MP2K7_HUMAN M3K5_HUMAN
1 HIF1A_HUMAN BMAL1_HUMAN
1 IKBA_HUMAN NFKB2_HUMAN
1 PPARG_HUMAN NCOR2_HUMAN
1 BCL2_HUMAN BMF_HUMAN
1 MBP_HUMAN MK01_HUMAN
1 PP2BA_HUMAN PPIA_HUMAN
1 ROA1_HUMAN HNRPM_HUMAN
1 ARP8_HUMAN RUVB2_HUMAN
1 RXRA_HUMAN TIF1A_HUMAN
1 GRB2_HUMAN SYNJ1_HUMAN
1 RD23A_HUMAN XPC_HUMAN
1 RYBP_HUMAN RING2_HUMAN
1 APC_HUMAN CTBP1_HUMAN
1 ADRM1_HUMAN PSMD1_HUMAN
1 GRB2_HUMAN SH3K1_HUMAN
1 VAMP2_HUMAN SNAA_HUMAN
1 MDM2_HUMAN RASF1_HUMAN
1 GRB2_HUMAN BTK_HUMAN
1 UBP7_HUMAN RING2_HUMAN
1 GRB2_HUMAN BCAP_HUMAN
1 RD23A_HUMAN NGLY1_HUMAN
1 KCAB1_HUMAN KCNA2_HUMAN
1 SP1_HUMAN NFYA_HUMAN
1 GRB2_HUMAN UBP8_HUMAN
1 SHC1_HUMAN FAK1_HUMAN
1 SHC1_HUMAN AP2A1_HUMAN
1 MECP2_HUMAN SNF5_HUMAN
1 SHC1_HUMAN JAK2_HUMAN
1 RAF1_HUMAN MK01_HUMAN
1 FOS_HUMAN MK01_HUMAN
1 GRB2_HUMAN HNRPK_HUMAN
1 SNW1_HUMAN PRP8_HUMAN
1 ADRM1_HUMAN PSDE_HUMAN
1 RFA1_HUMAN MCM2_HUMAN
1 B2CL1_HUMAN BMF_HUMAN
1 CRK_HUMAN DOCK3_HUMAN
1 SCF_HUMAN KIT_HUMAN
1 EP300_HUMAN JUN_HUMAN
1 SMAD4_HUMAN SKIL_HUMAN
1 ANDR_HUMAN CCND1_HUMAN
1 RASH_HUMAN P85A_HUMAN
1 SHC1_HUMAN P85A_HUMAN
1 STAT2_HUMAN INAR1_HUMAN
1 PAI1_HUMAN VTNC_HUMAN
1 P53_HUMAN AP2A_HUMAN
1 P53_HUMAN PARP1_HUMAN
1 APC_HUMAN SIAH1_HUMAN
1 KCNE1_HUMAN KCNQ1_HUMAN
1 P53_HUMAN PHB_HUMAN
1 EP300_HUMAN PCNA_HUMAN
1 WRN_HUMAN PCNA_HUMAN
1 P53_HUMAN E2AK2_HUMAN
1 P53_HUMAN RAD51_HUMAN
1 RFA1_HUMAN RFA3_HUMAN
1 RFA1_HUMAN BLM_HUMAN
1 XPA_HUMAN RFA2_HUMAN
1 RXRA_HUMAN NCOA1_HUMAN
1 RXRA_HUMAN NCOA6_HUMAN
1 RXRA_HUMAN NCOA2_HUMAN
1 GRB2_HUMAN TNFL6_HUMAN
1 GRB2_HUMAN JAK2_HUMAN
1 GRB2_HUMAN MET_HUMAN
1 GRB2_HUMAN KIT_HUMAN
1 TITIN_HUMAN OBSCN_HUMAN
1 GRB2_HUMAN PGFRB_HUMAN
1 SP1_HUMAN HCFC1_HUMAN
1 P53_HUMAN TF2H1_HUMAN
1 RASH_HUMAN RASF1_HUMAN
1 RASH_HUMAN RIN1_HUMAN
1 MYC_HUMAN BIN1_HUMAN
1 MYC_HUMAN CCNT1_HUMAN
1 MYC_HUMAN TRRAP_HUMAN
1 MYC_HUMAN NMI_HUMAN
1 MYC_HUMAN ZBT17_HUMAN
1 MYC_HUMAN PFD5_HUMAN
1 GRB2_HUMAN LAT_HUMAN
1 NOTC1_HUMAN MAML1_HUMAN
1 GRB2_HUMAN SPY2_HUMAN
1 GRB2_HUMAN P3C2B_HUMAN
1 GRB2_HUMAN BCAR1_HUMAN
1 RHEB_HUMAN TSC2_HUMAN
1 P53_HUMAN CBP_HUMAN
1 P53_HUMAN ELL_HUMAN
1 P53_HUMAN SMN_HUMAN
1 P53_HUMAN PIN1_HUMAN
1 P53_HUMAN 1433Z_HUMAN
1 P53_HUMAN MDM4_HUMAN
1 P53_HUMAN E4F1_HUMAN
1 P53_HUMAN CHK1_HUMAN
1 P53_HUMAN ATF3_HUMAN
1 P53_HUMAN MED1_HUMAN
1 P53_HUMAN BLM_HUMAN
1 P53_HUMAN TP53B_HUMAN
1 P53_HUMAN HIPK2_HUMAN
1 P53_HUMAN CUL9_HUMAN
1 P53_HUMAN ATM_HUMAN
1 P53_HUMAN GNL3_HUMAN
1 P53_HUMAN KAT2B_HUMAN
1 P53_HUMAN CSN5_HUMAN
1 P53_HUMAN ZN363_HUMAN
1 P53_HUMAN ATR_HUMAN
1 GRB2_HUMAN ADA15_HUMAN
1 P53_HUMAN UBC9_HUMAN
1 P53_HUMAN ING4_HUMAN
1 P53_HUMAN ASPP2_HUMAN
1 P53_HUMAN PIAS1_HUMAN
1 P53_HUMAN SETD7_HUMAN
1 PI42B_HUMAN TNR1A_HUMAN
1 GRB2_HUMAN SPN90_HUMAN
1 SHC1_HUMAN VGFR2_HUMAN
1 VHL_HUMAN ELOC_HUMAN
1 VHL_HUMAN CUL2_HUMAN
1 VHL_HUMAN JADE1_HUMAN
1 MECP2_HUMAN PR40A_HUMAN
1 DAXX_HUMAN ATRX_HUMAN
1 HTRA2_HUMAN XIAP_HUMAN
1 ANDR_HUMAN NONO_HUMAN
1 TITIN_HUMAN ACTN1_HUMAN
1 ANFB_HUMAN ANPRC_HUMAN
1 IF1AX_HUMAN IPO13_HUMAN
1 ANDR_HUMAN UXT_HUMAN
1 ANDR_HUMAN CBP_HUMAN
1 ANDR_HUMAN NCOR1_HUMAN
1 ANDR_HUMAN BAG1_HUMAN
1 ANDR_HUMAN NCOA4_HUMAN
1 ANDR_HUMAN PA2G4_HUMAN
1 ANDR_HUMAN NCOA1_HUMAN
1 ANDR_HUMAN SMAD3_HUMAN
1 ANDR_HUMAN RNF14_HUMAN
1 ANDR_HUMAN PAK6_HUMAN
1 ANDR_HUMAN ZN363_HUMAN
1 B2CL1_HUMAN HRK_HUMAN
1 B2CL1_HUMAN APR_HUMAN
1 TDG_HUMAN CBP_HUMAN
1 DSS1_HUMAN BRCA2_HUMAN
1 EP300_HUMAN FEN1_HUMAN
1 WRN_HUMAN FEN1_HUMAN
1 PEX5_HUMAN PEX7_HUMAN
1 PEX5_HUMAN PEX12_HUMAN
1 STAT1_HUMAN FAK1_HUMAN
1 STAT1_HUMAN PIAS1_HUMAN
1 STAT2_HUMAN INAR2_HUMAN
1 CDN1B_HUMAN SKP2_HUMAN
1 GHR_HUMAN SOCS2_HUMAN
1 SMAD4_HUMAN SMAD3_HUMAN
1 SMAD4_HUMAN DCP1A_HUMAN
1 SMAD4_HUMAN CSN5_HUMAN
1 OBF1_HUMAN SIAH1_HUMAN
1 MBD2_HUMAN HDAC1_HUMAN
1 BRCA1_HUMAN ATM_HUMAN
1 BRCA1_HUMAN AKT1_HUMAN
1 BRCA1_HUMAN JUN_HUMAN
1 BRCA1_HUMAN RAD51_HUMAN
1 BRCA1_HUMAN RB_HUMAN
1 PPARG_HUMAN MED1_HUMAN
1 PPARG_HUMAN PRGC1_HUMAN
1 PPARG_HUMAN NCOA2_HUMAN
1 BRCA1_HUMAN TBG1_HUMAN
1 BRCA1_HUMAN ACACA_HUMAN
1 BRCA1_HUMAN FACD2_HUMAN
1 BRCA1_HUMAN BRCA2_HUMAN
1 BRCA1_HUMAN UB2L3_HUMAN
1 ESR2_HUMAN MED1_HUMAN
1 BRCA1_HUMAN ZN350_HUMAN
1 BRCA1_HUMAN FANCJ_HUMAN
1 BRCA1_HUMAN FANCA_HUMAN
1 BRCA1_HUMAN LMO4_HUMAN
1 HTRA2_HUMAN BIRC2_HUMAN
1 BRCA1_HUMAN NELFB_HUMAN
1 VDR_HUMAN MED1_HUMAN
1 XRCC4_HUMAN DNLI4_HUMAN
1 MDM2_HUMAN PML_HUMAN
1 SP1_HUMAN PML_HUMAN
1 P53_HUMAN PML_HUMAN
1 EGFR_HUMAN CALM_HUMAN
1 DAXX_HUMAN M3K5_HUMAN
1 GGA1_HUMAN SORT_HUMAN
1 TDG_HUMAN PML_HUMAN
1 NR1I2_HUMAN NCOA1_HUMAN
1 EP300_HUMAN MAML1_HUMAN
1 YAP1_HUMAN SMAD7_HUMAN
1 ZFYV9_HUMAN SMAD3_HUMAN
1 DAXX_HUMAN UBC9_HUMAN
1 HIF1A_HUMAN HIF1N_HUMAN
1 MBD2_HUMAN P66A_HUMAN
1 MBD2_HUMAN P66B_HUMAN
1 GGA1_HUMAN RABE1_HUMAN
1 GSK3B_HUMAN AKA11_HUMAN
1 TOB1_HUMAN CNOT7_HUMAN
1 CTDP1_HUMAN RPB1_HUMAN
1 AGO2_HUMAN DICER_HUMAN
1 ATX3_HUMAN RD23B_HUMAN
1 TNNI3_HUMAN TNNC1_HUMAN
1 EGFR_HUMAN CTNB1_HUMAN
1 ANDR_HUMAN CTNB1_HUMAN
1 GCR_HUMAN STAT3_HUMAN
1 CBY1_HUMAN CTNB1_HUMAN
1 TF65_HUMAN STAT3_HUMAN
1 CDN1A_HUMAN CCNE1_HUMAN
1 CDN1A_HUMAN PCNA_HUMAN
1 ANDR_HUMAN STAT3_HUMAN
1 BRCA1_HUMAN ATR_HUMAN
1 BRCA1_HUMAN FHL2_HUMAN
1 GSK3B_HUMAN AKT1_HUMAN
1 EGFR_HUMAN CTND1_HUMAN
1 RAF1_HUMAN MPIP1_HUMAN
1 VDR_HUMAN NCOA2_HUMAN
1 ESR1_HUMAN DDX5_HUMAN
1 EGFR_HUMAN STAT3_HUMAN
1 CDN1A_HUMAN CCNA2_HUMAN
1 MDM2_HUMAN KAT5_HUMAN
1 CTDP1_HUMAN T2FA_HUMAN
1 CDN1B_HUMAN CKS1_HUMAN
1 IKBA_HUMAN TERA_HUMAN
1 IKBA_HUMAN FBW1A_HUMAN
1 TF65_HUMAN PARP1_HUMAN
1 TF65_HUMAN IKKA_HUMAN
1 NCOA3_HUMAN IKKA_HUMAN
1 STAT1_HUMAN INGR1_HUMAN
1 IKBA_HUMAN IKKA_HUMAN
1 TF65_HUMAN REL_HUMAN
1 TF65_HUMAN IKBE_HUMAN
1 SHC1_HUMAN NTRK1_HUMAN
1 ANDR_HUMAN NCOR2_HUMAN
1 XRCC4_HUMAN PNKP_HUMAN
1 FOS_HUMAN ATF2_HUMAN
1 CDN1B_HUMAN CCNA2_HUMAN
1 SAE2_HUMAN UBC9_HUMAN
1 ESR1_HUMAN CCND1_HUMAN
1 MAX_HUMAN MSH2_HUMAN
1 EZRI_HUMAN MOES_HUMAN
1 PPARG_HUMAN NRIP1_HUMAN
1 PPARG_HUMAN NCOA1_HUMAN
1 EZRI_HUMAN NHRF1_HUMAN
1 C1R_HUMAN C1S_HUMAN
1 P53_HUMAN FAK1_HUMAN
1 DDIT3_HUMAN CEBPB_HUMAN
1 DDIT3_HUMAN ATF3_HUMAN
1 BRCA1_HUMAN F175A_HUMAN
1 TOP1_HUMAN NUCL_HUMAN
1 EGFR_HUMAN CAV2_HUMAN
1 EGFR_HUMAN G3P_HUMAN
1 EGFR_HUMAN CAV1_HUMAN
1 P73_HUMAN ITCH_HUMAN
1 P53_HUMAN SYVN1_HUMAN
1 P53_HUMAN NPM_HUMAN
1 ANDR_HUMAN SRC_HUMAN
1 P53_HUMAN EGR1_HUMAN
1 EP300_HUMAN EGR1_HUMAN
1 HIF1A_HUMAN HDAC1_HUMAN
1 EGFR_HUMAN PDC6I_HUMAN
1 ITF2_HUMAN CTNB1_HUMAN
1 4EBP1_HUMAN RPTOR_HUMAN
1 P53_HUMAN BAK_HUMAN
1 RHEB_HUMAN RPTOR_HUMAN
1 XRCC4_HUMAN NHEJ1_HUMAN
1 TF65_HUMAN MEN1_HUMAN
1 FOS_HUMAN EF1D_HUMAN
1 EGFR_HUMAN MUC1_HUMAN
1 EGFR_HUMAN ERBB2_HUMAN
1 EGFR_HUMAN CBL_HUMAN
1 EGFR_HUMAN PTN11_HUMAN
1 EGFR_HUMAN KPCA_HUMAN
1 EGFR_HUMAN CADH1_HUMAN
1 EGFR_HUMAN EPS8_HUMAN
1 EGFR_HUMAN NCK1_HUMAN
1 EGFR_HUMAN FAK1_HUMAN
1 EGFR_HUMAN 1433Z_HUMAN
1 EGFR_HUMAN STA5A_HUMAN
1 EGFR_HUMAN P3C2B_HUMAN
1 EGFR_HUMAN GAB1_HUMAN
1 EGFR_HUMAN SH23A_HUMAN
1 EGFR_HUMAN TGFA_HUMAN
1 EGFR_HUMAN ERRFI_HUMAN
1 ESR1_HUMAN SRC_HUMAN
1 ESR1_HUMAN CBP_HUMAN
1 ESR1_HUMAN NCOR1_HUMAN
1 ESR1_HUMAN CAV1_HUMAN
1 ESR1_HUMAN NCOA1_HUMAN
1 ESR1_HUMAN MTA1_HUMAN
1 ESR1_HUMAN MED1_HUMAN
1 ESR1_HUMAN MED24_HUMAN
1 4EBP1_HUMAN IF4E_HUMAN
1 P53_HUMAN ERCC6_HUMAN
1 GCR_HUMAN NCOR1_HUMAN
1 GCR_HUMAN NRIP1_HUMAN
1 PAI1_HUMAN A1AG1_HUMAN
1 BCL2_HUMAN NR4A1_HUMAN
1 ANDR_HUMAN HS90A_HUMAN
1 HIF1A_HUMAN HS90A_HUMAN
1 TEBP_HUMAN HS90A_HUMAN
1 SP1_HUMAN HD_HUMAN
1 P53_HUMAN HD_HUMAN
1 EP300_HUMAN TFE2_HUMAN
1 GGA1_HUMAN MPRI_HUMAN
1 SODC_HUMAN CCS_HUMAN
1 STAT1_HUMAN IRF9_HUMAN
1 STAT2_HUMAN IRF9_HUMAN
1 LMNA_HUMAN SRBP1_HUMAN
1 LMNA_HUMAN EMD_HUMAN
1 YAP1_HUMAN RUNX1_HUMAN
1 BCL2_HUMAN BAK_HUMAN
1 BCL2_HUMAN BECN1_HUMAN
1 BCL2_HUMAN FKBP8_HUMAN
1 BCL2_HUMAN ASPP2_HUMAN
1 BCL2_HUMAN APR_HUMAN
1 P53_HUMAN YBOX1_HUMAN
1 MAX_HUMAN MNT_HUMAN
1 RASH_HUMAN AFAD_HUMAN
1 TITIN_HUMAN NEBU_HUMAN
1 SYUA_HUMAN SNCAP_HUMAN
1 NOTC1_HUMAN NFKB1_HUMAN
1 TF65_HUMAN CEBPB_HUMAN
1 TF65_HUMAN NCOR2_HUMAN
1 TF65_HUMAN ING4_HUMAN
1 PO2F1_HUMAN SNPC4_HUMAN
1 ANDR_HUMAN AKT1_HUMAN
1 CDN1B_HUMAN AKT1_HUMAN
1 GRB2_HUMAN CD22_HUMAN
1 AKT2_HUMAN DP13A_HUMAN
1 RAF1_HUMAN PHB_HUMAN
1 RAF1_HUMAN RAP1A_HUMAN
1 RAF1_HUMAN RB_HUMAN
1 RAF1_HUMAN SRC_HUMAN
1 RAF1_HUMAN 1433Z_HUMAN
1 RAF1_HUMAN BAG1_HUMAN
1 RAF1_HUMAN PAK1_HUMAN
1 RAF1_HUMAN PEBP1_HUMAN
1 SHC1_HUMAN RET_HUMAN
1 CRK_HUMAN FAK1_HUMAN
1 CRK_HUMAN M4K1_HUMAN
1 CRK_HUMAN IRS4_HUMAN
1 CRK_HUMAN EPS15_HUMAN
1 CRK_HUMAN CASL_HUMAN
1 SMAD4_HUMAN SKI_HUMAN
1 MDM2_HUMAN RB_HUMAN
1 MDM2_HUMAN MDM4_HUMAN
1 MDM2_HUMAN NUMB_HUMAN
1 MDM2_HUMAN KAT2B_HUMAN
1 SHC1_HUMAN ERBB2_HUMAN
1 BRCA1_HUMAN MSH2_HUMAN
1 BRCA1_HUMAN MSH6_HUMAN
1 EGFR_HUMAN CSK_HUMAN
1 BRCA1_HUMAN UB2D1_HUMAN
1 BRCA1_HUMAN MRE11_HUMAN
1 BRCA1_HUMAN RAD50_HUMAN
1 ANDR_HUMAN MAGAB_HUMAN
1 GRB2_HUMAN DOCK1_HUMAN
1 MYC_HUMAN EP400_HUMAN
1 AGO2_HUMAN TNR6B_HUMAN
1 TOB1_HUMAN PABP1_HUMAN
1 GHR_HUMAN SOMA_HUMAN
1 BRCA1_HUMAN BACH1_HUMAN
1 MDM2_HUMAN RL26_HUMAN
1 MDM2_HUMAN GNL3_HUMAN
1 MDM2_HUMAN PSME3_HUMAN
1 HIF1A_HUMAN ELOC_HUMAN
1 BRCA1_HUMAN UIMC1_HUMAN
1 PLK1_HUMAN SLX4_HUMAN
1 DAXX_HUMAN H4_HUMAN
1 GRB2_HUMAN ASAP1_HUMAN
1 EGFR_HUMAN HSP7C_HUMAN
1 P53_HUMAN CUL7_HUMAN
1 EGFR_HUMAN PLCG2_HUMAN
1 YAP1_HUMAN 1433Z_HUMAN
1 TF65_HUMAN SETD7_HUMAN
1 EGFR_HUMAN ANS1A_HUMAN
1 EGFR_HUMAN HS90A_HUMAN
1 EGFR_HUMAN HDAC6_HUMAN
1 EGFR_HUMAN PTN12_HUMAN
1 BRCA1_HUMAN COM1_HUMAN
1 ATX3_HUMAN PRKN2_HUMAN
1 EGFR_HUMAN CHIP_HUMAN
1 TF65_HUMAN BRD4_HUMAN
1 STAT1_HUMAN KIT_HUMAN
1 PIM1_HUMAN CBX3_HUMAN
1 SP1_HUMAN JUN_HUMAN
1 ANDR_HUMAN JUN_HUMAN
1 PTHR_HUMAN IMB1_HUMAN
1 RXRA_HUMAN PPARA_HUMAN
1 PLMN_HUMAN A2AP_HUMAN
1 CDN1C_HUMAN PCNA_HUMAN
1 APEX1_HUMAN MUTYH_HUMAN
1 TOB1_HUMAN MK01_HUMAN
1 SHC1_HUMAN LRP1_HUMAN
1 RAP2A_HUMAN GNDS_HUMAN
1 RFA1_HUMAN PRKDC_HUMAN
1 ANDR_HUMAN RB_HUMAN
1 RXRA_HUMAN NR1H2_HUMAN
1 RXRA_HUMAN NR0B2_HUMAN
1 RXRA_HUMAN RNF8_HUMAN
1 P53_HUMAN NEDD8_HUMAN
1 GRB2_HUMAN EPOR_HUMAN
1 GRB2_HUMAN MUC1_HUMAN
1 GRB2_HUMAN HNRPC_HUMAN
1 TEBP_HUMAN TERT_HUMAN
1 GRB2_HUMAN RET_HUMAN
1 EP300_HUMAN PTMA_HUMAN
1 P53_HUMAN TFDP1_HUMAN
1 SP1_HUMAN HDAC1_HUMAN
1 SP1_HUMAN PRS8_HUMAN
1 SP1_HUMAN KLF4_HUMAN
1 SP1_HUMAN RARA_HUMAN
1 SMAD4_HUMAN CEBPB_HUMAN
1 EP300_HUMAN CEBPB_HUMAN
1 GRB2_HUMAN NTRK1_HUMAN
1 GRB2_HUMAN REPS2_HUMAN
1 GRB2_HUMAN PTN12_HUMAN
1 GRB2_HUMAN RON_HUMAN
1 MYC_HUMAN SNF5_HUMAN
1 MYC_HUMAN GTF2I_HUMAN
1 MYC_HUMAN SUPT3_HUMAN
1 MYC_HUMAN MYCBP_HUMAN
1 GRB2_HUMAN SNTA1_HUMAN
1 P53_HUMAN BRCA2_HUMAN
1 P53_HUMAN UBE3A_HUMAN
1 P53_HUMAN NECD_HUMAN
1 GRB2_HUMAN M4K5_HUMAN
1 P53_HUMAN MAT1_HUMAN
1 P53_HUMAN PRKRA_HUMAN
1 P53_HUMAN CC14A_HUMAN
1 P53_HUMAN MTA1_HUMAN
1 P53_HUMAN WWOX_HUMAN
1 P53_HUMAN IASPP_HUMAN
1 P53_HUMAN CEBPZ_HUMAN
1 P53_HUMAN GPS2_HUMAN
1 GRB2_HUMAN MED28_HUMAN
1 VHL_HUMAN RBX1_HUMAN
1 ANF_HUMAN ANPRC_HUMAN
1 NCOA3_HUMAN NEMO_HUMAN
1 B2CL1_HUMAN BAP31_HUMAN
1 PAHX_HUMAN FA8_HUMAN
1 FMR1_HUMAN NUFP1_HUMAN
1 FMR1_HUMAN NUFP2_HUMAN
1 ANDR_HUMAN CAV1_HUMAN
1 ANDR_HUMAN TMF1_HUMAN
1 ANDR_HUMAN HDAC1_HUMAN
1 ANDR_HUMAN FHL2_HUMAN
1 ANDR_HUMAN PELP1_HUMAN
1 B2CL1_HUMAN VDAC1_HUMAN
1 B2CL1_HUMAN FKBP8_HUMAN
1 B2CL1_HUMAN SIVA_HUMAN
1 CD3E_HUMAN KSYK_HUMAN
1 STAT1_HUMAN CBP_HUMAN
1 STAT2_HUMAN CBP_HUMAN
1 PEX5_HUMAN PEX13_HUMAN
1 PEX5_HUMAN PEX10_HUMAN
1 SHC1_HUMAN GAB2_HUMAN
1 SNW1_HUMAN NCOR2_HUMAN
1 PLK1_HUMAN PIN1_HUMAN
1 BRCA1_HUMAN CCND1_HUMAN
1 PPARG_HUMAN NCOA4_HUMAN
1 PPARG_HUMAN NR0B2_HUMAN
1 EP300_HUMAN STAT6_HUMAN
1 BRCA1_HUMAN CBP_HUMAN
1 BRCA1_HUMAN TERA_HUMAN
1 BRCA1_HUMAN BAP1_HUMAN
[truncated: 35,091 more rows]

## Sheet: Table S10-DisorderTrainSet4 
1 MYC_HUMAN MAX_HUMAN
1 MAX_HUMAN MYC_HUMAN
1 SHC1_HUMAN GRB2_HUMAN
1 GRB2_HUMAN SHC1_HUMAN
1 DAXX_HUMAN P53_HUMAN
1 P53_HUMAN DAXX_HUMAN
1 CANB1_HUMAN PP2BA_HUMAN
1 PP2BA_HUMAN CANB1_HUMAN
1 SAE1_HUMAN SAE2_HUMAN
1 SAE2_HUMAN SAE1_HUMAN
1 TF65_HUMAN IKBA_HUMAN
1 IKBA_HUMAN TF65_HUMAN
1 TF65_HUMAN GCR_HUMAN
1 GCR_HUMAN TF65_HUMAN
1 RASH_HUMAN RAF1_HUMAN
1 RAF1_HUMAN RASH_HUMAN
1 EGFR_HUMAN GRB2_HUMAN
1 GRB2_HUMAN EGFR_HUMAN
1 CRK_HUMAN GRB2_HUMAN
1 GRB2_HUMAN CRK_HUMAN
1 JAG1_HUMAN NOTC1_HUMAN
1 NOTC1_HUMAN JAG1_HUMAN
1 HIF1A_HUMAN VHL_HUMAN
1 VHL_HUMAN HIF1A_HUMAN
1 NCBP2_HUMAN NCBP1_HUMAN
1 NCBP1_HUMAN NCBP2_HUMAN
1 CITE2_HUMAN EP300_HUMAN
1 EP300_HUMAN CITE2_HUMAN
1 HIF1A_HUMAN EP300_HUMAN
1 EP300_HUMAN HIF1A_HUMAN
1 P53_HUMAN MDM2_HUMAN
1 MDM2_HUMAN P53_HUMAN
1 SHC1_HUMAN EGFR_HUMAN
1 EGFR_HUMAN SHC1_HUMAN
1 B2CL1_HUMAN BCL2_HUMAN
1 BCL2_HUMAN B2CL1_HUMAN
1 RAD52_HUMAN RFA1_HUMAN
1 RFA1_HUMAN RAD52_HUMAN
1 B2CL1_HUMAN P53_HUMAN
1 P53_HUMAN B2CL1_HUMAN
1 APC_HUMAN GSK3B_HUMAN
1 GSK3B_HUMAN APC_HUMAN
1 DAXX_HUMAN MDM2_HUMAN
1 MDM2_HUMAN DAXX_HUMAN
1 ANDR_HUMAN MDM2_HUMAN
1 MDM2_HUMAN ANDR_HUMAN
1 CD3G_HUMAN CD3E_HUMAN
1 CD3E_HUMAN CD3G_HUMAN
1 L1CAM_HUMAN EZRI_HUMAN
1 EZRI_HUMAN L1CAM_HUMAN
1 P53_HUMAN IKBA_HUMAN
1 IKBA_HUMAN P53_HUMAN
1 ANDR_HUMAN PO2F1_HUMAN
1 PO2F1_HUMAN ANDR_HUMAN
1 TF65_HUMAN PPARG_HUMAN
1 PPARG_HUMAN TF65_HUMAN
1 GHR_HUMAN SHC1_HUMAN
1 SHC1_HUMAN GHR_HUMAN
1 GA45A_HUMAN CCNB1_HUMAN
1 CCNB1_HUMAN GA45A_HUMAN
1 EP300_HUMAN APEX1_HUMAN
1 APEX1_HUMAN EP300_HUMAN
1 P53_HUMAN RFA1_HUMAN
1 RFA1_HUMAN P53_HUMAN
1 XPA_HUMAN RFA1_HUMAN
1 RFA1_HUMAN XPA_HUMAN
1 WRN_HUMAN RFA1_HUMAN
1 RFA1_HUMAN WRN_HUMAN
1 PPARG_HUMAN RXRA_HUMAN
1 RXRA_HUMAN PPARG_HUMAN
1 VDR_HUMAN RXRA_HUMAN
1 RXRA_HUMAN VDR_HUMAN
1 TITIN_HUMAN TELT_HUMAN
1 TELT_HUMAN TITIN_HUMAN
1 CDN1B_HUMAN GRB2_HUMAN
1 GRB2_HUMAN CDN1B_HUMAN
1 SNW1_HUMAN NOTC1_HUMAN
1 NOTC1_HUMAN SNW1_HUMAN
1 UBP7_HUMAN P53_HUMAN
1 P53_HUMAN UBP7_HUMAN
1 WRN_HUMAN P53_HUMAN
1 P53_HUMAN WRN_HUMAN
1 GSK3B_HUMAN P53_HUMAN
1 P53_HUMAN GSK3B_HUMAN
1 NCOA3_HUMAN ANDR_HUMAN
1 ANDR_HUMAN NCOA3_HUMAN
1 STAT2_HUMAN STAT1_HUMAN
1 STAT1_HUMAN STAT2_HUMAN
1 ESR1_HUMAN BRCA1_HUMAN
1 BRCA1_HUMAN ESR1_HUMAN
1 MYC_HUMAN BRCA1_HUMAN
1 BRCA1_HUMAN MYC_HUMAN
1 P53_HUMAN BRCA1_HUMAN
1 BRCA1_HUMAN P53_HUMAN
1 EP300_HUMAN BRCA1_HUMAN
1 BRCA1_HUMAN EP300_HUMAN
1 NCOA3_HUMAN ESR2_HUMAN
1 ESR2_HUMAN NCOA3_HUMAN
1 SNW1_HUMAN VDR_HUMAN
1 VDR_HUMAN SNW1_HUMAN
1 EP300_HUMAN NCOA3_HUMAN
1 NCOA3_HUMAN EP300_HUMAN
1 YAP1_HUMAN P73_HUMAN
1 P73_HUMAN YAP1_HUMAN
1 RD23A_HUMAN ATX3_HUMAN
1 ATX3_HUMAN RD23A_HUMAN
1 MDM2_HUMAN UBP7_HUMAN
1 UBP7_HUMAN MDM2_HUMAN
1 EP300_HUMAN P53_HUMAN
1 P53_HUMAN EP300_HUMAN
1 GA45A_HUMAN CDN1A_HUMAN
1 CDN1A_HUMAN GA45A_HUMAN
1 FOS_HUMAN DDIT3_HUMAN
1 DDIT3_HUMAN FOS_HUMAN
1 DAXX_HUMAN SNW1_HUMAN
1 SNW1_HUMAN DAXX_HUMAN
1 EGFR_HUMAN CRK_HUMAN
1 CRK_HUMAN EGFR_HUMAN
1 EGFR_HUMAN STAT1_HUMAN
1 STAT1_HUMAN EGFR_HUMAN
1 SHC1_HUMAN ESR1_HUMAN
1 ESR1_HUMAN SHC1_HUMAN
1 ESR2_HUMAN ESR1_HUMAN
1 ESR1_HUMAN ESR2_HUMAN
1 NCOA3_HUMAN ESR1_HUMAN
1 ESR1_HUMAN NCOA3_HUMAN
1 EP300_HUMAN ESR1_HUMAN
1 ESR1_HUMAN EP300_HUMAN
1 PO2F1_HUMAN GCR_HUMAN
1 GCR_HUMAN PO2F1_HUMAN
1 RAF1_HUMAN BCL2_HUMAN
1 BCL2_HUMAN RAF1_HUMAN
1 SP1_HUMAN TF65_HUMAN
1 TF65_HUMAN SP1_HUMAN
1 EP300_HUMAN TF65_HUMAN
1 TF65_HUMAN EP300_HUMAN
1 SP1_HUMAN PO2F1_HUMAN
1 PO2F1_HUMAN SP1_HUMAN
1 OBF1_HUMAN PO2F1_HUMAN
1 PO2F1_HUMAN OBF1_HUMAN
1 RHEB_HUMAN RAF1_HUMAN
1 RAF1_HUMAN RHEB_HUMAN
1 P73_HUMAN MDM2_HUMAN
1 MDM2_HUMAN P73_HUMAN
1 EP300_HUMAN MDM2_HUMAN
1 MDM2_HUMAN EP300_HUMAN
1 HIF1A_HUMAN MDM2_HUMAN
1 MDM2_HUMAN HIF1A_HUMAN
1 EP300_HUMAN PPARG_HUMAN
1 PPARG_HUMAN EP300_HUMAN
1 AXIN1_HUMAN GSK3B_HUMAN
1 GSK3B_HUMAN AXIN1_HUMAN
1 SP1_HUMAN RXRA_HUMAN
1 RXRA_HUMAN SP1_HUMAN
1 MYC_HUMAN SP1_HUMAN
1 SP1_HUMAN MYC_HUMAN
1 HMGA1_HUMAN SP1_HUMAN
1 SP1_HUMAN HMGA1_HUMAN
1 P73_HUMAN MYC_HUMAN
1 MYC_HUMAN P73_HUMAN
1 HIF1A_HUMAN P53_HUMAN
1 P53_HUMAN HIF1A_HUMAN
1 PTTG1_HUMAN P53_HUMAN
1 P53_HUMAN PTTG1_HUMAN
1 TOB1_HUMAN SMAD4_HUMAN
1 SMAD4_HUMAN TOB1_HUMAN
1 TF65_HUMAN BRCA1_HUMAN
1 BRCA1_HUMAN TF65_HUMAN
1 ANDR_HUMAN BRCA1_HUMAN
1 BRCA1_HUMAN ANDR_HUMAN
1 STAT1_HUMAN BRCA1_HUMAN
1 BRCA1_HUMAN STAT1_HUMAN
1 EP300_HUMAN P73_HUMAN
1 P73_HUMAN EP300_HUMAN
1 RAD52_HUMAN WRN_HUMAN
1 WRN_HUMAN RAD52_HUMAN
1 CCNB1_HUMAN CDN1A_HUMAN
1 CDN1A_HUMAN CCNB1_HUMAN
1 SP1_HUMAN SMAD4_HUMAN
1 SMAD4_HUMAN SP1_HUMAN
1 ANDR_HUMAN DAXX_HUMAN
1 DAXX_HUMAN ANDR_HUMAN
1 MYC_HUMAN GSK3B_HUMAN
1 GSK3B_HUMAN MYC_HUMAN
1 P53_HUMAN PLK1_HUMAN
1 PLK1_HUMAN P53_HUMAN
1 HIF1A_HUMAN SP1_HUMAN
1 SP1_HUMAN HIF1A_HUMAN
1 DAXX_HUMAN UBP7_HUMAN
1 UBP7_HUMAN DAXX_HUMAN
1 NCOA3_HUMAN PPARG_HUMAN
1 PPARG_HUMAN NCOA3_HUMAN
1 MDM2_HUMAN ESR1_HUMAN
1 ESR1_HUMAN MDM2_HUMAN
1 P53_HUMAN ESR1_HUMAN
1 ESR1_HUMAN P53_HUMAN
1 GCR_HUMAN NCOA3_HUMAN
1 NCOA3_HUMAN GCR_HUMAN
1 GCR_HUMAN DAXX_HUMAN
1 DAXX_HUMAN GCR_HUMAN
1 NCOA3_HUMAN VDR_HUMAN
1 VDR_HUMAN NCOA3_HUMAN
1 AXIN1_HUMAN APC_HUMAN
1 APC_HUMAN AXIN1_HUMAN
1 GSK3B_HUMAN NOTC1_HUMAN
1 NOTC1_HUMAN GSK3B_HUMAN
1 SMAD4_HUMAN ANDR_HUMAN
1 ANDR_HUMAN SMAD4_HUMAN
1 GSK3B_HUMAN IPP2_HUMAN
1 IPP2_HUMAN GSK3B_HUMAN
1 SP1_HUMAN ANDR_HUMAN
1 ANDR_HUMAN SP1_HUMAN
1 SP1_HUMAN EP300_HUMAN
1 EP300_HUMAN SP1_HUMAN
1 TELT_HUMAN MDM2_HUMAN
1 MDM2_HUMAN TELT_HUMAN
1 RXRA_HUMAN GA45A_HUMAN
1 GA45A_HUMAN RXRA_HUMAN
1 P53_HUMAN TOP1_HUMAN
1 TOP1_HUMAN P53_HUMAN
1 ANDR_HUMAN ITF2_HUMAN
1 ITF2_HUMAN ANDR_HUMAN
1 ANDR_HUMAN GSK3B_HUMAN
1 GSK3B_HUMAN ANDR_HUMAN
1 ESR1_HUMAN EGFR_HUMAN
1 EGFR_HUMAN ESR1_HUMAN
1 TEBP_HUMAN ESR1_HUMAN
1 ESR1_HUMAN TEBP_HUMAN
1 TF65_HUMAN FUS_HUMAN
1 FUS_HUMAN TF65_HUMAN
1 PO2F1_HUMAN TF65_HUMAN
1 TF65_HUMAN PO2F1_HUMAN
1 MYC_HUMAN RAF1_HUMAN
1 RAF1_HUMAN MYC_HUMAN
1 P53_HUMAN CDN1A_HUMAN
1 CDN1A_HUMAN P53_HUMAN
1 PADI4_HUMAN P53_HUMAN
1 P53_HUMAN PADI4_HUMAN
1 EGFR_HUMAN SYUA_HUMAN
1 SYUA_HUMAN EGFR_HUMAN
1 EGFR_HUMAN GCR_HUMAN
1 GCR_HUMAN EGFR_HUMAN
1 NCOA3_HUMAN RXRA_HUMAN
1 RXRA_HUMAN NCOA3_HUMAN
1 GHR_HUMAN GRB2_HUMAN
1 GRB2_HUMAN GHR_HUMAN
1 CCNB1_HUMAN BRCA1_HUMAN
1 BRCA1_HUMAN CCNB1_HUMAN
1 SP1_HUMAN BRCA1_HUMAN
1 BRCA1_HUMAN SP1_HUMAN
1 ESR1_HUMAN SP1_HUMAN
1 SP1_HUMAN ESR1_HUMAN
1 MYC_HUMAN EP300_HUMAN
1 EP300_HUMAN MYC_HUMAN
1 P53_HUMAN SP1_HUMAN
1 SP1_HUMAN P53_HUMAN
1 DAXX_HUMAN TF7L2_HUMAN
1 TF7L2_HUMAN DAXX_HUMAN
1 P53_HUMAN GCR_HUMAN
1 GCR_HUMAN P53_HUMAN
1 CDN1A_HUMAN MDM2_HUMAN
1 MDM2_HUMAN CDN1A_HUMAN
1 P53_HUMAN AXIN1_HUMAN
1 AXIN1_HUMAN P53_HUMAN
1 GCR_HUMAN CALR_HUMAN
1 CALR_HUMAN GCR_HUMAN
1 ANDR_HUMAN CALR_HUMAN
1 CALR_HUMAN ANDR_HUMAN
1 RTN4_HUMAN B2CL1_HUMAN
1 B2CL1_HUMAN RTN4_HUMAN
1 DAXX_HUMAN P73_HUMAN
1 P73_HUMAN DAXX_HUMAN
1 EGFR_HUMAN ANDR_HUMAN
1 ANDR_HUMAN EGFR_HUMAN
1 ESR1_HUMAN TF65_HUMAN
1 TF65_HUMAN ESR1_HUMAN
1 NOTC1_HUMAN EP300_HUMAN
1 EP300_HUMAN NOTC1_HUMAN
1 SMAD4_HUMAN EP300_HUMAN
1 EP300_HUMAN SMAD4_HUMAN
1 RXRA_HUMAN FUS_HUMAN
1 FUS_HUMAN RXRA_HUMAN
1 TEBP_HUMAN GCR_HUMAN
1 GCR_HUMAN TEBP_HUMAN
1 P53_HUMAN BCL2_HUMAN
1 BCL2_HUMAN P53_HUMAN
1 RXRA_HUMAN TF65_HUMAN
1 TF65_HUMAN RXRA_HUMAN
1 RXRA_HUMAN PO2F1_HUMAN
1 PO2F1_HUMAN RXRA_HUMAN
1 PIM1_HUMAN MDM2_HUMAN
1 MDM2_HUMAN PIM1_HUMAN
1 EGFR_HUMAN PIM1_HUMAN
1 PIM1_HUMAN EGFR_HUMAN
1 EGFR_HUMAN RAF1_HUMAN
1 RAF1_HUMAN EGFR_HUMAN
1 EGFR_HUMAN STAT2_HUMAN
1 STAT2_HUMAN EGFR_HUMAN
1 PAI1_HUMAN PLMN_HUMAN
1 PLMN_HUMAN PAI1_HUMAN
1 HIF1A_HUMAN APEX1_HUMAN
1 APEX1_HUMAN HIF1A_HUMAN
1 CRK_HUMAN SHC1_HUMAN
1 SHC1_HUMAN CRK_HUMAN
1 CDN1B_HUMAN CCNB1_HUMAN
1 CCNB1_HUMAN CDN1B_HUMAN
1 EGFR_HUMAN EZRI_HUMAN
1 EZRI_HUMAN EGFR_HUMAN
1 ITF2_HUMAN EP300_HUMAN
1 EP300_HUMAN ITF2_HUMAN
1 HMGA1_HUMAN PPARG_HUMAN
1 PPARG_HUMAN HMGA1_HUMAN
1 SMAD4_HUMAN MAX_HUMAN
1 MAX_HUMAN SMAD4_HUMAN
1 STAT2_HUMAN EP300_HUMAN
1 EP300_HUMAN STAT2_HUMAN
1 RAF1_HUMAN B2CL1_HUMAN
1 B2CL1_HUMAN RAF1_HUMAN
1 GRB2_HUMAN PP2BA_HUMAN
1 PP2BA_HUMAN GRB2_HUMAN
1 GSK3B_HUMAN ATX3_HUMAN
1 ATX3_HUMAN GSK3B_HUMAN
1 SYUA_HUMAN CRYAB_HUMAN
1 CRYAB_HUMAN SYUA_HUMAN
1 SHC1_HUMAN CD3Z_HUMAN
1 CD3Z_HUMAN SHC1_HUMAN
1 BCL2_HUMAN PP2BA_HUMAN
1 PP2BA_HUMAN BCL2_HUMAN
1 STAT1_HUMAN EP300_HUMAN
1 EP300_HUMAN STAT1_HUMAN
1 AHR_HUMAN ESR1_HUMAN
1 ESR1_HUMAN AHR_HUMAN
1 MYC_HUMAN TF65_HUMAN
1 TF65_HUMAN MYC_HUMAN
1 BRCA1_HUMAN NCOA3_HUMAN
1 NCOA3_HUMAN BRCA1_HUMAN
1 BRCA1_HUMAN RFA1_HUMAN
1 RFA1_HUMAN BRCA1_HUMAN
1 EP300_HUMAN VDR_HUMAN
1 VDR_HUMAN EP300_HUMAN
1 MDM2_HUMAN TF65_HUMAN
1 TF65_HUMAN MDM2_HUMAN
1 EP300_HUMAN FOS_HUMAN
1 FOS_HUMAN EP300_HUMAN
1 P53_HUMAN ITF2_HUMAN
1 ITF2_HUMAN P53_HUMAN
1 BRCA1_HUMAN PO2F1_HUMAN
1 PO2F1_HUMAN BRCA1_HUMAN
1 AHR_HUMAN EP300_HUMAN
1 EP300_HUMAN AHR_HUMAN
1 NCOA3_HUMAN TF65_HUMAN
1 TF65_HUMAN NCOA3_HUMAN
1 RAF1_HUMAN GCR_HUMAN
1 GCR_HUMAN RAF1_HUMAN
1 NOTC1_HUMAN TF65_HUMAN
1 TF65_HUMAN NOTC1_HUMAN
1 AHR_HUMAN TF65_HUMAN
1 TF65_HUMAN AHR_HUMAN
1 WEE1_HUMAN CRK_HUMAN
1 CRK_HUMAN WEE1_HUMAN
1 ESR2_HUMAN EP300_HUMAN
1 EP300_HUMAN ESR2_HUMAN
1 SEPT4_HUMAN SYUA_HUMAN
1 SYUA_HUMAN SEPT4_HUMAN
1 SP1_HUMAN MECP2_HUMAN
1 MECP2_HUMAN SP1_HUMAN
1 MYC_HUMAN TOP1_HUMAN
1 TOP1_HUMAN MYC_HUMAN
1 MYC_HUMAN LMNA_HUMAN
1 LMNA_HUMAN MYC_HUMAN
1 MYC_HUMAN TDG_HUMAN
1 TDG_HUMAN MYC_HUMAN
1 NCBP1_HUMAN ROA1_HUMAN
1 ROA1_HUMAN NCBP1_HUMAN
1 DAXX_HUMAN ITF2_HUMAN
1 ITF2_HUMAN DAXX_HUMAN
1 FOS_HUMAN ESR1_HUMAN
1 ESR1_HUMAN FOS_HUMAN
1 RD23A_HUMAN DSS1_HUMAN
1 DSS1_HUMAN RD23A_HUMAN
1 TEBP_HUMAN PPP5_HUMAN
1 PPP5_HUMAN TEBP_HUMAN
1 ESR1_HUMAN PYR1_HUMAN
1 PYR1_HUMAN ESR1_HUMAN
1 ANDR_HUMAN EP300_HUMAN
1 EP300_HUMAN ANDR_HUMAN
1 ESR1_HUMAN ROA1_HUMAN
1 ROA1_HUMAN ESR1_HUMAN
1 P53_HUMAN APEX1_HUMAN
1 APEX1_HUMAN P53_HUMAN
1 ESR2_HUMAN SP1_HUMAN
1 SP1_HUMAN ESR2_HUMAN
1 CDN1A_HUMAN GEMI_HUMAN
1 GEMI_HUMAN CDN1A_HUMAN
1 SP1_HUMAN VHL_HUMAN
1 VHL_HUMAN SP1_HUMAN
1 AKT2_HUMAN ESR1_HUMAN
1 ESR1_HUMAN AKT2_HUMAN
1 MDM2_HUMAN NOTC1_HUMAN
1 NOTC1_HUMAN MDM2_HUMAN
1 DAXX_HUMAN PAX5_HUMAN
1 PAX5_HUMAN DAXX_HUMAN
1 VDR_HUMAN STAT1_HUMAN
1 STAT1_HUMAN VDR_HUMAN
1 ROA1_HUMAN IKBA_HUMAN
1 IKBA_HUMAN ROA1_HUMAN
1 TDG_HUMAN ESR1_HUMAN
1 ESR1_HUMAN TDG_HUMAN
1 BCL2_HUMAN SODC_HUMAN
1 SODC_HUMAN BCL2_HUMAN
1 MDM2_HUMAN RYBP_HUMAN
1 RYBP_HUMAN MDM2_HUMAN
1 CDN1B_HUMAN STMN1_HUMAN
1 STMN1_HUMAN CDN1B_HUMAN
1 EWS_HUMAN FUS_HUMAN
1 FUS_HUMAN EWS_HUMAN
1 EP300_HUMAN DDIT3_HUMAN
1 DDIT3_HUMAN EP300_HUMAN
1 ESR1_HUMAN CDN1A_HUMAN
1 CDN1A_HUMAN ESR1_HUMAN
1 PPARG_HUMAN SP1_HUMAN
1 SP1_HUMAN PPARG_HUMAN
1 PEX5_HUMAN CACP_HUMAN
1 CACP_HUMAN PEX5_HUMAN
1 CD3E_HUMAN CD3D_HUMAN
1 CD3D_HUMAN CD3E_HUMAN
1 P73_HUMAN P53_HUMAN
1 P53_HUMAN P73_HUMAN
1 CRY2_HUMAN PPP5_HUMAN
1 PPP5_HUMAN CRY2_HUMAN
1 PIM1_HUMAN CDN1A_HUMAN
1 CDN1A_HUMAN PIM1_HUMAN
1 ANDR_HUMAN CCNH_HUMAN
1 CCNH_HUMAN ANDR_HUMAN
1 GSK3B_HUMAN AKT2_HUMAN
1 AKT2_HUMAN GSK3B_HUMAN
1 RALA_HUMAN RASH_HUMAN
1 RASH_HUMAN RALA_HUMAN
1 RYBP_HUMAN P53_HUMAN
1 P53_HUMAN RYBP_HUMAN
1 PPP5_HUMAN ESR1_HUMAN
1 ESR1_HUMAN PPP5_HUMAN
1 PLK1_HUMAN MDM2_HUMAN
1 MDM2_HUMAN PLK1_HUMAN
1 VHL_HUMAN P53_HUMAN
1 P53_HUMAN VHL_HUMAN
1 VHL_HUMAN ANDR_HUMAN
1 ANDR_HUMAN VHL_HUMAN
1 CCNH_HUMAN P53_HUMAN
1 P53_HUMAN CCNH_HUMAN
1 BRCA1_HUMAN SAP_HUMAN
1 SAP_HUMAN BRCA1_HUMAN
1 FOS_HUMAN STAT1_HUMAN
1 STAT1_HUMAN FOS_HUMAN
1 TF7L2_HUMAN EP300_HUMAN
1 EP300_HUMAN TF7L2_HUMAN
1 RTN4_HUMAN BCL2_HUMAN
1 BCL2_HUMAN RTN4_HUMAN
1 SAP_HUMAN GHR_HUMAN
1 GHR_HUMAN SAP_HUMAN
1 AXIN1_HUMAN MYC_HUMAN
1 MYC_HUMAN AXIN1_HUMAN
1 TDG_HUMAN RXRA_HUMAN
1 RXRA_HUMAN TDG_HUMAN
1 NR1I2_HUMAN RXRA_HUMAN
1 RXRA_HUMAN NR1I2_HUMAN
1 GRB14_HUMAN EGFR_HUMAN
1 EGFR_HUMAN GRB14_HUMAN
1 GSK3B_HUMAN EWS_HUMAN
1 EWS_HUMAN GSK3B_HUMAN
1 41_HUMAN CALR_HUMAN
1 CALR_HUMAN 41_HUMAN
1 PLK1_HUMAN PTHR_HUMAN
1 PTHR_HUMAN PLK1_HUMAN
1 EP300_HUMAN MAX_HUMAN
1 MAX_HUMAN EP300_HUMAN
1 AGO2_HUMAN 4EBP1_HUMAN
1 4EBP1_HUMAN AGO2_HUMAN
1 MYOM1_HUMAN TITIN_HUMAN
1 TITIN_HUMAN MYOM1_HUMAN
1 VDR_HUMAN TDG_HUMAN
1 TDG_HUMAN VDR_HUMAN
1 EP300_HUMAN RD23A_HUMAN
1 RD23A_HUMAN EP300_HUMAN
1 ESR1_HUMAN RXRA_HUMAN
1 RXRA_HUMAN ESR1_HUMAN
1 ESR1_HUMAN SMAD4_HUMAN
1 SMAD4_HUMAN ESR1_HUMAN
1 MDM2_HUMAN GCR_HUMAN
1 GCR_HUMAN MDM2_HUMAN
1 AHR_HUMAN ANDR_HUMAN
1 ANDR_HUMAN AHR_HUMAN
1 BCL2_HUMAN MYC_HUMAN
1 MYC_HUMAN BCL2_HUMAN
1 PO2F1_HUMAN ESR1_HUMAN
1 ESR1_HUMAN PO2F1_HUMAN
1 FNTA_HUMAN TP4A3_HUMAN
1 TP4A3_HUMAN FNTA_HUMAN
1 ANDR_HUMAN GCR_HUMAN
1 GCR_HUMAN ANDR_HUMAN
1 FOS_HUMAN TF65_HUMAN
1 TF65_HUMAN FOS_HUMAN
1 TDG_HUMAN GCR_HUMAN
1 GCR_HUMAN TDG_HUMAN
1 TDG_HUMAN ANDR_HUMAN
1 ANDR_HUMAN TDG_HUMAN
1 SP1_HUMAN AHR_HUMAN
1 AHR_HUMAN SP1_HUMAN
1 ANF_HUMAN 41_HUMAN
1 41_HUMAN ANF_HUMAN
1 VDR_HUMAN FOS_HUMAN
1 FOS_HUMAN VDR_HUMAN
1 PO2F1_HUMAN VDR_HUMAN
1 VDR_HUMAN PO2F1_HUMAN
1 RXRA_HUMAN SNW1_HUMAN
1 SNW1_HUMAN RXRA_HUMAN
1 TOP1_HUMAN ROA1_HUMAN
1 ROA1_HUMAN TOP1_HUMAN
1 NKX31_HUMAN TOP1_HUMAN
1 TOP1_HUMAN NKX31_HUMAN
1 VDR_HUMAN P53_HUMAN
1 P53_HUMAN VDR_HUMAN
1 HMGA1_HUMAN APEX1_HUMAN
1 APEX1_HUMAN HMGA1_HUMAN
1 EZRI_HUMAN MDM2_HUMAN
1 MDM2_HUMAN EZRI_HUMAN
1 STAT1_HUMAN RXRA_HUMAN
1 RXRA_HUMAN STAT1_HUMAN
1 CD3E_HUMAN CD3Z_HUMAN
1 CD3Z_HUMAN CD3E_HUMAN
1 SP1_HUMAN CCNB1_HUMAN
1 CCNB1_HUMAN SP1_HUMAN
1 DSS1_HUMAN ADRM1_HUMAN
1 ADRM1_HUMAN DSS1_HUMAN
1 MAX_HUMAN MECP2_HUMAN
1 MECP2_HUMAN MAX_HUMAN
1 SYUB_HUMAN SYUA_HUMAN
1 SYUA_HUMAN SYUB_HUMAN
1 GCR_HUMAN EP300_HUMAN
1 EP300_HUMAN GCR_HUMAN
1 EP300_HUMAN VHL_HUMAN
1 VHL_HUMAN EP300_HUMAN
1 BCL2_HUMAN BRCA1_HUMAN
1 BRCA1_HUMAN BCL2_HUMAN
1 EWS_HUMAN HMGA1_HUMAN
1 HMGA1_HUMAN EWS_HUMAN
1 EWS_HUMAN SMAD4_HUMAN
1 SMAD4_HUMAN EWS_HUMAN
1 EWS_HUMAN DFFA_HUMAN
1 DFFA_HUMAN EWS_HUMAN
1 EWS_HUMAN RD23A_HUMAN
1 RD23A_HUMAN EWS_HUMAN
1 EWS_HUMAN ANFB_HUMAN
1 ANFB_HUMAN EWS_HUMAN
1 P53_HUMAN COX17_HUMAN
1 COX17_HUMAN P53_HUMAN
1 ESR1_HUMAN CCNH_HUMAN
1 CCNH_HUMAN ESR1_HUMAN
1 CFTR_HUMAN EZRI_HUMAN
1 EZRI_HUMAN CFTR_HUMAN
1 AF9_HUMAN PTN_HUMAN
1 PTN_HUMAN AF9_HUMAN
1 HIF1A_HUMAN MAX_HUMAN
1 MAX_HUMAN HIF1A_HUMAN
1 ICAL_HUMAN CRK_HUMAN
1 CRK_HUMAN ICAL_HUMAN
1 EP300_HUMAN GRB2_HUMAN
1 GRB2_HUMAN EP300_HUMAN
1 ESR1_HUMAN FMR1_HUMAN
1 FMR1_HUMAN ESR1_HUMAN
1 CDN1A_HUMAN SOSB1_HUMAN
1 SOSB1_HUMAN CDN1A_HUMAN
1 EP300_HUMAN EWS_HUMAN
1 EWS_HUMAN EP300_HUMAN
1 RD23A_HUMAN P53_HUMAN
1 P53_HUMAN RD23A_HUMAN
1 RYBP_HUMAN UBP7_HUMAN
1 UBP7_HUMAN RYBP_HUMAN
1 P53_HUMAN CRYAB_HUMAN
1 CRYAB_HUMAN P53_HUMAN
1 ROA1_HUMAN EWS_HUMAN
1 EWS_HUMAN ROA1_HUMAN
1 LMNA_HUMAN FUS_HUMAN
1 FUS_HUMAN LMNA_HUMAN
1 LMNA_HUMAN ROA1_HUMAN
1 ROA1_HUMAN LMNA_HUMAN
1 SOSB1_HUMAN EP300_HUMAN
1 EP300_HUMAN SOSB1_HUMAN
1 P53_HUMAN ROA1_HUMAN
1 ROA1_HUMAN P53_HUMAN
1 PLK1_HUMAN BRCA1_HUMAN
1 BRCA1_HUMAN PLK1_HUMAN
1 MDM2_HUMAN TOP1_HUMAN
1 TOP1_HUMAN MDM2_HUMAN
1 TEBP_HUMAN ANDR_HUMAN
1 ANDR_HUMAN TEBP_HUMAN
1 DAXX_HUMAN TF65_HUMAN
1 TF65_HUMAN DAXX_HUMAN
1 GA45A_HUMAN ESR1_HUMAN
1 ESR1_HUMAN GA45A_HUMAN
1 EP300_HUMAN XPA_HUMAN
1 XPA_HUMAN EP300_HUMAN
1 RHEB_HUMAN RASH_HUMAN
1 RASH_HUMAN RHEB_HUMAN
1 TF65_HUMAN PYR1_HUMAN
1 PYR1_HUMAN TF65_HUMAN
1 FNTA_HUMAN RAP2A_HUMAN
1 RAP2A_HUMAN FNTA_HUMAN
1 CFTR_HUMAN SAP_HUMAN
1 SAP_HUMAN CFTR_HUMAN
1 MYC_HUMAN PLK1_HUMAN
1 PLK1_HUMAN MYC_HUMAN
1 CD4_HUMAN GCR_HUMAN
1 GCR_HUMAN CD4_HUMAN
1 RASH_HUMAN FHOD1_HUMAN
1 FHOD1_HUMAN RASH_HUMAN
1 MYC_HUMAN SOSB1_HUMAN
1 SOSB1_HUMAN MYC_HUMAN
1 GRB2_HUMAN PYR1_HUMAN
1 PYR1_HUMAN GRB2_HUMAN
1 HMGA1_HUMAN ROA1_HUMAN
1 ROA1_HUMAN HMGA1_HUMAN
1 HMGA1_HUMAN LA_HUMAN
1 LA_HUMAN HMGA1_HUMAN
1 MYC_HUMAN P53_HUMAN
1 P53_HUMAN MYC_HUMAN
1 SHC1_HUMAN PYR1_HUMAN
1 PYR1_HUMAN SHC1_HUMAN
1 GRB2_HUMAN FUS_HUMAN
1 FUS_HUMAN GRB2_HUMAN
1 CRK_HUMAN AGO2_HUMAN
1 AGO2_HUMAN CRK_HUMAN
1 HMGA1_HUMAN PP1R8_HUMAN
1 PP1R8_HUMAN HMGA1_HUMAN
1 NCBP1_HUMAN AGO2_HUMAN
1 AGO2_HUMAN NCBP1_HUMAN
1 ADRM1_HUMAN EGFR_HUMAN
1 EGFR_HUMAN ADRM1_HUMAN
1 DCUP_HUMAN EGFR_HUMAN
1 EGFR_HUMAN DCUP_HUMAN
1 GRB2_HUMAN PPP5_HUMAN
1 PPP5_HUMAN GRB2_HUMAN
1 GA45A_HUMAN TDG_HUMAN
1 TDG_HUMAN GA45A_HUMAN
1 EGFR_HUMAN PPP5_HUMAN
1 PPP5_HUMAN EGFR_HUMAN
1 SMAD4_HUMAN DAXX_HUMAN
1 DAXX_HUMAN SMAD4_HUMAN
1 AXIN1_HUMAN DAXX_HUMAN
1 DAXX_HUMAN AXIN1_HUMAN
1 GSK3B_HUMAN TF65_HUMAN
1 TF65_HUMAN GSK3B_HUMAN
1 ANDR_HUMAN SHC1_HUMAN
1 SHC1_HUMAN ANDR_HUMAN
1 ANDR_HUMAN CRK_HUMAN
1 CRK_HUMAN ANDR_HUMAN
1 ANDR_HUMAN GRB2_HUMAN
1 GRB2_HUMAN ANDR_HUMAN
1 AGO2_HUMAN TEBP_HUMAN
1 TEBP_HUMAN AGO2_HUMAN
1 DSS1_HUMAN UBP7_HUMAN
1 UBP7_HUMAN DSS1_HUMAN
1 YAP1_HUMAN AXIN1_HUMAN
1 AXIN1_HUMAN YAP1_HUMAN
1 CCNB1_HUMAN NCBP1_HUMAN
1 NCBP1_HUMAN CCNB1_HUMAN
1 SYUA_HUMAN NCBP2_HUMAN
1 NCBP2_HUMAN SYUA_HUMAN
1 SYUA_HUMAN FMR1_HUMAN
1 FMR1_HUMAN SYUA_HUMAN
1 SYUA_HUMAN NCBP1_HUMAN
1 NCBP1_HUMAN SYUA_HUMAN
1 MYC_HUMAN NCBP2_HUMAN
1 NCBP2_HUMAN MYC_HUMAN
1 SYUA_HUMAN LA_HUMAN
1 LA_HUMAN SYUA_HUMAN
1 CDN1B_HUMAN MYC_HUMAN
1 MYC_HUMAN CDN1B_HUMAN
1 PLK1_HUMAN ATP7A_HUMAN
1 ATP7A_HUMAN PLK1_HUMAN
1 PLK1_HUMAN MECP2_HUMAN
1 MECP2_HUMAN PLK1_HUMAN
1 TEBP_HUMAN AHR_HUMAN
1 AHR_HUMAN TEBP_HUMAN
1 PLK1_HUMAN WEE1_HUMAN
1 WEE1_HUMAN PLK1_HUMAN
1 B2CL1_HUMAN CRYAB_HUMAN
1 CRYAB_HUMAN B2CL1_HUMAN
1 EP300_HUMAN PAX5_HUMAN
1 PAX5_HUMAN EP300_HUMAN
1 EP300_HUMAN TDG_HUMAN
1 TDG_HUMAN EP300_HUMAN
1 SODC_HUMAN PP2BA_HUMAN
1 PP2BA_HUMAN SODC_HUMAN
1 EP300_HUMAN HMGN2_HUMAN
1 HMGN2_HUMAN EP300_HUMAN
1 ANDR_HUMAN RAF1_HUMAN
1 RAF1_HUMAN ANDR_HUMAN
1 ESR2_HUMAN PPP5_HUMAN
1 PPP5_HUMAN ESR2_HUMAN
1 ESR1_HUMAN HIF1A_HUMAN
1 HIF1A_HUMAN ESR1_HUMAN
1 CDN1A_HUMAN EP300_HUMAN
1 EP300_HUMAN CDN1A_HUMAN
1 ATX3_HUMAN EP300_HUMAN
1 EP300_HUMAN ATX3_HUMAN
1 HMGA1_HUMAN PO2F1_HUMAN
1 PO2F1_HUMAN HMGA1_HUMAN
1 RD23A_HUMAN MDM2_HUMAN
1 MDM2_HUMAN RD23A_HUMAN
1 FOS_HUMAN NCOA3_HUMAN
1 NCOA3_HUMAN FOS_HUMAN
1 BRCA1_HUMAN AHR_HUMAN
1 AHR_HUMAN BRCA1_HUMAN
1 SOSB1_HUMAN P53_HUMAN
1 P53_HUMAN SOSB1_HUMAN
1 AKT2_HUMAN CDN1A_HUMAN
1 CDN1A_HUMAN AKT2_HUMAN
1 PPARG_HUMAN VDR_HUMAN
1 VDR_HUMAN PPARG_HUMAN
1 CCNB1_HUMAN EP300_HUMAN
1 EP300_HUMAN CCNB1_HUMAN
1 ANDR_HUMAN TF7L2_HUMAN
1 TF7L2_HUMAN ANDR_HUMAN
1 P73_HUMAN RASH_HUMAN
1 RASH_HUMAN P73_HUMAN
1 FOS_HUMAN LMNA_HUMAN
1 LMNA_HUMAN FOS_HUMAN
1 ESR2_HUMAN FMR1_HUMAN
1 FMR1_HUMAN ESR2_HUMAN
1 ESR1_HUMAN TOP1_HUMAN
1 TOP1_HUMAN ESR1_HUMAN
1 ESR1_HUMAN EWS_HUMAN
1 EWS_HUMAN ESR1_HUMAN
1 ESR1_HUMAN FUS_HUMAN
1 FUS_HUMAN ESR1_HUMAN
1 EIF1_HUMAN RENT2_HUMAN
1 RENT2_HUMAN EIF1_HUMAN
1 TF65_HUMAN STAT1_HUMAN
1 STAT1_HUMAN TF65_HUMAN
1 TITIN_HUMAN CRYAB_HUMAN
1 CRYAB_HUMAN TITIN_HUMAN
1 HIF1A_HUMAN ANDR_HUMAN
1 ANDR_HUMAN HIF1A_HUMAN
1 ANDR_HUMAN TF65_HUMAN
1 TF65_HUMAN ANDR_HUMAN
1 MDM2_HUMAN APEX1_HUMAN
1 APEX1_HUMAN MDM2_HUMAN
1 GSK3B_HUMAN MDM2_HUMAN
1 MDM2_HUMAN GSK3B_HUMAN
1 TF65_HUMAN UBP7_HUMAN
1 UBP7_HUMAN TF65_HUMAN
1 GA45A_HUMAN MDM2_HUMAN
1 MDM2_HUMAN GA45A_HUMAN
1 PPARG_HUMAN UBP7_HUMAN
1 UBP7_HUMAN PPARG_HUMAN
1 PPARG_HUMAN EGFR_HUMAN
1 EGFR_HUMAN PPARG_HUMAN
1 ANDR_HUMAN UBP7_HUMAN
1 UBP7_HUMAN ANDR_HUMAN
1 TDG_HUMAN SMAD4_HUMAN
1 SMAD4_HUMAN TDG_HUMAN
1 SMAD4_HUMAN RALA_HUMAN
1 RALA_HUMAN SMAD4_HUMAN
1 41_HUMAN CRYAB_HUMAN
1 CRYAB_HUMAN 41_HUMAN
1 EWS_HUMAN ATX3_HUMAN
1 ATX3_HUMAN EWS_HUMAN
1 EWS_HUMAN UBP7_HUMAN
1 UBP7_HUMAN EWS_HUMAN
1 UBP7_HUMAN HTRA2_HUMAN
1 HTRA2_HUMAN UBP7_HUMAN
1 NCOA3_HUMAN NR1I2_HUMAN
1 NR1I2_HUMAN NCOA3_HUMAN
1 ESR1_HUMAN ANF_HUMAN
1 ANF_HUMAN ESR1_HUMAN
1 HMGA1_HUMAN RXRA_HUMAN
1 RXRA_HUMAN HMGA1_HUMAN
1 RAP2A_HUMAN RAF1_HUMAN
1 RAF1_HUMAN RAP2A_HUMAN
1 TDG_HUMAN P53_HUMAN
1 P53_HUMAN TDG_HUMAN
1 TDG_HUMAN P73_HUMAN
1 P73_HUMAN TDG_HUMAN
1 RALA_HUMAN RAP2A_HUMAN
1 RAP2A_HUMAN RALA_HUMAN
1 SMAD4_HUMAN SNW1_HUMAN
1 SNW1_HUMAN SMAD4_HUMAN
1 SP1_HUMAN CRK_HUMAN
1 CRK_HUMAN SP1_HUMAN
1 CRK_HUMAN GHR_HUMAN
1 GHR_HUMAN CRK_HUMAN
1 GRB2_HUMAN HMGN2_HUMAN
1 HMGN2_HUMAN GRB2_HUMAN
1 GRB2_HUMAN ICAL_HUMAN
1 ICAL_HUMAN GRB2_HUMAN
1 GRB2_HUMAN SP1_HUMAN
1 SP1_HUMAN GRB2_HUMAN
1 VHL_HUMAN TEBP_HUMAN
1 TEBP_HUMAN VHL_HUMAN
1 GSK3B_HUMAN FUS_HUMAN
1 FUS_HUMAN GSK3B_HUMAN
1 VHL_HUMAN CUTA_HUMAN
1 CUTA_HUMAN VHL_HUMAN
1 VHL_HUMAN EZRI_HUMAN
1 EZRI_HUMAN VHL_HUMAN
1 VHL_HUMAN STMN1_HUMAN
1 STMN1_HUMAN VHL_HUMAN
1 VHL_HUMAN IF1AX_HUMAN
1 IF1AX_HUMAN VHL_HUMAN
1 41_HUMAN EIF1_HUMAN
1 EIF1_HUMAN 41_HUMAN
1 DFFA_HUMAN TITIN_HUMAN
1 TITIN_HUMAN DFFA_HUMAN
1 TP4A3_HUMAN STAT1_HUMAN
1 STAT1_HUMAN TP4A3_HUMAN
1 VHL_HUMAN LA_HUMAN
1 LA_HUMAN VHL_HUMAN
1 CFTR_HUMAN LMNA_HUMAN
1 LMNA_HUMAN CFTR_HUMAN
1 IKZF4_HUMAN IKBA_HUMAN
1 IKBA_HUMAN IKZF4_HUMAN
1 PLMN_HUMAN RAP2A_HUMAN
1 RAP2A_HUMAN PLMN_HUMAN
1 MDM2_HUMAN UBE2Z_HUMAN
1 UBE2Z_HUMAN MDM2_HUMAN
1 GRB2_HUMAN CUTA_HUMAN
1 CUTA_HUMAN GRB2_HUMAN
1 GRB2_HUMAN FHOD1_HUMAN
1 FHOD1_HUMAN GRB2_HUMAN
1 CD3D_HUMAN GCR_HUMAN
1 GCR_HUMAN CD3D_HUMAN
1 P53_HUMAN ANDR_HUMAN
1 ANDR_HUMAN P53_HUMAN
1 P53_HUMAN SAE1_HUMAN
1 SAE1_HUMAN P53_HUMAN
1 NOTC1_HUMAN HIF1A_HUMAN
1 HIF1A_HUMAN NOTC1_HUMAN
1 SHC1_HUMAN NEUM_HUMAN
1 NEUM_HUMAN SHC1_HUMAN
1 PPARG_HUMAN FHOD1_HUMAN
1 FHOD1_HUMAN PPARG_HUMAN
1 GCR_HUMAN ROA1_HUMAN
1 ROA1_HUMAN GCR_HUMAN
1 GCR_HUMAN PPP5_HUMAN
1 PPP5_HUMAN GCR_HUMAN
1 ESR2_HUMAN NCBP1_HUMAN
1 NCBP1_HUMAN ESR2_HUMAN
1 MYC_HUMAN INSM1_HUMAN
1 INSM1_HUMAN MYC_HUMAN
1 APC_HUMAN FHOD1_HUMAN
1 FHOD1_HUMAN APC_HUMAN
1 SNW1_HUMAN LMNA_HUMAN
1 LMNA_HUMAN SNW1_HUMAN
1 SNW1_HUMAN PLK1_HUMAN
1 PLK1_HUMAN SNW1_HUMAN
1 SNW1_HUMAN SRP19_HUMAN
1 SRP19_HUMAN SNW1_HUMAN
1 SNW1_HUMAN ERF1_HUMAN
1 ERF1_HUMAN SNW1_HUMAN
1 AGO2_HUMAN ROA1_HUMAN
1 ROA1_HUMAN AGO2_HUMAN
1 SNW1_HUMAN CCNB1_HUMAN
1 CCNB1_HUMAN SNW1_HUMAN
1 SNW1_HUMAN ROA1_HUMAN
1 ROA1_HUMAN SNW1_HUMAN
1 SNW1_HUMAN MP2K7_HUMAN
1 MP2K7_HUMAN SNW1_HUMAN
1 SNW1_HUMAN RENT2_HUMAN
1 RENT2_HUMAN SNW1_HUMAN
1 SNW1_HUMAN FHOD1_HUMAN
1 FHOD1_HUMAN SNW1_HUMAN
1 SNW1_HUMAN FUS_HUMAN
1 FUS_HUMAN SNW1_HUMAN
1 TF65_HUMAN CO2A1_HUMAN
1 CO2A1_HUMAN TF65_HUMAN
1 MYC_HUMAN TITIN_HUMAN
1 TITIN_HUMAN MYC_HUMAN
1 NKD2_HUMAN CDN1A_HUMAN
1 CDN1A_HUMAN NKD2_HUMAN
1 PLMN_HUMAN EP300_HUMAN
1 EP300_HUMAN PLMN_HUMAN
1 BRCA1_HUMAN PEX5_HUMAN
1 PEX5_HUMAN BRCA1_HUMAN
1 SMAD4_HUMAN TF65_HUMAN
1 TF65_HUMAN SMAD4_HUMAN
1 NKD2_HUMAN FUS_HUMAN
1 FUS_HUMAN NKD2_HUMAN
1 NKD2_HUMAN GRB2_HUMAN
1 GRB2_HUMAN NKD2_HUMAN
1 STAT2_HUMAN FNTA_HUMAN
1 FNTA_HUMAN STAT2_HUMAN
1 TF65_HUMAN TELT_HUMAN
1 TELT_HUMAN TF65_HUMAN
1 C1R_HUMAN EP300_HUMAN
1 EP300_HUMAN C1R_HUMAN
1 NKD2_HUMAN VDR_HUMAN
1 VDR_HUMAN NKD2_HUMAN
1 PLMN_HUMAN SMAD4_HUMAN
1 SMAD4_HUMAN PLMN_HUMAN
1 KDM5B_HUMAN ANDR_HUMAN
1 ANDR_HUMAN KDM5B_HUMAN
1 PIM1_HUMAN MYC_HUMAN
1 MYC_HUMAN PIM1_HUMAN
1 SHC1_HUMAN HIF1A_HUMAN
1 HIF1A_HUMAN SHC1_HUMAN
1 SNW1_HUMAN MYC_HUMAN
1 MYC_HUMAN SNW1_HUMAN
1 MYC_HUMAN HIF1A_HUMAN
1 HIF1A_HUMAN MYC_HUMAN
1 NKX31_HUMAN SP1_HUMAN
1 SP1_HUMAN NKX31_HUMAN
1 P73_HUMAN AGO2_HUMAN
1 AGO2_HUMAN P73_HUMAN
1 MECP2_HUMAN PPARG_HUMAN
1 PPARG_HUMAN MECP2_HUMAN
1 P53_HUMAN AGO2_HUMAN
1 AGO2_HUMAN P53_HUMAN
1 MAX_HUMAN PIM1_HUMAN
1 PIM1_HUMAN MAX_HUMAN
1 P53_HUMAN HMGA1_HUMAN
1 HMGA1_HUMAN P53_HUMAN
1 ESR1_HUMAN MYC_HUMAN
1 MYC_HUMAN ESR1_HUMAN
1 CD4_HUMAN ROA1_HUMAN
1 ROA1_HUMAN CD4_HUMAN
1 GA45A_HUMAN P53_HUMAN
1 P53_HUMAN GA45A_HUMAN
1 PLK1_HUMAN RXRA_HUMAN
1 RXRA_HUMAN PLK1_HUMAN
1 GSK3B_HUMAN PTN_HUMAN
1 PTN_HUMAN GSK3B_HUMAN
1 GA45A_HUMAN PTN_HUMAN
1 PTN_HUMAN GA45A_HUMAN
1 GSK3B_HUMAN RXRA_HUMAN
1 RXRA_HUMAN GSK3B_HUMAN
1 B2CL1_HUMAN PTN_HUMAN
1 PTN_HUMAN B2CL1_HUMAN
1 CDN1A_HUMAN ATX3_HUMAN
1 ATX3_HUMAN CDN1A_HUMAN
1 GSK3B_HUMAN 4EBP1_HUMAN
1 4EBP1_HUMAN GSK3B_HUMAN
1 YAP1_HUMAN EGFR_HUMAN
1 EGFR_HUMAN YAP1_HUMAN
1 KDM5B_HUMAN MBD2_HUMAN
1 MBD2_HUMAN KDM5B_HUMAN
1 EP300_HUMAN RXRA_HUMAN
1 RXRA_HUMAN EP300_HUMAN
1 VHL_HUMAN ROA1_HUMAN
1 ROA1_HUMAN VHL_HUMAN
1 RD23A_HUMAN ADRM1_HUMAN
1 ADRM1_HUMAN RD23A_HUMAN
1 RD23A_HUMAN BASP1_HUMAN
1 BASP1_HUMAN RD23A_HUMAN
1 VDR_HUMAN CDN1A_HUMAN
1 CDN1A_HUMAN VDR_HUMAN
1 CD3G_HUMAN GCR_HUMAN
1 GCR_HUMAN CD3G_HUMAN
1 ESR1_HUMAN SNW1_HUMAN
1 SNW1_HUMAN ESR1_HUMAN
1 JAG1_HUMAN CALR_HUMAN
1 CALR_HUMAN JAG1_HUMAN
1 ESR2_HUMAN MDM2_HUMAN
1 MDM2_HUMAN ESR2_HUMAN
1 VDR_HUMAN BRCA1_HUMAN
1 BRCA1_HUMAN VDR_HUMAN
1 HIF1A_HUMAN TEBP_HUMAN
1 TEBP_HUMAN HIF1A_HUMAN
1 MYC_HUMAN VHL_HUMAN
1 VHL_HUMAN MYC_HUMAN
1 DSS1_HUMAN BRCA1_HUMAN
1 BRCA1_HUMAN DSS1_HUMAN
1 ANDR_HUMAN PPP5_HUMAN
1 PPP5_HUMAN ANDR_HUMAN
1 BRCA1_HUMAN P73_HUMAN
1 P73_HUMAN BRCA1_HUMAN
1 EZRI_HUMAN BRCA1_HUMAN
1 BRCA1_HUMAN EZRI_HUMAN
1 RXRA_HUMAN ESR2_HUMAN
1 ESR2_HUMAN RXRA_HUMAN
1 OSTP_HUMAN LA_HUMAN
1 LA_HUMAN OSTP_HUMAN
1 BRCA1_HUMAN ROA1_HUMAN
1 ROA1_HUMAN BRCA1_HUMAN
1 RD23A_HUMAN PTTG1_HUMAN
1 PTTG1_HUMAN RD23A_HUMAN
1 RASH_HUMAN P53_HUMAN
1 P53_HUMAN RASH_HUMAN
1 SP1_HUMAN TITIN_HUMAN
1 TITIN_HUMAN SP1_HUMAN
1 PPARG_HUMAN ESR1_HUMAN
1 ESR1_HUMAN PPARG_HUMAN
1 PPARG_HUMAN ESR2_HUMAN
1 ESR2_HUMAN PPARG_HUMAN
1 CRYAB_HUMAN BCL2_HUMAN
1 BCL2_HUMAN CRYAB_HUMAN
1 BRCA1_HUMAN HIF1A_HUMAN
1 HIF1A_HUMAN BRCA1_HUMAN
1 BCL2_HUMAN HIF1A_HUMAN
1 HIF1A_HUMAN BCL2_HUMAN
1 CCNH_HUMAN BRCA1_HUMAN
1 BRCA1_HUMAN CCNH_HUMAN
1 NCBP1_HUMAN SMAD4_HUMAN
1 SMAD4_HUMAN NCBP1_HUMAN
1 MYC_HUMAN KDM5B_HUMAN
1 KDM5B_HUMAN MYC_HUMAN
1 P53_HUMAN EWS_HUMAN
1 EWS_HUMAN P53_HUMAN
1 P53_HUMAN GRB2_HUMAN
1 GRB2_HUMAN P53_HUMAN
1 STAT1_HUMAN IKBA_HUMAN
1 IKBA_HUMAN STAT1_HUMAN
1 ATX3_HUMAN B2CL1_HUMAN
1 B2CL1_HUMAN ATX3_HUMAN
1 SAE2_HUMAN LA_HUMAN
1 LA_HUMAN SAE2_HUMAN
1 ESR1_HUMAN EZRI_HUMAN
1 EZRI_HUMAN ESR1_HUMAN
1 ESR1_HUMAN APEX1_HUMAN
1 APEX1_HUMAN ESR1_HUMAN
1 NOTC1_HUMAN UBP7_HUMAN
1 UBP7_HUMAN NOTC1_HUMAN
1 FUS_HUMAN ITF2_HUMAN
1 ITF2_HUMAN FUS_HUMAN
1 ESR1_HUMAN LMNA_HUMAN
1 LMNA_HUMAN ESR1_HUMAN
1 ESR1_HUMAN LA_HUMAN
1 LA_HUMAN ESR1_HUMAN
1 MYC_HUMAN VDR_HUMAN
1 VDR_HUMAN MYC_HUMAN
1 CFTR_HUMAN TEBP_HUMAN
1 TEBP_HUMAN CFTR_HUMAN
1 CALR_HUMAN RFA1_HUMAN
1 RFA1_HUMAN CALR_HUMAN
1 DFFA_HUMAN PPP5_HUMAN
1 PPP5_HUMAN DFFA_HUMAN
1 ESR1_HUMAN FIS1_HUMAN
1 FIS1_HUMAN ESR1_HUMAN
1 CFTR_HUMAN APC_HUMAN
1 APC_HUMAN CFTR_HUMAN
1 TF65_HUMAN HIF1A_HUMAN
1 HIF1A_HUMAN TF65_HUMAN
1 YAP1_HUMAN STAT1_HUMAN
1 STAT1_HUMAN YAP1_HUMAN
1 MDM2_HUMAN LMNA_HUMAN
1 LMNA_HUMAN MDM2_HUMAN
1 GCR_HUMAN PPARG_HUMAN
1 PPARG_HUMAN GCR_HUMAN
1 RFA1_HUMAN ROA1_HUMAN
1 ROA1_HUMAN RFA1_HUMAN
1 RFA1_HUMAN APEX1_HUMAN
1 APEX1_HUMAN RFA1_HUMAN
1 RFA1_HUMAN ADDA_HUMAN
1 ADDA_HUMAN RFA1_HUMAN
1 EGFR_HUMAN AKT2_HUMAN
1 AKT2_HUMAN EGFR_HUMAN
1 RFA1_HUMAN CCNH_HUMAN
1 CCNH_HUMAN RFA1_HUMAN
1 RENT2_HUMAN TYSY_HUMAN
1 TYSY_HUMAN RENT2_HUMAN
1 RENT2_HUMAN CALR_HUMAN
1 CALR_HUMAN RENT2_HUMAN
1 ZFYV9_HUMAN PPARG_HUMAN
1 PPARG_HUMAN ZFYV9_HUMAN
1 MDM2_HUMAN RLA2_HUMAN
1 RLA2_HUMAN MDM2_HUMAN
1 CRYAB_HUMAN SMAD4_HUMAN
1 SMAD4_HUMAN CRYAB_HUMAN
1 EGFR_HUMAN PLK1_HUMAN
1 PLK1_HUMAN EGFR_HUMAN
1 MDM2_HUMAN LA_HUMAN
1 LA_HUMAN MDM2_HUMAN
1 EGFR_HUMAN CALR_HUMAN
1 CALR_HUMAN EGFR_HUMAN
1 EGFR_HUMAN SAE2_HUMAN
1 SAE2_HUMAN EGFR_HUMAN
1 DSS1_HUMAN TOP1_HUMAN
1 TOP1_HUMAN DSS1_HUMAN
1 P53_HUMAN PYR1_HUMAN
1 PYR1_HUMAN P53_HUMAN
1 RFA1_HUMAN RTN4_HUMAN
1 RTN4_HUMAN RFA1_HUMAN
1 RENT2_HUMAN HMGA1_HUMAN
1 HMGA1_HUMAN RENT2_HUMAN
1 P53_HUMAN PP2BA_HUMAN
1 PP2BA_HUMAN P53_HUMAN
1 P53_HUMAN CANB1_HUMAN
1 CANB1_HUMAN P53_HUMAN
1 P53_HUMAN RLA2_HUMAN
1 RLA2_HUMAN P53_HUMAN
1 MDM2_HUMAN CALR_HUMAN
1 CALR_HUMAN MDM2_HUMAN
1 RFA1_HUMAN UBP7_HUMAN
1 UBP7_HUMAN RFA1_HUMAN
1 P53_HUMAN SNW1_HUMAN
1 SNW1_HUMAN P53_HUMAN
1 RFA1_HUMAN EGFR_HUMAN
1 EGFR_HUMAN RFA1_HUMAN
1 MDM2_HUMAN FUS_HUMAN
1 FUS_HUMAN MDM2_HUMAN
1 MDM2_HUMAN ROA1_HUMAN
1 ROA1_HUMAN MDM2_HUMAN
1 RFA1_HUMAN FUS_HUMAN
1 FUS_HUMAN RFA1_HUMAN
1 RFA1_HUMAN EWS_HUMAN
1 EWS_HUMAN RFA1_HUMAN
1 TF65_HUMAN ITF2_HUMAN
1 ITF2_HUMAN TF65_HUMAN
1 NGN1_HUMAN ITF2_HUMAN
1 ITF2_HUMAN NGN1_HUMAN
1 BRCA1_HUMAN SOSB1_HUMAN
1 SOSB1_HUMAN BRCA1_HUMAN
1 BRCA1_HUMAN UBP7_HUMAN
1 UBP7_HUMAN BRCA1_HUMAN
1 PPARG_HUMAN ITF2_HUMAN
1 ITF2_HUMAN PPARG_HUMAN
1 NUPR1_HUMAN FUS_HUMAN
1 FUS_HUMAN NUPR1_HUMAN
1 TDG_HUMAN ITF2_HUMAN
1 ITF2_HUMAN TDG_HUMAN
1 EGFR_HUMAN TEBP_HUMAN
1 TEBP_HUMAN EGFR_HUMAN
1 FUS_HUMAN SAE1_HUMAN
1 SAE1_HUMAN FUS_HUMAN
1 ROA1_HUMAN LA_HUMAN
1 LA_HUMAN ROA1_HUMAN
1 CCNB1_HUMAN TF65_HUMAN
1 TF65_HUMAN CCNB1_HUMAN
1 4EBP1_HUMAN ITF2_HUMAN
1 ITF2_HUMAN 4EBP1_HUMAN
1 CDN1A_HUMAN ITF2_HUMAN
1 ITF2_HUMAN CDN1A_HUMAN
1 EGFR_HUMAN EWS_HUMAN
1 EWS_HUMAN EGFR_HUMAN
1 EGFR_HUMAN ERF1_HUMAN
1 ERF1_HUMAN EGFR_HUMAN
1 TF65_HUMAN PLMN_HUMAN
1 PLMN_HUMAN TF65_HUMAN
1 TF65_HUMAN P53_HUMAN
1 P53_HUMAN TF65_HUMAN
1 FUS_HUMAN P73_HUMAN
1 P73_HUMAN FUS_HUMAN
1 ROA1_HUMAN INVO_HUMAN
1 INVO_HUMAN ROA1_HUMAN
1 UBP7_HUMAN LMNA_HUMAN
1 LMNA_HUMAN UBP7_HUMAN
1 P53_HUMAN LMNA_HUMAN
1 LMNA_HUMAN P53_HUMAN
1 ROA1_HUMAN GA45A_HUMAN
1 GA45A_HUMAN ROA1_HUMAN
1 GA45A_HUMAN APEX1_HUMAN
1 APEX1_HUMAN GA45A_HUMAN
1 UBP7_HUMAN DDX4_HUMAN
1 DDX4_HUMAN UBP7_HUMAN
1 CRY2_HUMAN BRCA1_HUMAN
1 BRCA1_HUMAN CRY2_HUMAN
1 ROA1_HUMAN FUS_HUMAN
1 FUS_HUMAN ROA1_HUMAN
1 CRK_HUMAN P53_HUMAN
1 P53_HUMAN CRK_HUMAN
1 EGFR_HUMAN TOP1_HUMAN
1 TOP1_HUMAN EGFR_HUMAN
1 CRK_HUMAN RYBP_HUMAN
1 RYBP_HUMAN CRK_HUMAN
1 EGFR_HUMAN APEX1_HUMAN
1 APEX1_HUMAN EGFR_HUMAN
1 ESR2_HUMAN PYR1_HUMAN
1 PYR1_HUMAN ESR2_HUMAN
1 EGFR_HUMAN LMNA_HUMAN
1 LMNA_HUMAN EGFR_HUMAN
1 TELT_HUMAN CRK_HUMAN
1 CRK_HUMAN TELT_HUMAN
1 CDN1B_HUMAN PIM1_HUMAN
1 PIM1_HUMAN CDN1B_HUMAN
1 EGFR_HUMAN FUS_HUMAN
1 FUS_HUMAN EGFR_HUMAN
1 YAP1_HUMAN GSK3B_HUMAN
1 GSK3B_HUMAN YAP1_HUMAN
1 ESR1_HUMAN TITIN_HUMAN
1 TITIN_HUMAN ESR1_HUMAN
1 ESR2_HUMAN TITIN_HUMAN
1 TITIN_HUMAN ESR2_HUMAN
1 ESR1_HUMAN STAT1_HUMAN
1 STAT1_HUMAN ESR1_HUMAN
1 CRK_HUMAN TDG_HUMAN
1 TDG_HUMAN CRK_HUMAN
1 CRK_HUMAN PTTG1_HUMAN
1 PTTG1_HUMAN CRK_HUMAN
1 VDR_HUMAN MDM2_HUMAN
1 MDM2_HUMAN VDR_HUMAN
1 FUS_HUMAN TF7L2_HUMAN
1 TF7L2_HUMAN FUS_HUMAN
1 IKBA_HUMAN ATX3_HUMAN
1 ATX3_HUMAN IKBA_HUMAN
1 PPARG_HUMAN MDM2_HUMAN
1 MDM2_HUMAN PPARG_HUMAN
1 CRY2_HUMAN UBP7_HUMAN
1 UBP7_HUMAN CRY2_HUMAN
1 SHC1_HUMAN SP1_HUMAN
1 SP1_HUMAN SHC1_HUMAN
1 RASH_HUMAN GRB2_HUMAN
1 GRB2_HUMAN RASH_HUMAN
1 PLK1_HUMAN CCNB1_HUMAN
1 CCNB1_HUMAN PLK1_HUMAN
1 ANDR_HUMAN ESR1_HUMAN
1 ESR1_HUMAN ANDR_HUMAN
1 CDN1A_HUMAN CDN1B_HUMAN
1 CDN1B_HUMAN CDN1A_HUMAN
1 CCNB1_HUMAN RFA1_HUMAN
1 RFA1_HUMAN CCNB1_HUMAN
1 CD3E_HUMAN SHC1_HUMAN
1 SHC1_HUMAN CD3E_HUMAN
1 EP300_HUMAN NUPR1_HUMAN
1 NUPR1_HUMAN EP300_HUMAN
1 EP300_HUMAN SNW1_HUMAN
1 SNW1_HUMAN EP300_HUMAN
1 BCL2_HUMAN CANB1_HUMAN
1 CANB1_HUMAN BCL2_HUMAN
1 GRB2_HUMAN LMNA_HUMAN
1 LMNA_HUMAN GRB2_HUMAN
1 GRB2_HUMAN ROA1_HUMAN
1 ROA1_HUMAN GRB2_HUMAN
1 GRB2_HUMAN RLA2_HUMAN
1 RLA2_HUMAN GRB2_HUMAN
1 FUS_HUMAN MAX_HUMAN
1 MAX_HUMAN FUS_HUMAN
1 GSK3B_HUMAN SYUA_HUMAN
1 SYUA_HUMAN GSK3B_HUMAN
1 RD23A_HUMAN CCNB1_HUMAN
1 CCNB1_HUMAN RD23A_HUMAN
1 PLK1_HUMAN TF65_HUMAN
1 TF65_HUMAN PLK1_HUMAN
1 MYC_HUMAN CCNH_HUMAN
1 CCNH_HUMAN MYC_HUMAN
1 P53_HUMAN NCOA3_HUMAN
1 NCOA3_HUMAN P53_HUMAN
1 HTRA2_HUMAN APC_HUMAN
1 APC_HUMAN HTRA2_HUMAN
1 CCNB1_HUMAN P73_HUMAN
1 P73_HUMAN CCNB1_HUMAN
1 SODC_HUMAN CRYAB_HUMAN
1 CRYAB_HUMAN SODC_HUMAN
1 CD3Z_HUMAN EWS_HUMAN
1 EWS_HUMAN CD3Z_HUMAN
1 SODC_HUMAN COX17_HUMAN
1 COX17_HUMAN SODC_HUMAN
1 LA_HUMAN ZN593_HUMAN
1 ZN593_HUMAN LA_HUMAN
1 CD3D_HUMAN CD3Z_HUMAN
1 CD3Z_HUMAN CD3D_HUMAN
1 CD3G_HUMAN CD3D_HUMAN
1 CD3D_HUMAN CD3G_HUMAN
1 SEPT4_HUMAN SYUB_HUMAN
1 SYUB_HUMAN SEPT4_HUMAN
1 GRB2_HUMAN ESR1_HUMAN
1 ESR1_HUMAN GRB2_HUMAN
1 EGFR_HUMAN 41_HUMAN
1 41_HUMAN EGFR_HUMAN
1 CALR_HUMAN BCL2_HUMAN
1 BCL2_HUMAN CALR_HUMAN
1 BRCA1_HUMAN SMAD4_HUMAN
1 SMAD4_HUMAN BRCA1_HUMAN
1 GRB2_HUMAN CD3Z_HUMAN
1 CD3Z_HUMAN GRB2_HUMAN
1 SMAD4_HUMAN ESR2_HUMAN
1 ESR2_HUMAN SMAD4_HUMAN
1 UBE2Z_HUMAN SMAD4_HUMAN
1 SMAD4_HUMAN UBE2Z_HUMAN
1 CITE2_HUMAN HIF1A_HUMAN
1 HIF1A_HUMAN CITE2_HUMAN
1 EGFR_HUMAN IPKA_HUMAN
1 IPKA_HUMAN EGFR_HUMAN
1 FNTA_HUMAN RASH_HUMAN
1 RASH_HUMAN FNTA_HUMAN
1 ADDB_HUMAN ADDA_HUMAN
1 ADDA_HUMAN ADDB_HUMAN
1 RASH_HUMAN BCL2_HUMAN
1 BCL2_HUMAN RASH_HUMAN
1 RTN4_HUMAN MBP_HUMAN
1 MBP_HUMAN RTN4_HUMAN
1 B2CL1_HUMAN SYUA_HUMAN
1 SYUA_HUMAN B2CL1_HUMAN
1 ESR1_HUMAN MBD2_HUMAN
1 MBD2_HUMAN ESR1_HUMAN
1 YAP1_HUMAN EP300_HUMAN
1 EP300_HUMAN YAP1_HUMAN
1 GSK3B_HUMAN NCOA3_HUMAN
1 NCOA3_HUMAN GSK3B_HUMAN
1 PLK1_HUMAN SYUB_HUMAN
1 SYUB_HUMAN PLK1_HUMAN
1 PLK1_HUMAN SYUA_HUMAN
1 SYUA_HUMAN PLK1_HUMAN
1 CCNH_HUMAN MBP_HUMAN
1 MBP_HUMAN CCNH_HUMAN
1 SMAD4_HUMAN CDN1A_HUMAN
1 CDN1A_HUMAN SMAD4_HUMAN
1 EGFR_HUMAN FOS_HUMAN
1 FOS_HUMAN EGFR_HUMAN
1 ZFYV9_HUMAN FOS_HUMAN
1 FOS_HUMAN ZFYV9_HUMAN
1 GCR_HUMAN PP2BA_HUMAN
1 PP2BA_HUMAN GCR_HUMAN
1 MDM2_HUMAN SRP19_HUMAN
1 SRP19_HUMAN MDM2_HUMAN
1 PPARG_HUMAN STMN1_HUMAN
1 STMN1_HUMAN PPARG_HUMAN
1 LA_HUMAN GCR_HUMAN
1 GCR_HUMAN LA_HUMAN
1 IPP2_HUMAN MYC_HUMAN
1 MYC_HUMAN IPP2_HUMAN
1 PLK1_HUMAN EP300_HUMAN
1 EP300_HUMAN PLK1_HUMAN
1 TOP1_HUMAN SNW1_HUMAN
1 SNW1_HUMAN TOP1_HUMAN
1 SAE2_HUMAN YAP1_HUMAN
1 YAP1_HUMAN SAE2_HUMAN
1 HTRA2_HUMAN PYR1_HUMAN
1 PYR1_HUMAN HTRA2_HUMAN
1 SAE2_HUMAN SYUG_HUMAN
1 SYUG_HUMAN SAE2_HUMAN
1 LMNA_HUMAN CRK_HUMAN
1 CRK_HUMAN LMNA_HUMAN
1 PEX5_HUMAN FIS1_HUMAN
1 FIS1_HUMAN PEX5_HUMAN
1 PPP5_HUMAN ROA1_HUMAN
1 ROA1_HUMAN PPP5_HUMAN
1 RLA2_HUMAN ROA1_HUMAN
1 ROA1_HUMAN RLA2_HUMAN
1 SAP_HUMAN SYUA_HUMAN
1 SYUA_HUMAN SAP_HUMAN
1 UBP7_HUMAN XRCC4_HUMAN
1 XRCC4_HUMAN UBP7_HUMAN
1 UBP7_HUMAN VAMP2_HUMAN
1 VAMP2_HUMAN UBP7_HUMAN
1 RASH_HUMAN SMAD4_HUMAN
1 SMAD4_HUMAN RASH_HUMAN
1 ROA1_HUMAN B2CL1_HUMAN
1 B2CL1_HUMAN ROA1_HUMAN
1 GRB14_HUMAN GSK3B_HUMAN
1 GSK3B_HUMAN GRB14_HUMAN
1 SMAD4_HUMAN SHC1_HUMAN
1 SHC1_HUMAN SMAD4_HUMAN
1 STMN1_HUMAN TYSY_HUMAN
1 TYSY_HUMAN STMN1_HUMAN
1 SAE1_HUMAN TYSY_HUMAN
1 TYSY_HUMAN SAE1_HUMAN
1 EWS_HUMAN SAE1_HUMAN
1 SAE1_HUMAN EWS_HUMAN
1 EWS_HUMAN TEBP_HUMAN
1 TEBP_HUMAN EWS_HUMAN
1 IPP2_HUMAN PP1RB_HUMAN
1 PP1RB_HUMAN IPP2_HUMAN
1 PP1R8_HUMAN SHC1_HUMAN
1 SHC1_HUMAN PP1R8_HUMAN
1 EZRI_HUMAN CALR_HUMAN
1 CALR_HUMAN EZRI_HUMAN
1 LMNA_HUMAN RFA1_HUMAN
1 RFA1_HUMAN LMNA_HUMAN
1 ROA1_HUMAN 4EBP1_HUMAN
1 4EBP1_HUMAN ROA1_HUMAN
1 MP2K7_HUMAN GSK3B_HUMAN
1 GSK3B_HUMAN MP2K7_HUMAN
1 EWS_HUMAN IPP2_HUMAN
1 IPP2_HUMAN EWS_HUMAN
1 AKT2_HUMAN GGA1_HUMAN
1 GGA1_HUMAN AKT2_HUMAN
1 GGA1_HUMAN 4EBP1_HUMAN
1 4EBP1_HUMAN GGA1_HUMAN
1 AKT2_HUMAN 4EBP1_HUMAN
1 4EBP1_HUMAN AKT2_HUMAN
1 EWS_HUMAN NCOA3_HUMAN
1 NCOA3_HUMAN EWS_HUMAN
1 TEBP_HUMAN CALR_HUMAN
1 CALR_HUMAN TEBP_HUMAN
1 EWS_HUMAN CALR_HUMAN
1 CALR_HUMAN EWS_HUMAN
1 EWS_HUMAN GEMI_HUMAN
1 GEMI_HUMAN EWS_HUMAN
1 EWS_HUMAN SODC_HUMAN
1 SODC_HUMAN EWS_HUMAN
1 EWS_HUMAN LA_HUMAN
1 LA_HUMAN EWS_HUMAN
1 EWS_HUMAN RLA2_HUMAN
1 RLA2_HUMAN EWS_HUMAN
1 EWS_HUMAN TITIN_HUMAN
1 TITIN_HUMAN EWS_HUMAN
1 GRB2_HUMAN SOS1_HUMAN
1 GRB2_HUMAN CBL_HUMAN
1 FOS_HUMAN JUN_HUMAN
1 RFA1_HUMAN RFA2_HUMAN
1 VAMP2_HUMAN STX1A_HUMAN
1 B2CL1_HUMAN BAD_HUMAN
1 B2CL1_HUMAN B2L11_HUMAN
1 ATX3_HUMAN TERA_HUMAN
1 RD23A_HUMAN PSMD4_HUMAN
1 DFFA_HUMAN DFFB_HUMAN
1 APC_HUMAN CTNB1_HUMAN
1 STAT1_HUMAN STAT3_HUMAN
1 AHR_HUMAN ARNT_HUMAN
1 B2CL1_HUMAN BID_HUMAN
1 CRK_HUMAN BCAR1_HUMAN
1 CRYAB_HUMAN CRYAA_HUMAN
1 NOTC1_HUMAN SUH_HUMAN
1 BCL2_HUMAN BID_HUMAN
1 BCL2_HUMAN BAD_HUMAN
1 BCL2_HUMAN B2L11_HUMAN
1 BCL2_HUMAN BBC3_HUMAN
1 MAX_HUMAN MYCN_HUMAN
1 MAX_HUMAN MAD1_HUMAN
1 CRK_HUMAN DOCK1_HUMAN
1 ITF2_HUMAN TAL1_HUMAN
1 CDN1B_HUMAN CCND1_HUMAN
1 APC_HUMAN MARE1_HUMAN
1 RALA_HUMAN EXOC2_HUMAN
1 RAD52_HUMAN RFA2_HUMAN
1 RLA2_HUMAN RLA1_HUMAN
1 RASH_HUMAN SOS1_HUMAN
1 GRB2_HUMAN BCR_HUMAN
1 GRB2_HUMAN P85A_HUMAN
1 GRB2_HUMAN PTN11_HUMAN
1 GRB2_HUMAN RPGF1_HUMAN
1 GRB2_HUMAN LCP2_HUMAN
1 GRB2_HUMAN KHDR1_HUMAN
1 GRB2_HUMAN GAB1_HUMAN
1 GRB2_HUMAN BLNK_HUMAN
1 GRB2_HUMAN WASL_HUMAN
1 GRB2_HUMAN GAB2_HUMAN
1 FMR1_HUMAN FXR2_HUMAN
1 ANDR_HUMAN NCOA2_HUMAN
1 B2CL1_HUMAN BAK_HUMAN
1 B2CL1_HUMAN BIK_HUMAN
1 B2CL1_HUMAN BECN1_HUMAN
1 SHC1_HUMAN PTN12_HUMAN
1 AHR_HUMAN AIP_HUMAN
1 ITF2_HUMAN ID3_HUMAN
1 PEX5_HUMAN PEX14_HUMAN
1 RENT2_HUMAN RENT1_HUMAN
1 BRCA1_HUMAN BARD1_HUMAN
1 IPP2_HUMAN PP1A_HUMAN
1 CFTR_HUMAN NHRF3_HUMAN
1 CFTR_HUMAN NHRF1_HUMAN
1 DAXX_HUMAN PML_HUMAN
1 CCNH_HUMAN CDK7_HUMAN
1 YAP1_HUMAN ASPP2_HUMAN
1 TF7L2_HUMAN CTNB1_HUMAN
1 GSK3B_HUMAN CTNB1_HUMAN
1 CDN1A_HUMAN CDK2_HUMAN
1 CDN1A_HUMAN CCND1_HUMAN
1 CDN1B_HUMAN CDK2_HUMAN
1 B2CL1_HUMAN BBC3_HUMAN
1 IKBA_HUMAN NFKB1_HUMAN
1 GGA1_HUMAN CLH1_HUMAN
1 TF65_HUMAN NFKB1_HUMAN
1 TF65_HUMAN NFKB2_HUMAN
1 TF65_HUMAN IKBB_HUMAN
1 ADRM1_HUMAN UCHL5_HUMAN
1 CD3E_HUMAN NCK1_HUMAN
1 CRYAB_HUMAN HSPB1_HUMAN
1 CDN1B_HUMAN CDK4_HUMAN
1 RXRA_HUMAN RARA_HUMAN
1 HIF1A_HUMAN ARNT_HUMAN
1 GA45A_HUMAN PCNA_HUMAN
1 XPA_HUMAN ERCC1_HUMAN
1 DAXX_HUMAN RASF1_HUMAN
1 GRB2_HUMAN DYN2_HUMAN
1 EGFR_HUMAN EGF_HUMAN
1 EGFR_HUMAN SRC_HUMAN
1 ESR1_HUMAN NCOA2_HUMAN
1 FNTA_HUMAN FNTB_HUMAN
1 DAXX_HUMAN TNR6_HUMAN
1 GCR_HUMAN HS90A_HUMAN
1 GCR_HUMAN NCOA2_HUMAN
1 RASH_HUMAN RASA1_HUMAN
1 BCL2_HUMAN BIK_HUMAN
1 SHC1_HUMAN A4_HUMAN
1 P53_HUMAN HMGB1_HUMAN
1 TF65_HUMAN HDAC1_HUMAN
1 RAF1_HUMAN MP2K1_HUMAN
1 CRK_HUMAN CBL_HUMAN
1 CRK_HUMAN SOS1_HUMAN
1 CRK_HUMAN RPGF1_HUMAN
1 MDM2_HUMAN RL11_HUMAN
1 SHC1_HUMAN CBL_HUMAN
1 RFA1_HUMAN RAD51_HUMAN
1 AHR_HUMAN RB_HUMAN
1 GRB2_HUMAN DAG1_HUMAN
1 VAMP2_HUMAN SNP23_HUMAN
1 SP1_HUMAN E2F1_HUMAN
1 GRB2_HUMAN WASP_HUMAN
1 RASH_HUMAN SHOC2_HUMAN
1 GRB2_HUMAN FAK1_HUMAN
1 GRB2_HUMAN CD2AP_HUMAN
1 P53_HUMAN CCNG1_HUMAN
1 P53_HUMAN T53I1_HUMAN
1 P53_HUMAN TOPRS_HUMAN
1 ANDR_HUMAN RNF4_HUMAN
1 SHC1_HUMAN SHIP2_HUMAN
1 SHC1_HUMAN GAB1_HUMAN
1 MP2K7_HUMAN JIP1_HUMAN
1 YAP1_HUMAN WBP2_HUMAN
1 CDN1A_HUMAN CDK4_HUMAN
1 RAD52_HUMAN RAD51_HUMAN
1 VHL_HUMAN EPAS1_HUMAN
1 CCNH_HUMAN CDK2_HUMAN
1 SHC1_HUMAN SOS1_HUMAN
1 IKBA_HUMAN NEMO_HUMAN
1 GRB2_HUMAN VAV_HUMAN
1 PPP5_HUMAN CHRD1_HUMAN
1 EGFR_HUMAN SOS1_HUMAN
1 ERF1_HUMAN ERF3A_HUMAN
1 PPP5_HUMAN HS90A_HUMAN
1 CD4_HUMAN LCK_HUMAN
1 PP1R8_HUMAN PP1A_HUMAN
1 PLK1_HUMAN MPIP3_HUMAN
1 MDM2_HUMAN AKT1_HUMAN
1 RAF1_HUMAN RASN_HUMAN
1 CCNH_HUMAN MAT1_HUMAN
1 APC_HUMAN CTNA1_HUMAN
1 CCNB1_HUMAN CDK2_HUMAN
1 EP300_HUMAN CREB1_HUMAN
1 CRYAB_HUMAN HSPB2_HUMAN
1 MDM2_HUMAN ARRB1_HUMAN
1 GRB2_HUMAN ERRFI_HUMAN
1 RASH_HUMAN PK3CA_HUMAN
1 APC_HUMAN KIFA3_HUMAN
1 SHC1_HUMAN KPCD_HUMAN
1 RXRA_HUMAN THA_HUMAN
1 VAMP2_HUMAN CPLX1_HUMAN
1 GRB2_HUMAN SRC8_HUMAN
1 SP1_HUMAN KLF6_HUMAN
1 GRB2_HUMAN SYN1_HUMAN
1 RASH_HUMAN GNDS_HUMAN
1 NOTC1_HUMAN SMAD3_HUMAN
1 GRB2_HUMAN TM1L1_HUMAN
1 B2CL1_HUMAN PP1A_HUMAN
1 SHC1_HUMAN SHCBP_HUMAN
1 DAXX_HUMAN HDAC1_HUMAN
1 PP2BA_HUMAN RCAN1_HUMAN
1 MP2K7_HUMAN DUS19_HUMAN
1 YAP1_HUMAN WBP1_HUMAN
1 CDN1A_HUMAN TS101_HUMAN
1 IKBA_HUMAN IKBB_HUMAN
1 EGFR_HUMAN EPS15_HUMAN
1 ESR1_HUMAN TIF1A_HUMAN
1 GCR_HUMAN FKBP4_HUMAN
1 SHC1_HUMAN IL3RB_HUMAN
1 AHR_HUMAN HS90A_HUMAN
1 SNW1_HUMAN SUH_HUMAN
1 RASH_HUMAN RGL2_HUMAN
1 NOTC1_HUMAN DTX1_HUMAN
1 NOTC1_HUMAN FBXW7_HUMAN
1 ITF2_HUMAN ID2_HUMAN
1 PP2BA_HUMAN MYOZ2_HUMAN
1 MP2K7_HUMAN M3K5_HUMAN
1 HIF1A_HUMAN BMAL1_HUMAN
1 IKBA_HUMAN NFKB2_HUMAN
1 PPARG_HUMAN NCOR2_HUMAN
1 BCL2_HUMAN BMF_HUMAN
1 BCL2_HUMAN PP1A_HUMAN
1 MBP_HUMAN MK01_HUMAN
1 PP2BA_HUMAN PPIA_HUMAN
1 ARP8_HUMAN RUVB2_HUMAN
1 IKBA_HUMAN RELB_HUMAN
1 GRB2_HUMAN WIPF1_HUMAN
1 RXRA_HUMAN TIF1A_HUMAN
1 P53_HUMAN SIN3A_HUMAN
1 GRB2_HUMAN SYNJ1_HUMAN
1 RD23A_HUMAN XPC_HUMAN
1 RYBP_HUMAN RING2_HUMAN
1 ADRM1_HUMAN PSMD1_HUMAN
1 GRB2_HUMAN SH3K1_HUMAN
1 VAMP2_HUMAN SNAA_HUMAN
1 MDM2_HUMAN RASF1_HUMAN
1 GRB2_HUMAN BTK_HUMAN
1 UBP7_HUMAN RING2_HUMAN
1 GRB2_HUMAN BCAP_HUMAN
1 RD23A_HUMAN NGLY1_HUMAN
1 KCAB1_HUMAN KCNA2_HUMAN
1 SP1_HUMAN NFYA_HUMAN
1 GRB2_HUMAN UBP8_HUMAN
1 SHC1_HUMAN FAK1_HUMAN
1 SHC1_HUMAN AP2A1_HUMAN
1 MECP2_HUMAN SNF5_HUMAN
1 SHC1_HUMAN JAK2_HUMAN
1 RAF1_HUMAN MK01_HUMAN
1 FOS_HUMAN MK01_HUMAN
1 GRB2_HUMAN HNRPK_HUMAN
1 SNW1_HUMAN PRP8_HUMAN
1 ADRM1_HUMAN PSDE_HUMAN
1 P53_HUMAN P63_HUMAN
1 RFA1_HUMAN MCM2_HUMAN
1 B2CL1_HUMAN BMF_HUMAN
1 NOTC1_HUMAN PSN1_HUMAN
1 SCF_HUMAN KIT_HUMAN
1 EP300_HUMAN JUN_HUMAN
1 SMAD4_HUMAN SKIL_HUMAN
1 ANDR_HUMAN CCND1_HUMAN
1 RASH_HUMAN P85A_HUMAN
1 SHC1_HUMAN P85A_HUMAN
1 STAT2_HUMAN INAR1_HUMAN
1 PAI1_HUMAN VTNC_HUMAN
1 P53_HUMAN AP2A_HUMAN
1 P53_HUMAN PARP1_HUMAN
1 APC_HUMAN SIAH1_HUMAN
1 KCNE1_HUMAN KCNQ1_HUMAN
1 EP300_HUMAN PCNA_HUMAN
1 WRN_HUMAN PCNA_HUMAN
1 CD3Z_HUMAN ZAP70_HUMAN
1 CD3E_HUMAN ZAP70_HUMAN
1 P53_HUMAN RAD51_HUMAN
1 RFA1_HUMAN BLM_HUMAN
1 XPA_HUMAN RFA2_HUMAN
1 RXRA_HUMAN NCOA6_HUMAN
1 RXRA_HUMAN NCOA2_HUMAN
1 GRB2_HUMAN TNFL6_HUMAN
1 MYC_HUMAN FBXW7_HUMAN
1 GRB2_HUMAN JAK2_HUMAN
1 EP300_HUMAN TAL1_HUMAN
1 GRB2_HUMAN MET_HUMAN
1 GRB2_HUMAN KIT_HUMAN
1 TITIN_HUMAN OBSCN_HUMAN
1 GRB2_HUMAN PGFRB_HUMAN
1 SP1_HUMAN HCFC1_HUMAN
1 P53_HUMAN TF2H1_HUMAN
1 RASH_HUMAN RASF1_HUMAN
1 RASH_HUMAN RIN1_HUMAN
1 MYC_HUMAN BIN1_HUMAN
1 MYC_HUMAN CCNT1_HUMAN
1 MYC_HUMAN TRRAP_HUMAN
1 GRB2_HUMAN LAT_HUMAN
1 NOTC1_HUMAN MAML1_HUMAN
1 GRB2_HUMAN SPY2_HUMAN
1 GRB2_HUMAN P3C2B_HUMAN
1 GRB2_HUMAN BCAR1_HUMAN
1 RHEB_HUMAN TSC2_HUMAN
1 P53_HUMAN TBP_HUMAN
1 P53_HUMAN ELL_HUMAN
1 P53_HUMAN SMN_HUMAN
1 P53_HUMAN PIN1_HUMAN
1 P53_HUMAN 1433Z_HUMAN
1 P53_HUMAN E4F1_HUMAN
1 P53_HUMAN CHK1_HUMAN
1 P53_HUMAN ATF3_HUMAN
1 P53_HUMAN SMCA4_HUMAN
1 P53_HUMAN MED1_HUMAN
1 P53_HUMAN BLM_HUMAN
1 P53_HUMAN TP53B_HUMAN
1 P53_HUMAN HIPK2_HUMAN
1 P53_HUMAN ATM_HUMAN
1 P53_HUMAN KAT2B_HUMAN
1 P53_HUMAN CSN5_HUMAN
1 P53_HUMAN ZN363_HUMAN
1 P53_HUMAN UBC9_HUMAN
1 P53_HUMAN ING4_HUMAN
1 P53_HUMAN ASPP2_HUMAN
1 P53_HUMAN PIAS1_HUMAN
1 P53_HUMAN SETD7_HUMAN
1 GRB2_HUMAN ACK1_HUMAN
1 PI42B_HUMAN TNR1A_HUMAN
1 GRB2_HUMAN SPN90_HUMAN
1 SHC1_HUMAN VGFR2_HUMAN
1 VHL_HUMAN ELOB_HUMAN
1 VHL_HUMAN CUL2_HUMAN
1 VHL_HUMAN JADE1_HUMAN
1 MECP2_HUMAN PR40A_HUMAN
1 DAXX_HUMAN ATRX_HUMAN
1 ANDR_HUMAN NONO_HUMAN
1 TITIN_HUMAN ACTN1_HUMAN
1 IF1AX_HUMAN IPO13_HUMAN
1 ANDR_HUMAN UXT_HUMAN
1 ANDR_HUMAN NCOR1_HUMAN
1 ANDR_HUMAN BAG1_HUMAN
1 ANDR_HUMAN NCOA4_HUMAN
1 ANDR_HUMAN PA2G4_HUMAN
1 ANDR_HUMAN FOXA1_HUMAN
1 ANDR_HUMAN SMAD3_HUMAN
1 ANDR_HUMAN RNF14_HUMAN
1 ANDR_HUMAN PAK6_HUMAN
1 ANDR_HUMAN ZN363_HUMAN
1 EP300_HUMAN TYY1_HUMAN
1 RYBP_HUMAN TYY1_HUMAN
1 DSS1_HUMAN BRCA2_HUMAN
1 EP300_HUMAN FEN1_HUMAN
1 WRN_HUMAN FEN1_HUMAN
1 PEX5_HUMAN PEX7_HUMAN
1 PEX5_HUMAN PEX12_HUMAN
1 STAT1_HUMAN FAK1_HUMAN
1 STAT1_HUMAN PIAS1_HUMAN
1 STAT2_HUMAN INAR2_HUMAN
1 CDN1B_HUMAN SKP2_HUMAN
1 GHR_HUMAN SOCS2_HUMAN
1 SMAD4_HUMAN SMAD3_HUMAN
1 SMAD4_HUMAN DCP1A_HUMAN
1 SMAD4_HUMAN CSN5_HUMAN
1 OBF1_HUMAN SIAH1_HUMAN
1 MBD2_HUMAN HDAC1_HUMAN
1 BRCA1_HUMAN ATM_HUMAN
1 BRCA1_HUMAN CDK2_HUMAN
1 BRCA1_HUMAN AKT1_HUMAN
1 BRCA1_HUMAN JUN_HUMAN
1 BRCA1_HUMAN RAD51_HUMAN
1 BRCA1_HUMAN RB_HUMAN
1 PPARG_HUMAN MED1_HUMAN
1 PPARG_HUMAN NCOA2_HUMAN
1 BRCA1_HUMAN TBG1_HUMAN
1 BRCA1_HUMAN ACACA_HUMAN
1 BRCA1_HUMAN FACD2_HUMAN
1 BRCA1_HUMAN BRCA2_HUMAN
1 BRCA1_HUMAN H2AX_HUMAN
1 BRCA1_HUMAN DHX9_HUMAN
1 BRCA1_HUMAN SMCA4_HUMAN
1 BRCA1_HUMAN UB2L3_HUMAN
1 ESR2_HUMAN MED1_HUMAN
1 BRCA1_HUMAN CHK2_HUMAN
1 BRCA1_HUMAN ZN350_HUMAN
1 BRCA1_HUMAN FANCJ_HUMAN
1 BRCA1_HUMAN FANCA_HUMAN
1 BRCA1_HUMAN LMO4_HUMAN
1 HTRA2_HUMAN BIRC2_HUMAN
1 BRCA1_HUMAN NELFB_HUMAN
1 VDR_HUMAN MED1_HUMAN
1 XRCC4_HUMAN DNLI4_HUMAN
1 MDM2_HUMAN PML_HUMAN
1 PLK1_HUMAN CHK2_HUMAN
1 ICAL_HUMAN CAN1_HUMAN
1 SP1_HUMAN PML_HUMAN
1 P53_HUMAN PML_HUMAN
1 EGFR_HUMAN CALM_HUMAN
1 DAXX_HUMAN M3K5_HUMAN
1 GGA1_HUMAN SORT_HUMAN
1 TDG_HUMAN PML_HUMAN
1 EP300_HUMAN MAML1_HUMAN
1 YAP1_HUMAN SMAD7_HUMAN
1 ZFYV9_HUMAN SMAD3_HUMAN
1 DAXX_HUMAN UBC9_HUMAN
1 HIF1A_HUMAN HIF1N_HUMAN
1 MBD2_HUMAN MBD3_HUMAN
1 MBD2_HUMAN P66A_HUMAN
1 MBD2_HUMAN P66B_HUMAN
1 GGA1_HUMAN RABE1_HUMAN
1 TOB1_HUMAN CNOT7_HUMAN
1 CTDP1_HUMAN RPB1_HUMAN
1 AGO2_HUMAN DICER_HUMAN
1 ATX3_HUMAN RD23B_HUMAN
1 EGFR_HUMAN CTNB1_HUMAN
1 ANDR_HUMAN CTNB1_HUMAN
1 GCR_HUMAN STAT3_HUMAN
1 CBY1_HUMAN CTNB1_HUMAN
1 TF65_HUMAN STAT3_HUMAN
1 CDN1A_HUMAN CCNE1_HUMAN
1 CDN1A_HUMAN PCNA_HUMAN
1 ANDR_HUMAN STAT3_HUMAN
1 BRCA1_HUMAN PP1A_HUMAN
1 BRCA1_HUMAN FHL2_HUMAN
1 GSK3B_HUMAN AKT1_HUMAN
1 EGFR_HUMAN CTND1_HUMAN
1 VDR_HUMAN NCOA2_HUMAN
1 ESR1_HUMAN DDX5_HUMAN
1 EGFR_HUMAN STAT3_HUMAN
1 CDN1A_HUMAN CCNA2_HUMAN
1 MDM2_HUMAN KAT5_HUMAN
1 CTDP1_HUMAN T2FA_HUMAN
1 CDN1B_HUMAN CKS1_HUMAN
1 IKBA_HUMAN TERA_HUMAN
1 IKBA_HUMAN FBW1A_HUMAN
1 TF65_HUMAN PARP1_HUMAN
1 TF65_HUMAN IKKA_HUMAN
1 NCOA3_HUMAN IKKA_HUMAN
1 STAT1_HUMAN INGR1_HUMAN
1 IKBA_HUMAN IKKA_HUMAN
1 TF65_HUMAN REL_HUMAN
1 TF65_HUMAN IKBE_HUMAN
1 TF65_HUMAN RELB_HUMAN
1 SHC1_HUMAN NTRK1_HUMAN
1 ANDR_HUMAN NCOR2_HUMAN
1 XRCC4_HUMAN PNKP_HUMAN
1 FOS_HUMAN ATF2_HUMAN
1 CDN1B_HUMAN CCNA2_HUMAN
1 SAE2_HUMAN UBC9_HUMAN
1 ESR1_HUMAN CCND1_HUMAN
1 MAX_HUMAN MSH2_HUMAN
1 EZRI_HUMAN MOES_HUMAN
1 PPARG_HUMAN NRIP1_HUMAN
1 EZRI_HUMAN NHRF1_HUMAN
1 C1R_HUMAN C1S_HUMAN
1 P53_HUMAN FAK1_HUMAN
1 DDIT3_HUMAN CEBPB_HUMAN
1 DDIT3_HUMAN ATF3_HUMAN
1 BRCA1_HUMAN F175A_HUMAN
1 EGFR_HUMAN CAV2_HUMAN
1 EGFR_HUMAN G3P_HUMAN
1 EGFR_HUMAN CAV1_HUMAN
1 P73_HUMAN ITCH_HUMAN
1 P53_HUMAN NPM_HUMAN
1 ANDR_HUMAN SRC_HUMAN
1 HIF1A_HUMAN EGLN1_HUMAN
1 P53_HUMAN EGR1_HUMAN
1 EP300_HUMAN EGR1_HUMAN
1 HIF1A_HUMAN HDAC1_HUMAN
1 EGFR_HUMAN PDC6I_HUMAN
1 ITF2_HUMAN CTNB1_HUMAN
1 4EBP1_HUMAN RPTOR_HUMAN
1 P53_HUMAN BAK_HUMAN
1 RHEB_HUMAN RPTOR_HUMAN
1 XRCC4_HUMAN NHEJ1_HUMAN
1 TF65_HUMAN MEN1_HUMAN
1 FOS_HUMAN EF1D_HUMAN
1 EGFR_HUMAN MUC1_HUMAN
1 EGFR_HUMAN VAV_HUMAN
1 EGFR_HUMAN CBL_HUMAN
1 EGFR_HUMAN PTN11_HUMAN
1 EGFR_HUMAN KPCA_HUMAN
1 EGFR_HUMAN CADH1_HUMAN
1 EGFR_HUMAN EPS8_HUMAN
1 EGFR_HUMAN NCK1_HUMAN
1 EGFR_HUMAN FAK1_HUMAN
1 EGFR_HUMAN 1433Z_HUMAN
1 EGFR_HUMAN STA5A_HUMAN
1 EGFR_HUMAN P3C2B_HUMAN
1 EGFR_HUMAN SOCS3_HUMAN
1 EGFR_HUMAN GAB1_HUMAN
1 EGFR_HUMAN SH23A_HUMAN
1 EGFR_HUMAN TGFA_HUMAN
1 EGFR_HUMAN ERRFI_HUMAN
1 ESR1_HUMAN SRC_HUMAN
1 ESR1_HUMAN NCOR1_HUMAN
1 ESR1_HUMAN CAV1_HUMAN
1 ESR1_HUMAN SMCA4_HUMAN
1 ESR1_HUMAN MTA1_HUMAN
1 ESR1_HUMAN MED1_HUMAN
1 ESR1_HUMAN MED24_HUMAN
1 ESR1_HUMAN RBM39_HUMAN
1 4EBP1_HUMAN IF4E_HUMAN
1 P53_HUMAN ERCC6_HUMAN
1 GCR_HUMAN NCOR1_HUMAN
1 GCR_HUMAN NRIP1_HUMAN
1 GCR_HUMAN SMCA4_HUMAN
1 BCL2_HUMAN NR4A1_HUMAN
1 ANDR_HUMAN HS90A_HUMAN
1 HIF1A_HUMAN HS90A_HUMAN
1 TEBP_HUMAN HS90A_HUMAN
1 SP1_HUMAN HD_HUMAN
1 P53_HUMAN HD_HUMAN
1 EP300_HUMAN TFE2_HUMAN
1 SODC_HUMAN CCS_HUMAN
1 STAT1_HUMAN IRF9_HUMAN
1 STAT2_HUMAN IRF9_HUMAN
1 LMNA_HUMAN SRBP1_HUMAN
1 YAP1_HUMAN RUNX1_HUMAN
1 BCL2_HUMAN BAK_HUMAN
1 BCL2_HUMAN BECN1_HUMAN
1 BCL2_HUMAN FKBP8_HUMAN
1 BCL2_HUMAN ASPP2_HUMAN
1 P53_HUMAN YBOX1_HUMAN
1 MAX_HUMAN MNT_HUMAN
1 AF9_HUMAN BCOR_HUMAN
1 RASH_HUMAN AFAD_HUMAN
1 TITIN_HUMAN NEBU_HUMAN
1 SYUA_HUMAN SNCAP_HUMAN
1 NOTC1_HUMAN NFKB1_HUMAN
1 TF65_HUMAN CEBPB_HUMAN
1 TF65_HUMAN NCOR2_HUMAN
1 TF65_HUMAN ING4_HUMAN
1 PO2F1_HUMAN SNPC4_HUMAN
1 ANDR_HUMAN AKT1_HUMAN
1 CDN1B_HUMAN AKT1_HUMAN
1 GRB2_HUMAN CD22_HUMAN
1 AKT2_HUMAN DP13A_HUMAN
1 RAF1_HUMAN RAP1A_HUMAN
1 RAF1_HUMAN RB_HUMAN
1 RAF1_HUMAN SRC_HUMAN
1 RAF1_HUMAN 1433Z_HUMAN
1 RAF1_HUMAN BAG1_HUMAN
1 RAF1_HUMAN PEBP1_HUMAN
1 SHC1_HUMAN RET_HUMAN
1 CRK_HUMAN FAK1_HUMAN
1 CRK_HUMAN IRS4_HUMAN
1 CRK_HUMAN EPS15_HUMAN
1 SMAD4_HUMAN SKI_HUMAN
1 MDM2_HUMAN RB_HUMAN
1 MDM2_HUMAN KAT2B_HUMAN
1 FOS_HUMAN TBP_HUMAN
1 BRCA1_HUMAN MSH2_HUMAN
1 BRCA1_HUMAN MSH6_HUMAN
1 EGFR_HUMAN CSK_HUMAN
1 BRCA1_HUMAN MRE11_HUMAN
1 BRCA1_HUMAN RAD50_HUMAN
1 ANDR_HUMAN MAGAB_HUMAN
1 AGO2_HUMAN GEMI4_HUMAN
1 GRB2_HUMAN DOCK1_HUMAN
1 MYC_HUMAN EP400_HUMAN
1 AGO2_HUMAN TNR6B_HUMAN
1 TOB1_HUMAN PABP1_HUMAN
1 AGO2_HUMAN TNR6A_HUMAN
1 GHR_HUMAN SOMA_HUMAN
1 BRCA1_HUMAN BACH1_HUMAN
1 MDM2_HUMAN RL26_HUMAN
1 AF9_HUMAN DOT1L_HUMAN
1 BRCA1_HUMAN UIMC1_HUMAN
1 PLK1_HUMAN SLX4_HUMAN
1 DAXX_HUMAN H4_HUMAN
1 GRB2_HUMAN ASAP1_HUMAN
1 EGFR_HUMAN HSP7C_HUMAN
1 P53_HUMAN CUL7_HUMAN
1 EGFR_HUMAN PLCG2_HUMAN
1 YAP1_HUMAN 1433Z_HUMAN
1 TF65_HUMAN SETD7_HUMAN
1 EGFR_HUMAN ANS1A_HUMAN
1 EGFR_HUMAN HS90A_HUMAN
1 EGFR_HUMAN HDAC6_HUMAN
1 EGFR_HUMAN PTN12_HUMAN
1 BRCA1_HUMAN COM1_HUMAN
1 ATX3_HUMAN PRKN2_HUMAN
1 HIF1A_HUMAN ELOB_HUMAN
1 YAP1_HUMAN LATS1_HUMAN
1 EGFR_HUMAN TRAF2_HUMAN
1 TF65_HUMAN BRD4_HUMAN
1 STAT1_HUMAN KIT_HUMAN
1 PIM1_HUMAN CBX3_HUMAN
1 SP1_HUMAN JUN_HUMAN
1 ANDR_HUMAN JUN_HUMAN
1 PTHR_HUMAN IMB1_HUMAN
1 RXRA_HUMAN PPARA_HUMAN
1 PLMN_HUMAN A2AP_HUMAN
1 CDN1C_HUMAN PCNA_HUMAN
1 APEX1_HUMAN XRCC1_HUMAN
1 SHC1_HUMAN ZAP70_HUMAN
1 APEX1_HUMAN MUTYH_HUMAN
1 TOB1_HUMAN MK01_HUMAN
1 RAP2A_HUMAN GNDS_HUMAN
1 RALA_HUMAN RBP1_HUMAN
1 RFA1_HUMAN PRKDC_HUMAN
1 ANDR_HUMAN RB_HUMAN
1 RXRA_HUMAN NR1H2_HUMAN
1 RXRA_HUMAN NR0B2_HUMAN
1 P53_HUMAN NEDD8_HUMAN
1 GRB2_HUMAN EPOR_HUMAN
1 GRB2_HUMAN MUC1_HUMAN
1 GRB2_HUMAN HNRPC_HUMAN
1 TEBP_HUMAN TERT_HUMAN
1 GRB2_HUMAN RET_HUMAN
1 EP300_HUMAN PTMA_HUMAN
1 P53_HUMAN TFDP1_HUMAN
1 SP1_HUMAN TYY1_HUMAN
1 SP1_HUMAN HDAC1_HUMAN
1 SP1_HUMAN PRS8_HUMAN
1 SP1_HUMAN KLF4_HUMAN
1 SP1_HUMAN RARA_HUMAN
1 GRB2_HUMAN CD28_HUMAN
1 SMAD4_HUMAN CEBPB_HUMAN
1 EP300_HUMAN CEBPB_HUMAN
1 GRB2_HUMAN NTRK1_HUMAN
1 GRB2_HUMAN REPS2_HUMAN
1 GRB2_HUMAN PTN12_HUMAN
1 GRB2_HUMAN RON_HUMAN
1 MYC_HUMAN SNF5_HUMAN
1 MYC_HUMAN GTF2I_HUMAN
1 MYC_HUMAN MYCBP_HUMAN
1 MYC_HUMAN MYCB2_HUMAN
1 GRB2_HUMAN SNTA1_HUMAN
1 P53_HUMAN BRCA2_HUMAN
1 P53_HUMAN UBE3A_HUMAN
1 P53_HUMAN NECD_HUMAN
1 GRB2_HUMAN M4K5_HUMAN
1 P53_HUMAN MAT1_HUMAN
1 P53_HUMAN PRKRA_HUMAN
1 P53_HUMAN CC14A_HUMAN
1 P53_HUMAN MTA1_HUMAN
1 P53_HUMAN WWOX_HUMAN
1 P53_HUMAN CEBPZ_HUMAN
1 P53_HUMAN GPS2_HUMAN
1 GRB2_HUMAN MED28_HUMAN
1 VHL_HUMAN RBX1_HUMAN
1 STAT1_HUMAN FANCC_HUMAN
1 MECP2_HUMAN SIN3A_HUMAN
1 NCOA3_HUMAN NEMO_HUMAN
1 B2CL1_HUMAN BAP31_HUMAN
1 PAHX_HUMAN FA8_HUMAN
1 FMR1_HUMAN NUFP2_HUMAN
1 ANDR_HUMAN CAV1_HUMAN
1 ANDR_HUMAN TMF1_HUMAN
1 ANDR_HUMAN HDAC1_HUMAN
1 ANDR_HUMAN FHL2_HUMAN
1 ANDR_HUMAN PELP1_HUMAN
1 B2CL1_HUMAN VDAC1_HUMAN
1 B2CL1_HUMAN FKBP8_HUMAN
1 B2CL1_HUMAN SIVA_HUMAN
1 CD3E_HUMAN KSYK_HUMAN
1 JAG1_HUMAN NOTC3_HUMAN
1 PEX5_HUMAN PEX13_HUMAN
1 PEX5_HUMAN PEX10_HUMAN
1 NCBP1_HUMAN IF4G1_HUMAN
1 STAT1_HUMAN MCM5_HUMAN
1 SHC1_HUMAN GAB2_HUMAN
1 SNW1_HUMAN NCOR2_HUMAN
1 PLK1_HUMAN PIN1_HUMAN
1 BRCA1_HUMAN CCND1_HUMAN
1 PPARG_HUMAN NCOA4_HUMAN
1 PPARG_HUMAN NR0B2_HUMAN
1 BRCA1_HUMAN TERA_HUMAN
[truncated: 35,241 more rows]

[truncated: 19 more sheets: Table S11-DisorderTrainSet5 , Table S12-DisorderTestSet1, Table S13-DisorderTestSet2, Table S14-DisorderTestSet3, Table S15-DisorderTestSet4, Table S16-DisorderTestSet5, Table S17-TestSet1, Table S18-TestSet2 , Table S19-TestSet3 , Table S20-TestSet4 , Table S21-TestSet5, Table S22_TestSet10N , Table S23_TesSet100N, Table S24_BASP1Positives, Table S25-BP Enrich.BASP1.PPI, Table S26-BP Enrich.Predict.PPI, Table S27-BASP1 PPI_WordList_HP, Table S28-NCBO-WordList_HPO, Table S29_AAScales]
